# Supplementary material for: Identification and Profiling of Pituitary microRNAs of Sheep during Anestrus and Estrus Stages
Source: Animals (Basel). 2020 Feb 29;10(3):402. doi: 10.3390/ani10030402 (PMC7142988; doi:10.3390/ani10030402)
Supplement: Supplementary file 1 [file animals-10-00402-s001.zip]

Archive with 5 entries (4 files):
- Supplementary Files/
- Supplementary Files/Supplementary Table 1.xlsx
- Supplementary Files/Supplementary Table 2.xlsx
- Supplementary Files/Supplementary Table 3.xlsx
- Supplementary Files/Supplementary Table 4.xlsx
