# Supplementary material for: Identification and Profiling of Pituitary microRNAs of Sheep during Anestrus and Estrus Stages
Source: Animals (Basel). 2020 Feb 29;10(3):402. doi: 10.3390/ani10030402 (PMC7142988; doi:10.3390/ani10030402)
Supplement: Supplementary file 1 [file animals-10-00402-s001.zip › Supplementary Files/Supplementary Table 1.xlsx]

## Sheet: Sheet1
Supplementary Table S1. Primers in this study for Quantitative real-time PCR
miRNA name	Primer	Sequence ( 5'-3')
oar-mir-143	RT	CTCAACTGGTGTCGTGGAGTCGGCAATTCAGTTGAGGAGCTACA
	Forward	CAGCTGGGTGAGATGAAGCAC
	Reverse	TGGTGTCGTGGAGTCGGC
oar-mir-199a	RT	CTCAACTGGTGTCGTGGAGTCGGCAATTCAGTTGAGAACCAATG
	Forward	CTCCAGCTGGGACAGTAGTCTG
	Reverse	TGGTGTCGTGGAGTCGGC
oar-mir-181a	RT	CTCAACTGGTGTCGTGGAGTCGGCAATTCAGTTGAGACTCACCG
	Forward	GCTGGGAACATTCAACGCTGT
	Reverse	TGGTGTCGTGGAGTCGGC
oar-mir-218	RT	CTCAACTGGTGTCGTGGAGTCGGCAATTCAGTTGAGACATGGTT
	Forward	CAGCTGGGTTGTGCTTGATCT
	Reverse	TGGTGTCGTGGAGTCGGC
oar-mir-200a	RT	CTCAACTGGTGTCGTGGAGTCGGCAATTCAGTTGAGATCGTTAC
	Forward	CCAGCTGGGAACACTGTCTG
	Reverse	TGGTGTCGTGGAGTCGGC
oar-mir-221	RT	CTCAACTGGTGTCGTGGAGTCGGCAATTCAGTTGAGAAACCCAG
	Forward	CAGCTGGGAGCTACATTGTCTG
	Reverse	TGGTGTCGTGGAGTCGGC
oar-U6	Forward	CTCGCTTCGGCAGCACA
	Reverse	AACGCTTCACGAATTTGCGT
