# Supplementary material for: Identification and Profiling of Pituitary microRNAs of Sheep during Anestrus and Estrus Stages
Source: Animals (Basel). 2020 Feb 29;10(3):402. doi: 10.3390/ani10030402 (PMC7142988; doi:10.3390/ani10030402)
Supplement: Supplementary file 1 [file animals-10-00402-s001.zip › Supplementary Files/Supplementary Table 2.xlsx]

## Sheet: Sheet1
geneID	miRNA	Associated Gene Name	Description
ENSOARG00000000038	novel_376,oar-miR-487a-3p,oar-miR-543-5p,oar-miR-485-3p,oar-miR-329a-5p,oar-miR-329b-5p,novel_312	FIBP	fibroblast growth factor (acidic) intracellular binding protein [Source:HGNC Symbol;Acc:HGNC:3705]
ENSOARG00000000042	oar-miR-380-3p,oar-miR-380-5p,oar-miR-134-5p,novel_123,oar-miR-376c-3p,novel_381,oar-miR-143,oar-miR-30a-3p,oar-miR-106a,oar-miR-125b,novel_403,oar-miR-17-5p,novel_429,oar-miR-376e-3p,oar-miR-376a-5p,oar-miR-323b,oar-miR-539-5p,novel_402,oar-miR-493-3p,oar-miR-485-5p,novel_337,oar-miR-3956-5p,oar-miR-106b,oar-miR-433-3p,novel_54,oar-miR-200a,oar-miR-134-3p,oar-miR-758-3p,oar-miR-409-5p	CYP2E1	cytochrome P450, family 2, subfamily E, polypeptide 1 [Source:HGNC Symbol;Acc:HGNC:2631]
ENSOARG00000000048	oar-miR-299-3p,oar-miR-10a,oar-miR-21,oar-miR-323c,novel_290,oar-miR-22-3p,oar-miR-668-5p,novel_402,novel_384,novel_425,oar-miR-432,oar-miR-23a,oar-miR-377-5p,novel_263,oar-miR-23b,oar-miR-10b,oar-miR-152,oar-miR-148a,oar-miR-25,oar-miR-370-3p,oar-miR-143,novel_325,novel_393,novel_215,oar-miR-382-3p	PIGS	phosphatidylinositol glycan anchor biosynthesis, class S [Source:HGNC Symbol;Acc:HGNC:14937]
ENSOARG00000000057	novel_324,novel_215,oar-miR-376c-3p,oar-miR-150,oar-miR-411a-5p,oar-miR-1197-3p,oar-miR-431,novel_312,oar-miR-218a,oar-miR-200a,novel_290,oar-miR-3958-3p	-	Uncharacterized protein [Source:UniProtKB/TrEMBL;Acc:W5NPE7]
ENSOARG00000000068	oar-miR-323b,oar-miR-655-3p,oar-miR-544-3p,oar-let-7b,oar-let-7g,oar-let-7c,oar-miR-485-5p,oar-let-7a,oar-miR-1185-5p,oar-miR-433-3p,oar-miR-544-5p,novel_394,oar-miR-329a-3p,oar-let-7d,oar-miR-329b-3p,oar-miR-493-5p,novel_236,oar-let-7f,oar-miR-125b,oar-miR-25,oar-let-7i,oar-miR-1193-5p,oar-miR-27a	-	Uncharacterized protein [Source:UniProtKB/TrEMBL;Acc:W5NPF5]
ENSOARG00000000083	oar-miR-19b,oar-miR-1197-3p,oar-miR-329a-3p,oar-miR-329b-3p,oar-miR-432,oar-miR-376e-5p,oar-miR-485-5p,oar-miR-22-3p,novel_381,oar-miR-221,oar-miR-493-5p,novel_337,novel_416,novel_277	-	Uncharacterized protein [Source:UniProtKB/TrEMBL;Acc:W5NPH0]
ENSOARG00000000085	oar-miR-200c,oar-miR-323c,oar-miR-103,oar-miR-22-3p,novel_292,oar-miR-107,oar-miR-493-3p,oar-miR-200b,oar-miR-655-3p,oar-miR-376a-5p	ARHGAP28	Rho GTPase activating protein 28 [Source:HGNC Symbol;Acc:HGNC:25509]
ENSOARG00000000094	oar-miR-376a-3p,oar-miR-377-5p,oar-miR-495-3p,oar-miR-544-3p,oar-miR-323b,novel_284,novel_428,oar-miR-134-3p,novel_136,novel_290,oar-miR-106b,oar-miR-1185-3p,oar-miR-3955-5p,oar-miR-544-5p,oar-miR-380-3p,novel_394,oar-miR-218a,novel_403,oar-miR-133,oar-miR-17-5p,oar-miR-1193-5p,oar-miR-106a,oar-miR-25,novel_211,oar-miR-29b,novel_425,oar-miR-154b-5p,oar-miR-29a,oar-miR-539-5p,oar-miR-376d,novel_37…	DCLK3	doublecortin-like kinase 3 [Source:HGNC Symbol;Acc:HGNC:19005]
ENSOARG00000000132	oar-miR-1197-5p	-	Uncharacterized protein [Source:UniProtKB/TrEMBL;Acc:W5NPM1]
ENSOARG00000000135	oar-miR-22-3p,oar-miR-1197-5p,oar-miR-543-5p,oar-let-7b,oar-let-7g,oar-let-7c,oar-miR-1197-3p,oar-let-7a,novel_425,oar-miR-218a,oar-miR-125b,oar-miR-379-5p,oar-let-7f,oar-let-7i,oar-miR-1193-5p,novel_242,oar-miR-487a-5p,novel_204,oar-miR-541-5p,novel_215,novel_279,oar-let-7d	PBX2	pre-B-cell leukemia homeobox 2 [Source:HGNC Symbol;Acc:HGNC:8633]
ENSOARG00000000136	oar-miR-377-5p,oar-miR-27a,oar-miR-495-3p,novel_284,oar-miR-329a-5p,oar-miR-329b-5p	-	Uncharacterized protein [Source:UniProtKB/TrEMBL;Acc:W5NPM5]
ENSOARG00000000147	oar-miR-134-3p,novel_428,novel_235,oar-miR-3957-3p,novel_290,novel_384,oar-miR-1197-3p,oar-miR-377-5p,novel_299,oar-miR-431,novel_398,novel_263,oar-miR-543-5p,oar-miR-544-3p,oar-miR-376e-3p,novel_403,oar-miR-3956-3p,oar-miR-148a,novel_409,oar-miR-103,novel_416,novel_211,oar-miR-194,oar-miR-376c-3p,oar-miR-107,novel_387,oar-miR-136,oar-miR-411b-3p,oar-miR-665-3p,novel_212,oar-miR-1197-5p,novel_54,…	ZNF282	zinc finger protein 282 [Source:HGNC Symbol;Acc:HGNC:13076]
ENSOARG00000000152	novel_233,oar-miR-103,oar-miR-27a,oar-miR-106a,oar-miR-17-5p,oar-miR-3956-3p,oar-miR-329b-5p,oar-miR-329a-5p,oar-miR-3959-5p,oar-miR-541-5p,novel_123,oar-miR-107,oar-miR-106b,oar-miR-381-3p,oar-miR-433-3p,oar-miR-323c,novel_54,oar-miR-200a,oar-miR-758-3p,novel_425,novel_402,oar-miR-150	-	Uncharacterized protein [Source:UniProtKB/TrEMBL;Acc:W5NPQ0]
ENSOARG00000000158	novel_378,oar-miR-19b,oar-miR-668-5p,novel_215,novel_292,oar-miR-493-5p,novel_54,oar-miR-758-3p,oar-miR-382-5p	EDNRB	endothelin receptor type B [Source:HGNC Symbol;Acc:HGNC:3180]
ENSOARG00000000171	oar-miR-381-3p,oar-miR-1185-3p,novel_429,oar-miR-10b,novel_376,oar-miR-10a,oar-miR-3957-3p,novel_394,oar-miR-16b,oar-miR-485-5p,novel_279	-	Uncharacterized protein [Source:UniProtKB/TrEMBL;Acc:W5NPR1]
ENSOARG00000000173	oar-miR-376a-5p,oar-let-7b,oar-miR-409-3p,oar-let-7g,oar-miR-485-5p,novel_425,novel_337,oar-miR-410-5p,oar-miR-1197-5p,novel_212,oar-miR-409-5p,oar-miR-10a,oar-miR-381-5p,oar-miR-541-3p,oar-miR-412-3p,novel_312,oar-miR-411b-5p,novel_325,novel_381,novel_376,oar-miR-362,novel_236,oar-let-7f,novel_429,oar-let-7i,novel_263,oar-let-7c,oar-miR-493-3p,oar-miR-150,oar-miR-377-5p,oar-let-7a,novel_213,oar-…	GML	glycosylphosphatidylinositol anchored molecule like [Source:HGNC Symbol;Acc:HGNC:4375]
ENSOARG00000000179	novel_425,novel_387,oar-miR-200a,oar-miR-409-3p,novel_218	-	Uncharacterized protein [Source:UniProtKB/TrEMBL;Acc:W5NPR8]
ENSOARG00000000192	novel_215,oar-miR-19b,oar-miR-543-3p,oar-miR-329a-5p,oar-miR-541-5p,oar-let-7f,oar-miR-362,oar-miR-27a,oar-let-7i,novel_277,oar-miR-199a-3p,oar-miR-181a,novel_381,oar-miR-412-5p,oar-miR-411a-5p,oar-let-7b,oar-miR-376a-5p,oar-let-7g,oar-miR-1197-5p,oar-miR-1185-5p,novel_337,novel_292,oar-miR-136,oar-miR-30c,oar-let-7d,oar-miR-411a-3p,oar-miR-665-3p,oar-miR-411b-3p,oar-miR-329b-5p,novel_394,novel_4…	ZNF836	zinc finger protein 836 [Source:HGNC Symbol;Acc:HGNC:34333]
ENSOARG00000000195	oar-miR-433-5p,novel_378	-	Uncharacterized protein [Source:UniProtKB/TrEMBL;Acc:W5NPT2]
ENSOARG00000000214	oar-miR-409-3p,novel_428	-	Uncharacterized protein [Source:UniProtKB/TrEMBL;Acc:W5NPV7]
ENSOARG00000000216	novel_414,novel_429,novel_284,oar-miR-543-5p	ACTR5	ARP5 actin-related protein 5 homolog (yeast) [Source:HGNC Symbol;Acc:HGNC:14671]
ENSOARG00000000230	oar-miR-29a,oar-miR-543-5p,oar-miR-29b,oar-miR-376e-5p,oar-miR-106b,novel_89,oar-miR-22-3p,oar-miR-30d,oar-miR-299-3p,novel_428,novel_212,oar-miR-3957-3p,oar-miR-21,oar-miR-10a,oar-miR-665-3p,oar-miR-376c-5p,oar-miR-329b-5p,novel_272,novel_393,novel_281,oar-miR-30a-5p,oar-miR-370-3p,novel_249,oar-miR-17-5p,oar-miR-25,oar-miR-106a	SKI	SKI proto-oncogene [Source:HGNC Symbol;Acc:HGNC:10896]
ENSOARG00000000239	novel_106,novel_393,oar-miR-16b,oar-miR-107,novel_123,oar-miR-136,novel_394,novel_312,oar-miR-487a-5p,oar-miR-30a-3p,oar-miR-103,oar-miR-377-3p,novel_376,novel_381,oar-miR-3958-3p,oar-miR-1197-3p,novel_425,novel_384,oar-miR-495-5p,oar-miR-431,novel_54,oar-miR-494-3p,oar-miR-381-5p,novel_212,oar-miR-382-5p,oar-miR-134-3p,oar-miR-1197-5p,novel_284,oar-miR-22-3p,novel_213,novel_337	-	Uncharacterized protein [Source:UniProtKB/TrEMBL;Acc:W5NPY6]
ENSOARG00000000244	oar-miR-150,oar-let-7a,novel_425,oar-let-7b,oar-let-7g,oar-let-7c,novel_212,oar-miR-494-3p,oar-miR-323a-5p,oar-let-7d,oar-miR-329a-3p,oar-miR-329b-3p,oar-miR-411a-3p,oar-let-7f,oar-miR-199a-3p,oar-miR-379-3p,oar-let-7i	-	Uncharacterized protein [Source:UniProtKB/TrEMBL;Acc:W5NPZ2]
ENSOARG00000000253	oar-miR-376e-3p,oar-miR-3955-3p,oar-miR-376a-3p,oar-miR-493-3p,oar-miR-1185-3p,novel_213,oar-miR-30b,novel_284,oar-miR-487a-3p,oar-miR-299-3p,oar-miR-329b-5p,oar-miR-3959-5p,oar-miR-665-3p,oar-miR-30c,oar-miR-329a-3p,novel_279,novel_387,oar-miR-136,oar-miR-376c-3p,oar-miR-3958-5p,oar-miR-30a-5p,oar-miR-370-3p,oar-miR-29a,oar-miR-376d,oar-miR-432,novel_425,novel_402,oar-miR-29b,novel_292,oar-miR-2…	CHRNA1	cholinergic receptor, nicotinic, alpha 1 (muscle) [Source:HGNC Symbol;Acc:HGNC:1955]
ENSOARG00000000254	oar-miR-543-3p,oar-miR-411b-3p,oar-miR-487a-5p,oar-miR-200b,oar-miR-107,oar-miR-376b-3p,oar-miR-134-5p,novel_325,oar-miR-10b,novel_403,oar-miR-25,oar-miR-1193-5p,oar-miR-668-3p,novel_277,oar-miR-103,oar-miR-376d,novel_347,novel_384,novel_402,novel_246,oar-miR-377-5p,oar-miR-376a-3p,oar-miR-1185-3p,oar-miR-496-3p,novel_428,oar-miR-1197-5p,oar-miR-10a,oar-miR-200c,oar-miR-433-3p	-	Uncharacterized protein [Source:UniProtKB/TrEMBL;Acc:W5NQ01]
ENSOARG00000000259	novel_356,oar-miR-1185-3p,novel_211,oar-miR-1193-5p,oar-miR-200c,oar-miR-21,novel_284,oar-miR-377-3p,oar-miR-758-3p,oar-miR-134-3p,oar-miR-200b,novel_378,novel_384,oar-miR-136	C1orf68	chromosome 1 open reading frame 68 [Source:HGNC Symbol;Acc:HGNC:29468]
ENSOARG00000000263	oar-miR-134-3p,novel_428,oar-miR-323a-5p,oar-miR-150,novel_384,oar-miR-1197-3p,oar-let-7a,oar-miR-431,novel_398,oar-miR-543-5p,oar-let-7c,oar-miR-133,oar-miR-218a,oar-miR-103,oar-miR-1193-5p,oar-miR-370-3p,oar-miR-107,oar-miR-16b,novel_387,oar-miR-136,oar-let-7d,novel_394,oar-miR-329b-5p,oar-miR-200a,oar-miR-410-5p,oar-miR-485-5p,oar-miR-412-5p,oar-miR-29b,novel_425,oar-let-7b,oar-miR-29a,oar-let…	SZT2	seizure threshold 2 homolog (mouse) [Source:HGNC Symbol;Acc:HGNC:29040]
ENSOARG00000000269	oar-miR-16b,novel_384,oar-miR-30a-3p,oar-miR-433-3p,oar-miR-143	RASGEF1B	RasGEF domain family, member 1B [Source:HGNC Symbol;Acc:HGNC:24881]
ENSOARG00000000278	novel_233,oar-miR-134-3p,novel_277,oar-miR-544-5p,oar-miR-544-3p,oar-miR-370-5p,novel_123,oar-miR-493-3p,novel_402,novel_393,oar-miR-150	-	Uncharacterized protein [Source:UniProtKB/TrEMBL;Acc:W5NQ24]
ENSOARG00000000279	novel_337,oar-miR-655-5p,novel_381,novel_215,oar-miR-23a,novel_54	-	Uncharacterized protein [Source:UniProtKB/TrEMBL;Acc:W5NQ33]
ENSOARG00000000285	oar-miR-543-5p,oar-miR-370-5p,oar-miR-493-3p,oar-miR-485-5p,novel_402,novel_337,oar-miR-200a,novel_212,oar-miR-134-3p,oar-miR-136,novel_123,oar-miR-16b,oar-miR-329b-3p,oar-miR-329a-3p,novel_381,novel_236,oar-miR-125b,oar-miR-27a	INSR	insulin receptor [Source:HGNC Symbol;Acc:HGNC:6091]
ENSOARG00000000287	oar-miR-19b,oar-miR-487a-5p,oar-miR-376c-5p,oar-miR-329b-3p,oar-miR-329a-3p,oar-miR-1193-5p,oar-miR-362,oar-miR-125b,oar-miR-379-5p,oar-miR-370-5p,oar-miR-3955-3p,oar-miR-543-5p,oar-miR-376a-5p,novel_263,oar-miR-411a-5p,novel_402,oar-miR-485-5p,oar-miR-150,oar-miR-22-3p,oar-miR-3956-5p,oar-miR-1197-5p,novel_212,oar-miR-382-5p	KPRP	keratinocyte proline-rich protein [Source:HGNC Symbol;Acc:HGNC:31823]
ENSOARG00000000291	oar-miR-3958-5p,oar-miR-379-3p,oar-miR-106a,oar-miR-30a-3p,oar-miR-1193-5p,oar-miR-17-5p,oar-miR-200b,oar-miR-494-5p,oar-miR-665-3p,oar-miR-487a-5p,oar-miR-411a-3p,oar-miR-329a-3p,oar-miR-106b,novel_290,novel_213,oar-miR-200c,novel_428,novel_284,oar-miR-431,novel_398,novel_218,oar-miR-495-3p,oar-miR-377-5p,oar-miR-191,novel_384,novel_325,oar-miR-143,oar-miR-3958-3p,oar-miR-493-5p,novel_242,novel_…	FGB	fibrinogen beta chain [Source:HGNC Symbol;Acc:HGNC:3662]
ENSOARG00000000297	novel_249,oar-miR-103,oar-miR-1185-5p,oar-miR-362,oar-miR-379-5p,oar-miR-376e-3p,oar-miR-376a-5p,oar-miR-134-5p,oar-miR-376e-5p,oar-miR-376c-3p,oar-miR-107,novel_393	-	Uncharacterized protein [Source:UniProtKB/TrEMBL;Acc:W5NQ48]
ENSOARG00000000314	oar-miR-411a-5p,novel_425,oar-miR-154b-5p,oar-miR-412-5p,novel_402,oar-miR-409-3p,oar-let-7g,oar-let-7b,oar-miR-376a-5p,oar-miR-1197-5p,oar-miR-200a,novel_212,oar-miR-410-5p,oar-miR-382-3p,novel_123,novel_393,oar-miR-376b-3p,novel_163,novel_312,oar-miR-543-3p,oar-let-7i,oar-miR-27a,oar-miR-377-3p,oar-let-7f,novel_429,oar-miR-143,novel_325,novel_233,oar-miR-376a-3p,oar-let-7a,oar-miR-493-3p,oar-mi…	-	Uncharacterized protein [Source:UniProtKB/TrEMBL;Acc:W5NQ66]
ENSOARG00000000317	oar-miR-411b-3p,novel_398,novel_299,novel_246,novel_325,oar-miR-493-5p,novel_233,oar-miR-668-3p,oar-miR-25,oar-miR-218a,oar-miR-200a,novel_403	LOX	lysyl oxidase [Source:HGNC Symbol;Acc:HGNC:6664]
ENSOARG00000000327	oar-miR-218a,novel_403,oar-miR-3956-3p,novel_414,oar-miR-1193-5p,oar-miR-25,novel_211,oar-miR-3955-5p,oar-miR-376c-3p,oar-miR-200b,oar-miR-382-5p,novel_428,oar-miR-200c,oar-miR-22-3p,oar-miR-1185-3p,oar-miR-1197-3p,oar-miR-3955-3p,oar-miR-544-3p,oar-miR-323b,oar-miR-376e-3p,novel_376,novel_236,oar-miR-181a,oar-miR-493-5p,novel_324,oar-miR-134-5p,novel_215,novel_281,oar-miR-154a-5p,oar-miR-543-3p,…	LAMA1	laminin, alpha 1 [Source:HGNC Symbol;Acc:HGNC:6481]
ENSOARG00000000329	novel_393,oar-miR-487a-5p,oar-miR-541-3p,novel_394,oar-miR-362,novel_376,oar-miR-221,novel_233,novel_381,oar-miR-29b,oar-miR-485-5p,oar-miR-539-5p,oar-miR-29a,oar-miR-409-5p,novel_428,novel_337,novel_292	SRFBP1	serum response factor binding protein 1 [Source:HGNC Symbol;Acc:HGNC:26333]
ENSOARG00000000337	novel_394,oar-miR-374b,oar-miR-369-3p,oar-miR-374a,novel_215,novel_233,oar-miR-30a-5p,oar-miR-199a-3p,oar-miR-106a,oar-miR-27a,oar-miR-17-5p,novel_376,oar-miR-655-3p,oar-miR-544-3p,oar-miR-376a-5p,oar-miR-495-3p,oar-miR-1197-3p,oar-miR-23a,novel_402,oar-miR-106b,novel_290,oar-miR-433-3p,oar-miR-382-5p,oar-miR-299-3p,oar-miR-30d	MAP3K5	mitogen-activated protein kinase kinase kinase 5 [Source:HGNC Symbol;Acc:HGNC:6857]
ENSOARG00000000341	novel_136,novel_235,novel_212,oar-miR-1197-5p,oar-miR-22-3p,novel_401,oar-miR-1197-3p,oar-miR-154b-5p,oar-miR-485-5p,novel_402,novel_384,novel_218,novel_263,oar-miR-543-5p,oar-miR-3956-3p,oar-miR-125b,novel_429,novel_376,novel_249,oar-miR-370-3p,novel_393,oar-miR-136,oar-miR-376c-5p	RNPEP	arginyl aminopeptidase (aminopeptidase B) [Source:HGNC Symbol;Acc:HGNC:10078]
ENSOARG00000000344	oar-miR-376c-5p,oar-miR-541-5p,novel_281,novel_324,oar-miR-154a-5p,novel_233,oar-miR-143,oar-miR-668-3p,oar-miR-27a,oar-miR-539-5p,oar-miR-29a,oar-miR-29b,oar-miR-412-5p,novel_246,oar-miR-200a,oar-miR-1185-5p,novel_54,oar-miR-411a-3p,oar-miR-16b,oar-miR-3955-5p,novel_211,oar-miR-3958-5p,novel_403,oar-miR-17-5p,oar-miR-106a,oar-miR-1193-5p,oar-miR-150,oar-miR-495-3p,novel_299,oar-miR-106b,novel_29…	PLXDC2	plexin domain containing 2 [Source:HGNC Symbol;Acc:HGNC:21013]
ENSOARG00000000345	novel_290,oar-miR-655-3p,oar-miR-323b,novel_398,oar-miR-543-5p,oar-miR-544-3p,novel_384,oar-miR-493-3p,oar-miR-3956-3p,oar-miR-148a,novel_394,oar-miR-136,novel_387,novel_89,oar-miR-200a,oar-miR-1197-5p,oar-miR-376a-5p,novel_378,oar-miR-412-5p,novel_246,novel_425,oar-miR-154b-5p,novel_233,oar-miR-493-5p,oar-miR-152,novel_429,novel_376,oar-miR-181a,oar-miR-668-3p,oar-miR-376c-5p,oar-miR-543-3p,oar-…	GRAMD1B	GRAM domain containing 1B [Source:HGNC Symbol;Acc:HGNC:29214]
ENSOARG00000000351	novel_281,oar-miR-485-5p,novel_402,novel_123,novel_425,oar-miR-539-5p,novel_398,oar-miR-541-3p,novel_378,novel_236,oar-miR-370-3p,novel_233,novel_213	-	Uncharacterized protein [Source:UniProtKB/TrEMBL;Acc:W5NQA2]
ENSOARG00000000361	novel_235,novel_236	-	Uncharacterized protein [Source:UniProtKB/TrEMBL;Acc:W5NQA8]
ENSOARG00000000363	novel_284,oar-miR-1197-5p,novel_376,oar-miR-377-3p,oar-miR-17-5p,oar-miR-125b,novel_236,novel_277,oar-miR-106a,oar-miR-106b,novel_425,oar-miR-541-3p,oar-miR-3959-5p	LLGL1	lethal giant larvae homolog 1 (Drosophila) [Source:HGNC Symbol;Acc:HGNC:6628]
ENSOARG00000000368	oar-miR-431,oar-miR-3955-3p,oar-miR-543-5p,novel_123,novel_384,oar-miR-106b,novel_213,oar-miR-323a-3p,novel_356,oar-miR-410-5p,novel_212,oar-miR-17-5p,novel_236,oar-miR-200a,oar-miR-106a	LELP1	late cornified envelope-like proline-rich 1 [Source:HGNC Symbol;Acc:HGNC:32046]
ENSOARG00000000370	oar-miR-412-5p,novel_123,novel_263,oar-miR-495-5p,oar-miR-30d,novel_277,novel_54,oar-miR-30a-5p,oar-miR-143	-	Uncharacterized protein [Source:UniProtKB/TrEMBL;Acc:W5NQC2]
ENSOARG00000000374	oar-miR-23b,novel_378,novel_394,oar-miR-23a,oar-miR-495-3p,novel_324,oar-miR-668-5p,oar-miR-433-3p,oar-miR-10a,oar-miR-1197-5p,oar-miR-218a,novel_414,oar-miR-758-3p,oar-miR-10b	-	Uncharacterized protein [Source:UniProtKB/TrEMBL;Acc:W5NQC8]
ENSOARG00000000386	novel_356,oar-miR-22-3p,oar-miR-134-3p,oar-miR-543-5p,novel_218,oar-miR-370-3p,oar-miR-30a-3p,oar-miR-133,novel_394,oar-miR-380-5p,novel_106,novel_279,oar-miR-16b,novel_337,oar-miR-10a,oar-miR-1197-5p,novel_212,oar-miR-29a,oar-miR-539-5p,novel_402,oar-miR-412-5p,oar-miR-29b,novel_381,novel_233,oar-miR-181a,novel_376,novel_236,novel_429,oar-miR-541-5p,oar-miR-299-5p,novel_312,oar-miR-376c-5p,novel…	SLC22A6	solute carrier family 22 (organic anion transporter), member 6 [Source:HGNC Symbol;Acc:HGNC:10970]
ENSOARG00000000403	oar-miR-494-3p,oar-miR-10a,novel_54,oar-miR-1197-5p,oar-miR-758-3p,oar-miR-409-5p,oar-miR-432,oar-miR-154b-5p,novel_425,novel_246,oar-miR-485-5p,oar-miR-199a-3p,oar-miR-181a,novel_376,novel_236,oar-miR-143,oar-miR-26b,oar-miR-26a,oar-miR-134-5p,novel_281,oar-miR-329a-5p,novel_163,oar-miR-299-5p,oar-miR-19b,oar-miR-541-3p,oar-miR-3957-3p,oar-miR-433-3p,oar-miR-323a-5p,oar-miR-200c,novel_284,oar-mi…	FAM217A	family with sequence similarity 217, member A [Source:HGNC Symbol;Acc:HGNC:21362]
ENSOARG00000000405	oar-miR-150,oar-miR-23a,oar-let-7a,novel_263,oar-miR-376e-3p,oar-let-7c,oar-miR-382-5p,novel_428,oar-miR-134-3p,oar-miR-433-3p,oar-miR-200c,novel_279,oar-miR-3955-5p,oar-miR-376c-3p,oar-let-7d,oar-miR-665-3p,oar-miR-200b,oar-miR-329b-5p,novel_403,oar-miR-30a-3p,oar-miR-29b,novel_425,oar-let-7b,oar-miR-376a-5p,oar-miR-29a,oar-let-7g,novel_212,novel_215,novel_123,oar-miR-543-3p,oar-miR-329a-5p,nove…	PPP1R16B	protein phosphatase 1, regulatory subunit 16B [Source:HGNC Symbol;Acc:HGNC:15850]
ENSOARG00000000418	oar-miR-487a-5p,novel_290,novel_54,oar-miR-218a	PHC3	polyhomeotic homolog 3 (Drosophila) [Source:HGNC Symbol;Acc:HGNC:15682]
ENSOARG00000000428	oar-miR-1197-3p,novel_299,oar-miR-485-5p,novel_246,oar-miR-409-3p,oar-miR-200c,oar-miR-10a,oar-miR-433-3p,oar-miR-323a-5p,oar-miR-1197-5p,oar-miR-496-3p,oar-miR-1185-3p,oar-miR-410-5p,oar-miR-496-5p,oar-miR-154a-5p,novel_281,novel_279,oar-miR-3955-5p,oar-miR-136,oar-miR-329a-5p,oar-miR-329b-5p,oar-miR-200b,oar-miR-655-5p,oar-miR-544-5p,oar-miR-10b,oar-miR-218a,novel_233	COPS5	COP9 signalosome subunit 5 [Source:HGNC Symbol;Acc:HGNC:2240]
ENSOARG00000000430	novel_356,oar-miR-655-3p,novel_246,oar-miR-668-5p,novel_233,novel_277,oar-miR-379-3p,oar-miR-199a-3p,oar-miR-380-3p,oar-miR-665-3p,oar-miR-369-3p,oar-miR-19b,oar-miR-411a-3p,oar-miR-411b-3p,oar-miR-329a-5p,oar-miR-329b-5p,oar-miR-154a-5p,novel_411	SLC13A1	solute carrier family 13 (sodium/sulfate symporter), member 1 [Source:HGNC Symbol;Acc:HGNC:10916]
ENSOARG00000000431	novel_403,oar-miR-125b,oar-miR-103,oar-miR-30a-3p,novel_211,oar-miR-3958-5p,novel_279,novel_387,oar-miR-16b,oar-miR-107,oar-miR-329a-3p,oar-let-7d,novel_284,oar-miR-134-3p,novel_136,oar-miR-3956-5p,oar-miR-22-3p,novel_384,oar-let-7a,novel_218,oar-let-7c,novel_376,oar-let-7f,oar-miR-362,oar-let-7i,novel_215,novel_393,oar-miR-329b-3p,oar-miR-541-3p,oar-miR-1197-5p,novel_212,novel_54,oar-miR-494-3p,…	-	Uncharacterized protein [Source:UniProtKB/TrEMBL;Acc:W5NQI8]
ENSOARG00000000435	novel_381,oar-miR-22-3p,novel_337,oar-miR-200c,oar-miR-299-3p,novel_429,oar-miR-541-5p,oar-miR-369-3p,oar-miR-29a,oar-miR-655-3p,oar-miR-29b,oar-miR-150	-	Uncharacterized protein [Source:UniProtKB/TrEMBL;Acc:W5NQJ5]
ENSOARG00000000442	oar-miR-25,novel_403,oar-miR-381-3p,novel_398	-	Uncharacterized protein [Source:UniProtKB/TrEMBL;Acc:W5NQK2]
ENSOARG00000000443	novel_54,novel_284,oar-miR-409-5p,oar-miR-299-3p,oar-miR-106b,oar-miR-432,novel_299,oar-miR-411a-5p,oar-miR-1197-3p,novel_425,oar-miR-543-5p,novel_218,oar-miR-27a,oar-miR-1193-5p,oar-miR-106a,novel_236,oar-miR-377-3p,novel_429,oar-miR-17-5p,novel_325,oar-miR-493-5p,oar-miR-136,novel_123,oar-miR-3959-5p,oar-miR-487a-5p,oar-miR-3959-3p	-	Uncharacterized protein [Source:UniProtKB/TrEMBL;Acc:W5NQK3]
ENSOARG00000000452	oar-miR-381-3p,oar-miR-3958-3p,oar-miR-495-3p,oar-miR-382-3p,oar-miR-181a,oar-miR-23a,oar-miR-433-3p	SNX31	sorting nexin 31 [Source:HGNC Symbol;Acc:HGNC:28605]
ENSOARG00000000456	oar-miR-370-5p,oar-miR-23b,oar-miR-150,oar-miR-493-3p,oar-miR-23a,oar-miR-1197-5p,oar-miR-30d,oar-miR-381-5p,oar-miR-30b,oar-miR-323a-5p,oar-miR-19b,oar-miR-541-5p,oar-miR-107,oar-miR-3955-5p,oar-miR-329a-3p,oar-miR-30c,oar-miR-329b-3p,oar-miR-370-3p,oar-miR-30a-5p,novel_233,oar-miR-362,oar-miR-103	CTTN	cortactin [Source:HGNC Symbol;Acc:HGNC:3338]
ENSOARG00000000457	novel_381,oar-miR-377-3p,oar-miR-133,oar-miR-199a-3p,oar-miR-379-3p,oar-miR-1193-5p,oar-miR-27a,oar-miR-411a-3p,novel_163,novel_312,novel_394,novel_281,oar-miR-134-5p,oar-miR-154a-5p,novel_337,oar-miR-758-3p,oar-miR-21,oar-miR-323a-5p,novel_218,oar-miR-29a,oar-miR-370-5p,oar-miR-29b	-	Uncharacterized protein [Source:UniProtKB/TrEMBL;Acc:W5NQL8]
ENSOARG00000000462	oar-miR-10a,novel_277,novel_235,oar-miR-16b,oar-miR-370-3p	NUMB	numb homolog (Drosophila) [Source:HGNC Symbol;Acc:HGNC:8060]
ENSOARG00000000466	oar-miR-143,oar-miR-543-3p	-	Uncharacterized protein [Source:UniProtKB/TrEMBL;Acc:W5NQM0]
ENSOARG00000000468	oar-miR-493-5p,novel_236,oar-miR-181a,oar-miR-3959-3p,oar-miR-299-5p,oar-miR-329a-5p,novel_123,oar-miR-134-5p,oar-miR-382-3p,oar-miR-381-3p,novel_212,oar-miR-376a-5p,oar-miR-221,oar-miR-10b,oar-miR-133,oar-miR-125b,novel_394,oar-miR-329b-5p,oar-miR-136,novel_213,oar-miR-1185-3p,oar-miR-496-3p,oar-miR-134-3p,oar-miR-487a-3p,novel_136,novel_218,novel_398,oar-miR-485-3p,novel_263,oar-miR-543-5p,oar-…	-	Uncharacterized protein [Source:UniProtKB/TrEMBL;Acc:W5NQN0]
ENSOARG00000000473	novel_290,novel_213,oar-miR-22-3p,novel_356,novel_428,oar-miR-134-3p,novel_351,oar-miR-200c,novel_384,oar-let-7a,oar-miR-495-3p,oar-miR-1197-3p,oar-miR-125b,novel_403,oar-miR-218a,oar-miR-200b,oar-miR-16b,oar-miR-136,oar-miR-30c,oar-let-7d,novel_292,oar-miR-30d,oar-miR-494-3p,oar-let-7b,oar-let-7g,oar-miR-409-3p,oar-miR-29b,oar-let-7f,novel_429,novel_376,oar-miR-27a,oar-let-7i,oar-miR-543-3p,oar-…	ADGRG5	adhesion G protein-coupled receptor G5 [Source:HGNC Symbol;Acc:HGNC:19010]
ENSOARG00000000479	novel_325,oar-miR-1193-5p,oar-miR-379-5p	TTC17	tetratricopeptide repeat domain 17 [Source:HGNC Symbol;Acc:HGNC:25596]
ENSOARG00000000480	oar-miR-370-3p,novel_249,novel_376,novel_403,oar-miR-10b,novel_236,oar-miR-541-3p,novel_290,oar-miR-200a,oar-miR-1197-5p,novel_212,oar-miR-10a,oar-miR-543-5p,oar-miR-23b,oar-miR-493-3p,oar-miR-23a	MOCS1	molybdenum cofactor synthesis 1 [Source:HGNC Symbol;Acc:HGNC:7190]
ENSOARG00000000490	oar-miR-194,oar-miR-106a,oar-miR-379-3p,oar-miR-1193-5p,oar-miR-17-5p,oar-miR-133,novel_394,oar-miR-411a-3p,oar-let-7d,oar-miR-329a-3p,oar-miR-22-3p,oar-miR-106b,oar-miR-496-5p,novel_213,oar-miR-323a-5p,oar-miR-3957-3p,oar-miR-487a-3p,oar-miR-134-3p,oar-let-7c,novel_398,oar-miR-485-3p,novel_218,oar-miR-543-5p,oar-miR-3955-3p,oar-miR-495-3p,oar-let-7a,oar-miR-376a-3p,oar-let-7i,oar-miR-377-3p,oar-…	TXLNA	taxilin alpha [Source:HGNC Symbol;Acc:HGNC:30685]
ENSOARG00000000491	novel_387,oar-miR-329b-3p,oar-miR-329a-3p,oar-miR-3959-3p,oar-miR-411b-3p,oar-miR-3957-5p,oar-miR-541-5p,novel_236,novel_277,oar-miR-370-3p,oar-miR-194,oar-miR-485-5p,oar-miR-432,oar-miR-154b-5p,oar-miR-431,novel_218,oar-miR-134-3p,novel_428,oar-miR-323a-5p,oar-miR-496-5p	SRRM2	serine/arginine repetitive matrix 2 [Source:HGNC Symbol;Acc:HGNC:16639]
ENSOARG00000000492	oar-miR-3959-3p,oar-miR-3957-5p,oar-miR-329a-5p,novel_123,oar-miR-134-5p,novel_393,oar-miR-329b-3p,novel_429,oar-miR-29a,oar-miR-29b,novel_402,oar-miR-758-3p,oar-miR-487a-5p,oar-miR-329b-5p,oar-miR-136,oar-miR-16b,oar-miR-329a-3p,oar-miR-218a,oar-miR-17-5p,oar-miR-1193-5p,oar-miR-106a,oar-miR-543-5p,oar-miR-3955-3p,novel_263,oar-miR-370-5p,oar-miR-493-3p,novel_384,oar-miR-377-5p,oar-miR-106b,nove…	NLRP12	NLR family, pyrin domain containing 12 [Source:HGNC Symbol;Acc:HGNC:22938]
ENSOARG00000000493	oar-let-7i,novel_277,oar-miR-377-3p,oar-miR-362,oar-miR-152,oar-let-7f,novel_429,oar-miR-143,oar-miR-26b,oar-miR-329b-3p,oar-miR-26a,oar-miR-541-3p,oar-miR-29b,oar-miR-485-5p,oar-let-7g,novel_378,oar-miR-29a,oar-let-7b,oar-miR-1193-5p,oar-miR-25,oar-miR-148a,novel_403,oar-miR-125b,novel_249,oar-miR-370-3p,oar-miR-380-5p,oar-miR-329a-3p,oar-let-7d,novel_387,novel_279,oar-miR-16b,oar-miR-200b,novel…	KDM4A	lysine (K)-specific demethylase 4A [Source:HGNC Symbol;Acc:HGNC:22978]
ENSOARG00000000497	oar-miR-376a-5p,oar-miR-376c-5p,oar-miR-3958-5p,oar-miR-200a,oar-miR-376e-5p,oar-miR-299-3p,oar-miR-154b-5p	-	Uncharacterized protein [Source:UniProtKB/TrEMBL;Acc:W5NQQ9]
ENSOARG00000000498	oar-miR-3955-5p,novel_387,oar-miR-200b,oar-miR-329b-5p,oar-miR-411a-3p,oar-miR-379-3p,novel_403,oar-miR-125b,oar-miR-221,novel_211,oar-miR-370-3p,oar-miR-1197-3p,oar-miR-543-5p,novel_263,oar-miR-433-3p,oar-miR-200c,oar-miR-134-3p,oar-miR-1185-3p,novel_290,novel_324,oar-miR-329a-5p,oar-miR-299-5p,oar-miR-19b,oar-miR-27a,oar-miR-362,novel_425,oar-miR-485-5p,novel_402,novel_378,oar-miR-376a-5p,oar-m…	ITGA9	integrin, alpha 9 [Source:HGNC Symbol;Acc:HGNC:6145]
ENSOARG00000000502	oar-miR-1185-5p,oar-miR-3956-3p,oar-miR-3958-5p,oar-miR-496-3p,oar-miR-377-5p,oar-miR-494-5p,oar-miR-543-5p,oar-miR-3955-3p	-	Uncharacterized protein [Source:UniProtKB/TrEMBL;Acc:W5NQR6]
ENSOARG00000000505	oar-miR-3956-3p,oar-miR-125b,oar-miR-25,oar-miR-103,oar-miR-370-3p,novel_249,oar-miR-107,oar-miR-16b,oar-miR-494-5p,oar-miR-134-3p,novel_428,oar-miR-323a-5p,novel_235,oar-miR-3957-3p,novel_213,oar-miR-496-5p,oar-miR-22-3p,oar-miR-1185-3p,novel_384,novel_218,oar-miR-543-5p,novel_236,oar-miR-487b-5p,novel_325,novel_123,novel_215,novel_312,oar-miR-3957-5p,novel_212,oar-miR-200a,oar-miR-10a,oar-miR-4…	-	Uncharacterized protein [Source:UniProtKB/TrEMBL;Acc:W5NQS3]
ENSOARG00000000518	oar-miR-412-5p,oar-miR-29b,novel_402,novel_425,oar-miR-432,oar-miR-29a,oar-miR-376a-5p,novel_378,novel_212,novel_337,novel_281,novel_393,oar-miR-3959-3p,oar-miR-152,oar-miR-377-3p,novel_381,oar-miR-150,novel_384,novel_299,novel_398,oar-miR-370-5p,oar-miR-134-3p,novel_428,oar-miR-433-3p,novel_235,oar-miR-3957-3p,oar-miR-22-3p,novel_356,oar-miR-16b,oar-miR-494-5p,oar-miR-148a,oar-miR-370-3p,oar-miR…	-	Uncharacterized protein [Source:UniProtKB/TrEMBL;Acc:W5NQT3]
ENSOARG00000000526	oar-miR-370-3p,oar-miR-377-3p,novel_416,oar-miR-27a,oar-miR-544-5p,oar-miR-3955-5p,oar-miR-134-5p,oar-miR-376b-3p,oar-miR-154b-3p,oar-miR-1185-3p,novel_284,oar-miR-758-3p,oar-miR-539-3p,oar-miR-154a-3p,oar-miR-1185-5p,novel_398,oar-miR-376d,novel_218,oar-miR-376e-5p,oar-miR-376a-3p,novel_299,oar-miR-1197-3p,novel_425	-	Beta-defensin [Source:UniProtKB/TrEMBL;Acc:W5NQU4]
ENSOARG00000000528	oar-miR-27a,novel_54,oar-miR-127,novel_429,novel_401,novel_292,novel_211,oar-miR-432,novel_299,novel_425,oar-miR-485-5p,oar-miR-376e-5p,oar-miR-369-3p,oar-miR-543-5p,oar-miR-655-3p	-	Uncharacterized protein [Source:UniProtKB/TrEMBL;Acc:W5NQU7]
ENSOARG00000000531	novel_394,oar-miR-494-5p,oar-miR-329a-3p,oar-miR-3958-5p,oar-miR-106a,oar-miR-133,oar-miR-17-5p,oar-miR-370-5p,novel_263,novel_218,oar-miR-543-5p,oar-miR-1197-3p,novel_384,oar-miR-106b,oar-miR-3956-5p,novel_351,oar-miR-323a-5p,oar-miR-299-3p,novel_428,oar-miR-134-3p,novel_284,novel_312,oar-miR-299-5p,oar-miR-541-3p,oar-miR-154a-5p,oar-miR-329b-3p,novel_215,oar-miR-134-5p,novel_123,oar-miR-668-3p,…	-	Uncharacterized protein [Source:UniProtKB/TrEMBL;Acc:W5NQX0]
ENSOARG00000000540	novel_402,oar-miR-539-5p,oar-miR-485-3p,oar-miR-3955-3p,oar-miR-376e-3p,oar-miR-487a-3p,oar-miR-758-3p,novel_212,novel_284,oar-miR-200a,novel_54,oar-miR-323c,oar-miR-1185-3p,novel_356,novel_281,oar-miR-376c-3p,novel_324,oar-miR-487b-5p,oar-miR-218a,novel_409,oar-miR-221,novel_249,oar-miR-143,oar-miR-194	-	Uncharacterized protein [Source:UniProtKB/TrEMBL;Acc:W5NQW9]
ENSOARG00000000543	oar-miR-152,oar-miR-10b,oar-miR-17-5p,oar-miR-487b-5p,oar-miR-148a,oar-miR-106a,oar-miR-27a,oar-miR-376b-3p,novel_324,oar-miR-380-3p,oar-miR-494-5p,oar-miR-200a,oar-miR-10a,oar-miR-494-3p,oar-miR-433-3p,oar-miR-106b,novel_290,novel_299,oar-miR-376a-3p,novel_398,oar-miR-376d	-	Lysozyme [Source:UniProtKB/TrEMBL;Acc:W5NQW5]
ENSOARG00000000549	oar-let-7i,oar-miR-668-3p,novel_277,oar-miR-152,oar-miR-377-3p,novel_429,oar-let-7f,oar-miR-143,novel_393,novel_123,novel_54,novel_212,oar-miR-758-3p,oar-miR-323a-3p,oar-miR-410-5p,oar-miR-154b-5p,oar-miR-432,novel_402,oar-miR-485-5p,oar-let-7g,oar-let-7b,oar-miR-376a-5p,novel_409,oar-miR-133,oar-miR-3956-3p,oar-miR-379-5p,oar-miR-148a,oar-miR-370-3p,oar-miR-221,oar-let-7d,oar-miR-3955-5p,novel_3…	PTPRM	protein tyrosine phosphatase, receptor type, M [Source:HGNC Symbol;Acc:HGNC:9675]
ENSOARG00000000555	oar-miR-541-3p,novel_218,novel_279,novel_387,novel_215,oar-miR-16b,oar-miR-107,oar-miR-3956-5p,oar-miR-487a-3p,oar-miR-103,novel_54,novel_136	-	Uncharacterized protein [Source:UniProtKB/TrEMBL;Acc:W5NQI8]
ENSOARG00000000557	oar-miR-495-3p,novel_218	PRPF4B	pre-mRNA processing factor 4B [Source:HGNC Symbol;Acc:HGNC:17346]
ENSOARG00000000560	novel_403,oar-miR-3958-5p,oar-miR-3955-5p,oar-miR-136,oar-let-7d,oar-miR-380-5p,oar-miR-299-3p,oar-miR-433-3p,oar-let-7a,oar-miR-323b,oar-let-7c,oar-miR-377-3p,oar-miR-362,novel_429,oar-let-7f,oar-miR-487b-5p,oar-miR-181a,oar-let-7i,oar-miR-26b,novel_233,novel_381,oar-miR-26a,oar-miR-541-5p,novel_312,oar-miR-1197-5p,oar-miR-1185-5p,oar-miR-381-3p,novel_337,oar-miR-323a-3p,oar-miR-412-5p,oar-miR-4…	-	Uncharacterized protein [Source:UniProtKB/TrEMBL;Acc:W5NQX7]
ENSOARG00000000564	oar-miR-655-3p,novel_393,novel_123,novel_402,novel_279,oar-miR-380-5p,novel_403,novel_54	-	Uncharacterized protein [Source:UniProtKB/TrEMBL;Acc:W5NQY3]
ENSOARG00000000578	novel_428,oar-miR-758-3p,oar-miR-106b,oar-let-7a,oar-miR-668-5p,oar-let-7c,oar-let-7g,oar-let-7b,novel_398,oar-let-7i,oar-miR-106a,oar-let-7f,oar-miR-17-5p,oar-let-7d,oar-miR-16b,oar-miR-541-5p,oar-miR-541-3p	CDCA7	cell division cycle associated 7 [Source:HGNC Symbol;Acc:HGNC:14628]
ENSOARG00000000579	novel_312,oar-miR-107,oar-miR-103,oar-miR-10a	HNRNPD	heterogeneous nuclear ribonucleoprotein D (AU-rich element RNA binding protein 1, 37kDa) [Source:HGNC Symbol;Acc:HGNC:5036]
ENSOARG00000000581	novel_425,oar-miR-411b-3p	LRRC31	leucine rich repeat containing 31 [Source:HGNC Symbol;Acc:HGNC:26261]
ENSOARG00000000587	novel_211,oar-miR-487b-5p,oar-miR-379-5p,novel_429,oar-miR-543-3p,oar-miR-136,oar-miR-134-5p,oar-miR-16b,novel_213,novel_290,oar-miR-323a-3p,novel_284,oar-miR-758-3p,oar-miR-433-3p,novel_263,oar-miR-409-3p,oar-miR-493-3p	IDH3A	isocitrate dehydrogenase 3 (NAD+) alpha [Source:HGNC Symbol;Acc:HGNC:5384]
ENSOARG00000000591	oar-miR-133,oar-miR-125b,oar-miR-30a-3p,novel_211,oar-miR-136,novel_279,novel_106,oar-miR-487a-5p,oar-miR-544-5p,oar-miR-299-3p,oar-miR-539-3p,oar-miR-487a-3p,novel_284,oar-miR-154a-3p,oar-miR-410-3p,oar-miR-377-5p,oar-miR-485-3p,novel_398,oar-miR-323b,oar-miR-362,oar-miR-27a,oar-miR-433-5p,oar-miR-26b,oar-miR-493-5p,novel_233,oar-miR-3958-3p,oar-miR-134-5p,novel_123,novel_215,novel_411,oar-miR-2…	-	Uncharacterized protein [Source:UniProtKB/TrEMBL;Acc:W5NR17]
ENSOARG00000000596	novel_249,oar-miR-143,oar-miR-221,oar-miR-181a,novel_242,oar-miR-487b-5p,novel_429,oar-miR-543-3p,oar-miR-329b-3p,oar-miR-329a-3p,novel_215,novel_279,oar-miR-136,oar-miR-376c-3p,oar-miR-1185-3p,oar-miR-381-3p,oar-miR-381-5p,oar-miR-1197-5p,oar-miR-134-3p,novel_428,oar-miR-23b,oar-miR-376e-3p,oar-miR-544-3p,oar-miR-376a-5p,oar-miR-23a,novel_425,oar-miR-412-5p,oar-miR-150	-	Uncharacterized protein [Source:UniProtKB/TrEMBL;Acc:W5NR20]
ENSOARG00000000598	oar-miR-3959-5p,oar-miR-376e-3p,oar-miR-487a-5p,oar-miR-485-3p,oar-miR-380-5p,novel_106,novel_425,oar-miR-376c-3p,oar-miR-150,oar-miR-410-3p,oar-miR-496-3p,oar-miR-370-3p,oar-miR-181a,oar-miR-487a-3p,oar-miR-125b	-	Uncharacterized protein [Source:UniProtKB/TrEMBL;Acc:W5NR22]
ENSOARG00000000605	oar-miR-3957-3p	PLXNB1	plexin B1 [Source:HGNC Symbol;Acc:HGNC:9103]
ENSOARG00000000608	oar-miR-150,novel_425,oar-miR-23a,oar-miR-485-3p,oar-miR-543-5p,oar-miR-23b,oar-miR-487a-3p,oar-miR-494-3p,oar-miR-323c,novel_213,novel_393,oar-miR-107,oar-miR-374a,oar-miR-3955-5p,oar-miR-218a,novel_376,oar-miR-181a,oar-miR-103,oar-miR-1193-5p,novel_325	-	Uncharacterized protein [Source:UniProtKB/TrEMBL;Acc:W5NR32]
ENSOARG00000000611	oar-let-7d,novel_215,novel_279,oar-miR-16b,oar-miR-107,novel_312,oar-miR-544-5p,oar-miR-19b,oar-let-7i,oar-miR-103,oar-miR-181a,novel_429,oar-miR-377-3p,oar-let-7f,novel_403,oar-miR-433-5p,oar-let-7a,oar-miR-485-5p,oar-miR-409-3p,oar-let-7c,oar-let-7g,oar-let-7b,oar-miR-376a-5p,novel_398,novel_136,oar-miR-494-3p,oar-miR-200a,oar-miR-134-3p,novel_213	LDB3	LIM domain binding 3 [Source:HGNC Symbol;Acc:HGNC:15710]
ENSOARG00000000616	novel_384,oar-miR-150,oar-miR-23a,oar-miR-495-3p,oar-let-7a,oar-miR-544-3p,oar-miR-543-5p,novel_218,oar-miR-23b,oar-miR-370-5p,oar-let-7c,oar-miR-134-3p,novel_235,oar-miR-323a-5p,novel_213,oar-miR-22-3p,novel_387,oar-let-7d,oar-miR-329b-5p,novel_403,oar-miR-3956-3p,oar-miR-125b,oar-miR-10b,oar-miR-133,oar-miR-25,oar-miR-370-3p,oar-miR-3958-5p,oar-miR-485-5p,oar-miR-29b,oar-miR-412-5p,oar-miR-432,…	ADGRG3	adhesion G protein-coupled receptor G3 [Source:HGNC Symbol;Acc:HGNC:13728]
ENSOARG00000000625	novel_312	-	Uncharacterized protein [Source:UniProtKB/TrEMBL;Acc:W5NR50]
ENSOARG00000000630	oar-miR-329b-3p,oar-miR-329a-3p,novel_106,oar-miR-16b,oar-miR-374a,oar-miR-329a-5p,oar-miR-200b,oar-miR-374b,oar-miR-369-3p,oar-miR-27a,novel_429,oar-miR-377-3p,oar-miR-143,novel_402,oar-miR-544-3p,novel_263,oar-miR-494-3p,novel_136,oar-miR-200c,oar-miR-299-3p,oar-miR-381-3p	IQSEC1	IQ motif and Sec7 domain 1 [Source:HGNC Symbol;Acc:HGNC:29112]
ENSOARG00000000631	oar-miR-376b-3p,novel_324,oar-let-7d,oar-miR-30c,oar-miR-26a,novel_312,oar-miR-200b,oar-miR-494-5p,oar-miR-10b,oar-let-7f,oar-let-7i,oar-miR-26b,oar-miR-30a-5p,oar-miR-143,oar-let-7a,novel_425,oar-let-7b,oar-let-7g,oar-let-7c,oar-miR-758-3p,novel_428,oar-miR-539-3p,oar-miR-30d,oar-miR-30b,oar-miR-200c,oar-miR-1185-5p,oar-miR-154a-3p,oar-miR-154b-3p,novel_356	KCNU1	potassium channel, subfamily U, member 1 [Source:HGNC Symbol;Acc:HGNC:18867]
ENSOARG00000000646	oar-miR-10a,oar-miR-200a,oar-miR-299-3p,oar-miR-150,oar-miR-543-5p,oar-miR-539-5p,oar-miR-148a,novel_376,oar-miR-377-3p,oar-miR-152,novel_429,oar-miR-329b-3p,oar-miR-329a-3p,novel_123,oar-miR-136,oar-miR-16b,novel_393,oar-miR-487a-5p,oar-miR-541-3p	ESX1	ESX homeobox 1 [Source:HGNC Symbol;Acc:HGNC:14865]
ENSOARG00000000649	oar-miR-199a-3p,oar-miR-30a-3p,oar-miR-194	-	Uncharacterized protein [Source:UniProtKB/TrEMBL;Acc:W5NR72]
ENSOARG00000000656	novel_54,oar-miR-3956-3p,novel_403,oar-miR-134-3p,oar-miR-323a-3p,novel_211,oar-miR-3958-3p,oar-miR-376c-3p,novel_324,oar-miR-376e-3p,oar-miR-323b	IL1RAPL2	interleukin 1 receptor accessory protein-like 2 [Source:HGNC Symbol;Acc:HGNC:5997]
ENSOARG00000000665	oar-miR-3957-3p,novel_277,novel_409,oar-miR-125b,novel_212,novel_429,oar-miR-377-5p,oar-miR-16b,novel_393,oar-miR-485-5p,novel_123,oar-miR-29b,oar-miR-29a	ATP6V0B	ATPase, H+ transporting, lysosomal 21kDa, V0 subunit b [Source:HGNC Symbol;Acc:HGNC:861]
ENSOARG00000000673	novel_213,novel_290,oar-miR-323a-5p,oar-miR-200c,novel_428,oar-miR-544-3p,oar-miR-543-5p,novel_218,oar-miR-1197-3p,oar-miR-370-3p,oar-miR-25,oar-miR-30a-3p,oar-miR-148a,oar-miR-3956-3p,oar-miR-125b,oar-miR-200b,oar-miR-136,oar-miR-1197-5p,oar-miR-758-3p,novel_212,oar-miR-409-3p,oar-miR-485-5p,novel_325,oar-miR-143,novel_233,oar-miR-493-5p,oar-miR-27a,novel_376,oar-miR-362,novel_429,oar-miR-152,no…	-	Uncharacterized protein [Source:UniProtKB/TrEMBL;Acc:W5NRA1]
ENSOARG00000000681	oar-miR-369-3p,oar-miR-200b,novel_211,oar-miR-148a,oar-miR-218a,oar-miR-133,novel_403,novel_398,oar-miR-323b,oar-miR-23b,novel_384,oar-miR-23a,novel_290,novel_356,oar-miR-433-3p,novel_351,oar-miR-200c,oar-miR-376c-5p,oar-miR-541-5p,novel_163,oar-miR-143,novel_325,novel_429,oar-miR-152,oar-miR-27a,oar-miR-181a,oar-miR-29a,oar-miR-376a-5p,oar-miR-539-5p,oar-miR-412-5p,novel_402,oar-miR-376e-5p,oar-…	SCN3B	sodium channel, voltage gated, type III beta subunit [Source:HGNC Symbol;Acc:HGNC:20665]
ENSOARG00000000683	oar-miR-106a,novel_416,oar-miR-17-5p,novel_394,oar-miR-411b-3p,oar-miR-380-3p,oar-miR-380-5p,oar-miR-136,novel_387,oar-miR-106b,oar-miR-487a-3p,oar-miR-23b,novel_263,novel_398,oar-miR-495-3p,oar-miR-23a,oar-miR-191,oar-miR-143,oar-miR-493-5p,oar-miR-668-3p,oar-miR-377-3p,oar-miR-487b-5p,oar-miR-541-3p,oar-miR-3959-3p,novel_215,oar-miR-10a,oar-miR-323c,oar-miR-1197-5p,oar-miR-376a-5p,oar-miR-432,n…	PTP4A2	protein tyrosine phosphatase type IVA, member 2 [Source:HGNC Symbol;Acc:HGNC:9635]
ENSOARG00000000685	novel_212,novel_337,oar-miR-381-3p,novel_89,oar-miR-432,oar-miR-152,oar-miR-377-3p,oar-miR-362,novel_429,novel_236,oar-miR-199a-3p,novel_381,novel_123,novel_215,oar-miR-329b-3p,novel_411,novel_312,oar-miR-134-3p,oar-miR-487a-3p,oar-miR-299-3p,novel_136,novel_290,oar-miR-22-3p,novel_384,oar-miR-1197-3p,oar-miR-3955-3p,oar-miR-485-3p,oar-miR-323b,oar-miR-218a,oar-miR-148a,oar-miR-125b,oar-miR-133,o…	B4GALT2	UDP-Gal:betaGlcNAc beta 1,4- galactosyltransferase, polypeptide 2 [Source:HGNC Symbol;Acc:HGNC:925]
ENSOARG00000000686	novel_263,novel_401,oar-miR-323a-3p,oar-miR-493-3p,oar-miR-16b,oar-miR-27a	-	Uncharacterized protein [Source:UniProtKB/TrEMBL;Acc:W5NRB4]
ENSOARG00000000697	oar-miR-370-3p,novel_249,oar-miR-125b,novel_414,oar-miR-218a,oar-miR-411b-3p,oar-miR-544-5p,oar-miR-494-5p,novel_279,novel_290,oar-miR-22-3p,oar-miR-134-3p,novel_235,novel_218,oar-miR-431,oar-miR-543-5p,oar-miR-3955-3p,oar-miR-370-5p,oar-miR-493-3p,novel_384,oar-miR-376a-3p,oar-miR-433-5p,oar-miR-3958-3p,novel_325,novel_429,novel_376,oar-miR-199a-3p,oar-miR-543-3p,oar-miR-541-3p,oar-miR-376b-3p,n…	TNNT3	troponin T type 3 (skeletal, fast) [Source:HGNC Symbol;Acc:HGNC:11950]
ENSOARG00000000701	novel_425,oar-miR-495-3p,oar-miR-377-5p,oar-miR-412-5p,oar-miR-29b,novel_378,novel_263,oar-miR-29a,oar-miR-544-3p,oar-miR-494-3p,novel_284,oar-miR-22-3p,novel_292,novel_213,novel_393,novel_324,novel_215,oar-miR-543-3p,oar-miR-541-3p,oar-miR-181a,novel_429,oar-miR-377-3p,oar-miR-133,novel_211,oar-miR-3958-3p	ERLIN2	ER lipid raft associated 2 [Source:HGNC Symbol;Acc:HGNC:1356]
ENSOARG00000000709	oar-miR-544-3p,oar-miR-3955-3p,oar-miR-543-5p,oar-miR-376a-5p,oar-miR-409-3p,novel_384,oar-miR-668-5p,novel_213,novel_290,novel_356,oar-miR-1185-3p,oar-miR-30d,oar-miR-134-3p,oar-miR-433-3p,oar-miR-10a,oar-miR-369-3p,oar-miR-19b,oar-miR-494-5p,novel_279,oar-miR-107,novel_281,oar-miR-154a-5p,oar-miR-30a-5p,oar-miR-370-3p,novel_249,novel_429,oar-miR-103,oar-miR-1193-5p	-	Uncharacterized protein [Source:UniProtKB/TrEMBL;Acc:W5NRD8]
ENSOARG00000000716	novel_325,novel_356,oar-miR-410-3p,oar-miR-433-3p,oar-miR-379-3p,novel_284,novel_236,novel_212,novel_428,oar-miR-541-5p,oar-miR-3955-3p,novel_218	-	Uncharacterized protein [Source:UniProtKB/TrEMBL;Acc:W5NRE4]
ENSOARG00000000718	oar-miR-494-3p	TGDS	TDP-glucose 4,6-dehydratase [Source:HGNC Symbol;Acc:HGNC:20324]
ENSOARG00000000720	oar-miR-3955-5p,oar-miR-200b,oar-miR-374b,novel_233,oar-miR-1197-3p,oar-miR-150,novel_246,novel_384,oar-miR-323b,oar-miR-200c,oar-miR-539-3p,oar-miR-299-3p,oar-miR-487a-3p,oar-miR-1185-3p,novel_292,oar-miR-154b-3p	TRAV17	T cell receptor alpha variable 17 [Source:HGNC Symbol;Acc:HGNC:12113]
ENSOARG00000000728	oar-miR-329a-5p,oar-miR-329b-5p,novel_394,novel_312,novel_324,novel_393,novel_411,oar-miR-221,oar-miR-148a,oar-miR-17-5p,oar-miR-152,oar-miR-25,oar-miR-29a,oar-miR-323b,oar-miR-29b,novel_402,oar-miR-495-3p,oar-miR-106b,oar-miR-200a,oar-miR-382-5p	RAB12	RAB12, member RAS oncogene family [Source:HGNC Symbol;Acc:HGNC:31332]
ENSOARG00000000729	oar-miR-409-3p,novel_378,oar-miR-412-5p,novel_402,novel_246,oar-miR-432,novel_425,oar-miR-1197-5p,oar-miR-10a,oar-miR-494-3p,novel_54,oar-miR-19b,oar-miR-541-3p,novel_123,oar-miR-134-5p,novel_272,oar-miR-433-5p,novel_325,oar-miR-152,novel_236,oar-miR-668-3p,novel_263,novel_398,novel_218,oar-miR-495-5p,oar-miR-370-5p,oar-miR-377-5p,oar-miR-496-5p,novel_356,oar-miR-134-3p,oar-miR-411b-3p,novel_279,…	ITIH4	inter-alpha-trypsin inhibitor heavy chain family, member 4 [Source:HGNC Symbol;Acc:HGNC:6169]
ENSOARG00000000738	oar-miR-26a,oar-miR-26b	ADH4	alcohol dehydrogenase 4 (class II), pi polypeptide [Source:HGNC Symbol;Acc:HGNC:252]
ENSOARG00000000745	oar-miR-1185-3p,novel_292,novel_136,novel_212,oar-miR-382-5p,oar-miR-370-5p,oar-miR-23b,oar-miR-23a,oar-miR-668-5p,oar-miR-412-5p,oar-miR-493-5p,oar-miR-199a-3p,novel_242,novel_409,oar-miR-27a,oar-miR-362,oar-miR-218a,oar-miR-541-5p,oar-miR-19b,oar-miR-16b,novel_393,oar-miR-3955-5p	CSPP1	centrosome and spindle pole associated protein 1 [Source:HGNC Symbol;Acc:HGNC:26193]
ENSOARG00000000749	oar-miR-152,oar-miR-199a-3p,oar-miR-181a,oar-miR-668-3p,oar-miR-27a,oar-miR-3958-3p,novel_233,oar-miR-143,novel_381,novel_281,oar-miR-134-5p,oar-miR-154a-5p,oar-miR-376c-5p,oar-miR-543-3p,oar-miR-655-5p,novel_163,oar-miR-541-5p,oar-miR-758-3p,novel_54,oar-miR-323c,oar-miR-381-3p,novel_337,oar-miR-323a-3p,oar-miR-410-5p,novel_292,novel_246,novel_425,oar-miR-432,oar-miR-376a-5p,oar-miR-409-3p,oar-m…	-	Uncharacterized protein [Source:UniProtKB/TrEMBL;Acc:W5NRH6]
ENSOARG00000000751	oar-miR-362	-	Uncharacterized protein [Source:UniProtKB/TrEMBL;Acc:W5NRI1]
ENSOARG00000000759	oar-miR-758-3p,oar-miR-1197-5p,novel_425,oar-miR-539-5p,oar-miR-362,oar-miR-152,novel_376,novel_277,oar-miR-3958-3p,oar-miR-493-5p,novel_393,oar-miR-543-3p,novel_163,oar-miR-134-3p,novel_428,novel_284,oar-miR-200c,novel_136,oar-miR-433-3p,oar-miR-150,novel_384,novel_299,oar-miR-323b,novel_218,oar-miR-543-5p,oar-miR-3955-3p,oar-miR-370-5p,oar-miR-3956-3p,oar-miR-148a,oar-miR-103,oar-miR-107,novel_…	KLF17	Kruppel-like factor 17 [Source:HGNC Symbol;Acc:HGNC:18830]
ENSOARG00000000760	oar-miR-379-3p,oar-miR-152,novel_414,novel_236,oar-miR-148a,novel_376,oar-miR-218a,novel_325,oar-miR-433-5p,novel_233,oar-miR-3958-3p,oar-miR-329a-3p,oar-miR-329b-3p,novel_393,novel_387,novel_163,oar-miR-19b,oar-miR-411a-3p,novel_351,oar-miR-3957-3p,oar-miR-1197-5p,oar-miR-410-5p,novel_402	-	Uncharacterized protein [Source:UniProtKB/TrEMBL;Acc:W5NRJ0]
ENSOARG00000000761	oar-miR-26b,oar-miR-10b,oar-let-7f,oar-miR-1193-5p,oar-let-7i,oar-miR-181a,oar-miR-411b-3p,novel_123,novel_324,novel_393,oar-miR-26a,oar-let-7d,oar-miR-154b-3p,novel_213,oar-miR-496-3p,oar-miR-200a,oar-miR-539-3p,oar-miR-433-3p,oar-miR-154a-3p,oar-miR-10a,oar-miR-543-5p,oar-let-7b,oar-miR-323b,oar-let-7c,oar-let-7g,novel_378,oar-let-7a,novel_425	ZNF410	zinc finger protein 410 [Source:HGNC Symbol;Acc:HGNC:20144]
ENSOARG00000000769	novel_249,novel_54,oar-miR-21,oar-miR-487b-5p,oar-miR-134-5p,novel_324,novel_428	GLUD1	Ovis aries glutamate dehydrogenase 1 (GLUD1), mRNA. [Source:RefSeq mRNA;Acc:NM_001278567]
ENSOARG00000000771	oar-miR-29a,novel_211,oar-miR-485-5p,oar-miR-29b	-	Uncharacterized protein [Source:UniProtKB/TrEMBL;Acc:W5NRK2]
ENSOARG00000000774	oar-miR-106a,oar-miR-103,oar-miR-379-5p,oar-miR-17-5p,oar-miR-125b,oar-miR-194,novel_211,oar-miR-30a-5p,oar-miR-329a-3p,oar-miR-380-5p,oar-miR-374a,oar-miR-16b,oar-miR-107,novel_387,novel_394,oar-miR-411b-3p,oar-miR-544-5p,oar-miR-134-3p,novel_428,oar-miR-496-3p,oar-miR-22-3p,oar-miR-1185-3p,oar-miR-106b,novel_290,oar-miR-376a-3p,oar-miR-668-5p,oar-miR-370-5p,oar-miR-487b-3p,novel_398,oar-miR-199…	EIF3A	eukaryotic translation initiation factor 3, subunit A [Source:HGNC Symbol;Acc:HGNC:3271]
ENSOARG00000000791	novel_213,novel_284,novel_428,oar-miR-134-3p,oar-miR-433-3p,oar-miR-200c,oar-miR-3955-3p,oar-miR-544-3p,novel_218,oar-miR-323b,novel_263,novel_398,oar-miR-493-3p,oar-miR-150,oar-miR-668-5p,oar-miR-376a-3p,oar-miR-194,oar-miR-3958-5p,novel_249,oar-miR-3956-3p,oar-miR-10b,oar-miR-125b,oar-miR-665-3p,oar-miR-380-3p,oar-miR-200b,novel_394,oar-miR-3959-5p,oar-miR-3955-5p,novel_337,oar-miR-381-3p,oar-m…	HEBP2	heme binding protein 2 [Source:HGNC Symbol;Acc:HGNC:15716]
ENSOARG00000000795	oar-miR-329b-3p,novel_277,oar-miR-329a-3p,oar-miR-134-5p,novel_324	-	Uncharacterized protein [Source:UniProtKB/TrEMBL;Acc:W5NRM6]
ENSOARG00000000796	novel_213,oar-miR-381-3p,oar-miR-10a,novel_54,novel_284,oar-miR-409-5p,oar-miR-376e-3p,oar-miR-376d,novel_398,novel_218,oar-miR-432,oar-miR-376a-3p,oar-miR-1197-3p,oar-miR-143,oar-miR-493-5p,oar-miR-370-3p,novel_416,oar-miR-125b,novel_403,oar-miR-10b,novel_394,oar-miR-299-5p,oar-miR-3959-3p,oar-miR-543-3p,oar-miR-329b-3p,oar-miR-329a-3p,novel_387,oar-miR-136,oar-miR-376c-3p,novel_393,oar-miR-376b…	FAM161B	family with sequence similarity 161, member B [Source:HGNC Symbol;Acc:HGNC:19854]
ENSOARG00000000812	oar-miR-26b,oar-miR-3958-5p,oar-miR-17-5p,oar-miR-106a,novel_242,oar-miR-665-3p,oar-miR-3959-3p,oar-miR-494-5p,oar-miR-16b,novel_393,oar-miR-26a,oar-miR-106b,novel_356,oar-miR-410-5p,oar-miR-323a-3p,oar-miR-22-3p,oar-miR-1197-5p,novel_212,oar-miR-433-3p,oar-miR-1185-5p,oar-miR-23b,novel_384,novel_402,oar-miR-23a	-	Uncharacterized protein [Source:UniProtKB/TrEMBL;Acc:W5NRP5]
ENSOARG00000000817	novel_384	CALY	calcyon neuron-specific vesicular protein [Source:HGNC Symbol;Acc:HGNC:17938]
ENSOARG00000000823	oar-miR-433-3p	ERI3	ERI1 exoribonuclease family member 3 [Source:HGNC Symbol;Acc:HGNC:17276]
ENSOARG00000000831	oar-miR-432,oar-miR-377-5p,oar-miR-218a,oar-miR-539-5p	SERPINA7	serpin peptidase inhibitor, clade A (alpha-1 antiproteinase, antitrypsin), member 7 [Source:HGNC Symbol;Acc:HGNC:11583]
ENSOARG00000000833	novel_163,novel_263	TPO	thyroid peroxidase [Source:HGNC Symbol;Acc:HGNC:12015]
ENSOARG00000000836	novel_263,novel_218,oar-miR-543-5p,novel_378,oar-miR-150,oar-miR-412-5p,oar-miR-1197-3p,novel_337,novel_292,novel_428,oar-miR-1197-5p,oar-miR-665-3p,oar-miR-487a-5p,oar-miR-541-5p,novel_393,oar-miR-382-3p,novel_249,novel_381,novel_403,oar-miR-362,oar-miR-3956-3p	HDAC3	histone deacetylase 3 [Source:HGNC Symbol;Acc:HGNC:4854]
ENSOARG00000000861	oar-miR-496-3p,novel_325,novel_249,oar-miR-3958-3p,oar-miR-323b,oar-miR-539-5p,oar-miR-154b-5p,oar-miR-374a,novel_246	-	Uncharacterized protein [Source:UniProtKB/TrEMBL;Acc:W5NRU5]
ENSOARG00000000873	novel_235,oar-miR-323a-5p,oar-miR-134-3p,novel_213,oar-let-7a,oar-miR-485-5p,oar-miR-370-5p,oar-let-7g,oar-let-7c,novel_263,novel_218,oar-miR-376a-5p,oar-let-7b,oar-miR-127,oar-let-7i,oar-miR-1193-5p,oar-miR-125b,oar-miR-379-5p,oar-let-7f,novel_429,novel_376,oar-miR-3958-5p,novel_106,oar-let-7d,oar-miR-16b,novel_215,oar-miR-3955-5p	PRKCG	protein kinase C, gamma [Source:HGNC Symbol;Acc:HGNC:9402]
ENSOARG00000000880	novel_428,novel_215,oar-miR-409-3p,oar-miR-370-3p	-	Uncharacterized protein [Source:UniProtKB/TrEMBL;Acc:W5NRX6]
ENSOARG00000000888	novel_292,oar-miR-22-3p,novel_212,oar-miR-134-3p,novel_429,oar-miR-544-3p,novel_263,novel_312,oar-miR-370-5p,novel_378	XAF1	XIAP associated factor 1 [Source:HGNC Symbol;Acc:HGNC:30932]
ENSOARG00000000896	oar-miR-154a-3p,novel_277,oar-miR-1197-3p,oar-miR-539-3p,oar-miR-409-3p,oar-miR-154b-3p	-	Uncharacterized protein [Source:UniProtKB/TrEMBL;Acc:W5NRY8]
ENSOARG00000000897	oar-miR-381-5p,oar-miR-200a,oar-miR-1197-5p,novel_212,novel_89,oar-miR-154b-5p,novel_429,novel_411,novel_324,oar-miR-134-5p,oar-miR-541-3p,oar-miR-655-5p,novel_356,oar-miR-496-5p,novel_213,oar-miR-106b,oar-miR-377-5p,oar-miR-495-5p,novel_263,novel_398,novel_218,oar-miR-103,novel_409,oar-miR-106a,oar-miR-218a,oar-miR-17-5p,oar-miR-125b,oar-miR-194,oar-miR-370-3p,novel_387,oar-miR-107,oar-miR-16b	CUEDC2	CUE domain containing 2 [Source:HGNC Symbol;Acc:HGNC:28352]
ENSOARG00000000898	oar-miR-218a,oar-miR-30a-5p,oar-miR-154a-5p,oar-miR-380-5p,novel_425,oar-miR-655-5p,oar-miR-544-3p,oar-miR-376a-5p,oar-miR-541-5p	CCDC176	coiled-coil domain containing 176 [Source:HGNC Symbol;Acc:HGNC:19855]
ENSOARG00000000899	novel_381,novel_337,oar-miR-382-3p,oar-miR-133	MECOM	MDS1 and EVI1 complex locus [Source:HGNC Symbol;Acc:HGNC:3498]
ENSOARG00000000910	oar-miR-411b-5p,novel_212,oar-miR-412-3p,oar-miR-370-3p	HM13	histocompatibility (minor) 13 [Source:HGNC Symbol;Acc:HGNC:16435]
ENSOARG00000000911	oar-miR-3955-3p,oar-miR-665-3p,oar-miR-199a-3p,novel_246	-	Uncharacterized protein [Source:UniProtKB/TrEMBL;Acc:W5NS01]
ENSOARG00000000913	oar-miR-16b,novel_212,oar-miR-218a,novel_263	-	Uncharacterized protein [Source:UniProtKB/TrEMBL;Acc:W5NS04]
ENSOARG00000000927	oar-miR-200c,oar-miR-10a,oar-miR-1197-5p,oar-miR-382-5p,oar-miR-134-3p,novel_428,novel_212,novel_356,novel_213,oar-miR-154b-5p,novel_425,oar-miR-1197-3p,oar-miR-485-5p,novel_402,oar-miR-668-5p,oar-miR-3955-3p,oar-miR-544-3p,novel_263,oar-miR-362,oar-miR-3956-3p,novel_236,novel_325,oar-miR-194,oar-miR-370-3p,oar-miR-329b-3p,oar-miR-329a-3p,oar-miR-136,novel_387,oar-miR-200b,novel_312,novel_394	ATF6B	activating transcription factor 6 beta [Source:HGNC Symbol;Acc:HGNC:2349]
ENSOARG00000000935	oar-miR-1185-5p,oar-miR-30a-3p,oar-miR-27a,oar-miR-3958-5p,novel_325,novel_425,oar-miR-23a,novel_324,oar-miR-23b,oar-miR-376a-5p	-	Uncharacterized protein [Source:UniProtKB/TrEMBL;Acc:W5NS36]
ENSOARG00000000940	oar-miR-487b-5p,oar-miR-17-5p,oar-miR-27a,oar-miR-106a,oar-miR-370-3p,novel_325,oar-miR-16b,oar-miR-329b-5p,oar-miR-329a-5p,oar-miR-299-3p,novel_136,novel_213,oar-miR-106b,novel_292,oar-miR-432,novel_378	ALDH6A1	aldehyde dehydrogenase 6 family, member A1 [Source:HGNC Symbol;Acc:HGNC:7179]
ENSOARG00000000941	oar-miR-493-5p,oar-miR-30a-5p,oar-miR-218a,oar-miR-30d,oar-miR-30b,oar-miR-323c,novel_387,oar-miR-136,oar-miR-30c	-	Uncharacterized protein [Source:UniProtKB/TrEMBL;Acc:W5NS37]
ENSOARG00000000952	oar-miR-1185-3p,novel_213,oar-miR-10b,novel_312,oar-miR-376e-3p,oar-miR-409-3p,novel_398,oar-miR-539-5p,oar-miR-323b,oar-miR-376a-5p,novel_425,oar-miR-376c-3p,novel_123	SEC23B	Sec23 homolog B (S. cerevisiae) [Source:HGNC Symbol;Acc:HGNC:10702]
ENSOARG00000000953	oar-miR-655-5p,novel_215,oar-miR-136,novel_387,oar-miR-143,novel_325,oar-miR-125b,novel_236,oar-miR-485-3p,novel_263,oar-miR-377-5p,oar-miR-191,oar-miR-412-5p,novel_384,oar-miR-323a-3p,novel_136,oar-miR-494-3p,oar-miR-487a-3p	-	Uncharacterized protein [Source:UniProtKB/TrEMBL;Acc:W5NS46]
ENSOARG00000000954	oar-miR-541-3p,oar-miR-19b,novel_215,novel_324,oar-miR-376b-3p,novel_281,novel_325,oar-miR-370-3p,novel_277,oar-miR-25,oar-miR-30a-3p,novel_429,oar-miR-377-3p,novel_236,novel_378,oar-miR-376a-5p,oar-miR-376d,novel_398,oar-miR-323b,oar-miR-411a-5p,oar-miR-376a-3p,oar-miR-495-3p,novel_425,oar-miR-412-5p,oar-miR-493-3p,novel_402,novel_246,oar-miR-668-5p,oar-miR-106b,oar-miR-299-3p,oar-miR-409-5p	-	Uncharacterized protein [Source:UniProtKB/TrEMBL;Acc:W5NS50]
ENSOARG00000000968	oar-miR-3955-5p,novel_279,novel_312,novel_416,oar-miR-3956-3p,oar-miR-377-3p,novel_376,oar-miR-3958-5p,oar-miR-194,oar-miR-154b-5p,novel_299,oar-miR-29b,oar-miR-493-3p,oar-miR-323b,novel_218,oar-miR-29a,oar-miR-10a,oar-miR-200a,oar-miR-323a-3p	NMNAT2	nicotinamide nucleotide adenylyltransferase 2 [Source:HGNC Symbol;Acc:HGNC:16789]
ENSOARG00000000986	novel_218,oar-miR-409-3p,novel_246,oar-miR-412-5p,novel_215,oar-miR-495-3p,oar-miR-382-3p,novel_425,oar-miR-106b,novel_249,oar-miR-200a,oar-miR-125b,oar-miR-17-5p,oar-miR-106a	BRF2	BRF2, RNA polymerase III transcription initiation factor 50 kDa subunit [Source:HGNC Symbol;Acc:HGNC:17298]
ENSOARG00000000988	oar-miR-154b-5p,oar-miR-143,novel_428,novel_212,oar-miR-134-3p,novel_429,oar-miR-377-3p,oar-miR-3956-3p	-	Uncharacterized protein [Source:UniProtKB/TrEMBL;Acc:W5NS83]
ENSOARG00000000994	oar-miR-487b-5p,novel_236,novel_429,oar-miR-299-5p,oar-miR-541-5p,novel_312,oar-miR-329b-3p,oar-miR-134-5p,novel_292,oar-miR-410-5p,novel_54,novel_212,oar-miR-29a,oar-miR-432,oar-miR-29b,oar-miR-221,oar-miR-103,oar-miR-125b,oar-miR-3956-3p,oar-miR-487a-5p,oar-miR-329a-3p,novel_279,novel_387,oar-miR-16b,oar-miR-107,oar-miR-3956-5p,oar-miR-3957-3p,oar-miR-370-5p,oar-miR-323b,oar-miR-377-5p,oar-miR-…	PLA2G5	phospholipase A2, group V [Source:HGNC Symbol;Acc:HGNC:9038]
ENSOARG00000000995	oar-miR-181a,novel_277,oar-miR-1185-3p,novel_292,oar-miR-26b,novel_290,novel_281,oar-miR-3955-5p,novel_324,novel_387,novel_394,oar-miR-329b-5p,oar-miR-329a-5p,oar-miR-543-3p	WASL	Wiskott-Aldrich syndrome-like [Source:HGNC Symbol;Acc:HGNC:12735]
ENSOARG00000000996	oar-miR-30a-5p,oar-miR-370-3p,oar-miR-3958-5p,novel_249,oar-miR-218a,oar-miR-30a-3p,oar-miR-3959-5p,novel_394,oar-miR-16b,oar-miR-329a-3p,novel_284,novel_428,oar-miR-134-3p,oar-miR-323a-5p,oar-miR-30b,oar-miR-3955-3p,oar-miR-323b,novel_218,oar-miR-23b,oar-miR-370-5p,oar-miR-377-5p,oar-miR-23a,novel_325,novel_429,novel_277,novel_204,novel_163,oar-miR-329b-3p,oar-miR-410-5p,oar-miR-30d,oar-miR-758-…	PSMA4	proteasome (prosome, macropain) subunit, alpha type, 4 [Source:HGNC Symbol;Acc:HGNC:9533]
ENSOARG00000000997	oar-miR-16b,oar-miR-3957-5p,novel_429,novel_403,novel_236,oar-miR-3956-3p,oar-miR-181a,novel_402,oar-miR-412-5p,novel_246,oar-miR-377-5p,oar-miR-544-3p,oar-miR-543-5p,novel_347,oar-miR-1197-5p,oar-miR-200a,novel_356	-	Uncharacterized protein [Source:UniProtKB/TrEMBL;Acc:W5NS90]
ENSOARG00000001010	oar-miR-107,oar-miR-16b,oar-miR-411b-3p,novel_394,oar-miR-329b-5p,oar-miR-3956-3p,oar-miR-103,oar-miR-370-3p,oar-miR-221,novel_249,oar-miR-376a-3p,oar-miR-23a,novel_398,novel_263,oar-miR-543-5p,oar-miR-544-3p,oar-miR-23b,novel_351,novel_235,novel_213,oar-miR-376b-3p,novel_215,oar-miR-541-3p,oar-miR-19b,oar-miR-3959-3p,oar-miR-541-5p,oar-miR-329a-5p,novel_429,novel_376,oar-miR-668-3p,oar-miR-493-5…	EXOC6	exocyst complex component 6 [Source:HGNC Symbol;Acc:HGNC:23196]
ENSOARG00000001026	novel_212,oar-miR-362,oar-miR-133,oar-miR-134-3p,novel_401,oar-miR-22-3p,novel_384,oar-miR-150	SLC13A5	solute carrier family 13 (sodium-dependent citrate transporter), member 5 [Source:HGNC Symbol;Acc:HGNC:23089]
ENSOARG00000001033	novel_213,oar-miR-433-3p,oar-miR-323a-5p,novel_136,novel_351,novel_284,oar-miR-134-3p,novel_263,oar-miR-377-5p,oar-miR-1197-3p,oar-miR-493-3p,oar-miR-150,novel_249,oar-miR-103,oar-miR-148a,oar-miR-125b,oar-miR-3956-3p,novel_394,oar-miR-3959-5p,novel_279,oar-miR-107,oar-miR-16b,oar-miR-494-3p,oar-miR-1197-5p,novel_212,oar-miR-409-3p,novel_378,novel_425,oar-miR-493-5p,novel_277,novel_376,oar-miR-37…	FCHSD1	FCH and double SH3 domains 1 [Source:HGNC Symbol;Acc:HGNC:25463]
ENSOARG00000001034	oar-miR-376c-5p,oar-miR-376e-5p,novel_242	GCFC2	GC-rich sequence DNA-binding factor 2 [Source:HGNC Symbol;Acc:HGNC:1317]
ENSOARG00000001049	novel_337,novel_292,novel_212,oar-miR-21,oar-miR-376a-5p,oar-miR-29a,oar-miR-409-3p,oar-miR-29b,oar-miR-376e-5p,oar-miR-377-5p,oar-miR-495-3p,oar-miR-433-5p,oar-miR-143,novel_381,oar-miR-125b,oar-miR-3956-3p,oar-miR-362,oar-miR-377-3p,oar-miR-199a-3p,oar-miR-665-3p,oar-miR-543-3p,oar-miR-136,novel_387	GOT1L1	glutamic-oxaloacetic transaminase 1-like 1 [Source:HGNC Symbol;Acc:HGNC:28487]
ENSOARG00000001053	oar-miR-27a,novel_277,oar-let-7i,novel_236,oar-let-7f,novel_376,novel_325,oar-miR-134-5p,novel_215,oar-miR-655-5p,oar-miR-541-3p,novel_212,novel_292,oar-miR-154b-5p,oar-let-7g,oar-miR-409-3p,oar-let-7b,oar-miR-30a-3p,oar-miR-1193-5p,oar-miR-103,oar-miR-3956-3p,novel_211,oar-miR-221,oar-let-7d,oar-miR-16b,oar-miR-107,novel_387,oar-miR-3957-3p,oar-miR-299-3p,novel_428,oar-miR-134-3p,oar-miR-22-3p,o…	SYNDIG1L	synapse differentiation inducing 1-like [Source:HGNC Symbol;Acc:HGNC:32388]
ENSOARG00000001065	novel_211,oar-miR-493-5p,novel_325,novel_381,novel_236,oar-miR-125b,oar-miR-30a-3p,oar-miR-103,oar-miR-411b-3p,oar-miR-19b,oar-miR-655-5p,oar-miR-544-5p,oar-miR-107,novel_215,novel_337,novel_356,oar-miR-410-5p,oar-miR-299-3p,novel_428,novel_212,oar-miR-1197-5p,novel_218,oar-miR-376a-5p,oar-miR-485-5p,novel_246,novel_425,oar-miR-154b-5p,oar-miR-377-5p	-	Uncharacterized protein [Source:UniProtKB/TrEMBL;Acc:W5NSG4]
ENSOARG00000001070	oar-miR-1197-5p,novel_284,oar-miR-379-3p,oar-miR-30a-3p,oar-miR-493-5p,novel_233,novel_290,oar-miR-194,oar-miR-16b,oar-miR-655-5p,oar-miR-411a-3p,oar-miR-655-3p,oar-miR-543-3p,oar-miR-541-5p	NOX1	NADPH oxidase 1 [Source:HGNC Symbol;Acc:HGNC:7889]
ENSOARG00000001071	oar-miR-668-3p,oar-miR-200a,novel_429,novel_394,oar-miR-376e-3p,oar-miR-411b-3p,novel_215,oar-miR-376c-3p,oar-miR-16b	-	Uncharacterized protein [Source:UniProtKB/TrEMBL;Acc:W5NSG9]
ENSOARG00000001077	novel_428,novel_236	RALBP1	ralA binding protein 1 [Source:HGNC Symbol;Acc:HGNC:9841]
ENSOARG00000001078	novel_312,novel_218,novel_263,oar-miR-16b,oar-miR-485-5p,novel_402,oar-miR-22-3p,oar-miR-370-3p,oar-miR-3957-3p,novel_235,novel_236,oar-miR-152,novel_212,oar-miR-125b,oar-miR-148a	-	Uncharacterized protein [Source:UniProtKB/TrEMBL;Acc:W5NSH4]
ENSOARG00000001080	oar-miR-134-5p,oar-miR-376c-3p,oar-miR-374a,oar-miR-411a-3p,oar-miR-3959-3p,oar-miR-19b,novel_394,novel_312,oar-miR-362,novel_429,oar-miR-379-3p,novel_233,oar-miR-194,oar-miR-150,novel_425,oar-miR-154b-5p,oar-miR-376e-3p,oar-miR-382-5p,novel_290,oar-miR-381-3p,oar-miR-1185-3p,oar-miR-496-3p	-	Uncharacterized protein [Source:UniProtKB/TrEMBL;Acc:W5NSI0]
ENSOARG00000001083	oar-miR-143,novel_429,novel_236,oar-miR-377-3p,novel_277,oar-miR-3957-3p,oar-miR-329b-3p,oar-miR-329a-3p	MUC5B	mucin 5B, oligomeric mucus/gel-forming [Source:HGNC Symbol;Acc:HGNC:7516]
ENSOARG00000001095	oar-miR-299-3p,oar-miR-323a-5p,oar-miR-3957-3p,novel_235,oar-miR-379-3p,novel_337,novel_381,oar-miR-485-5p,oar-miR-16b,oar-miR-543-5p,oar-miR-411a-3p,oar-miR-3957-5p,oar-miR-329b-5p,oar-miR-329a-5p	INTS3	integrator complex subunit 3 [Source:HGNC Symbol;Acc:HGNC:26153]
ENSOARG00000001102	oar-miR-376a-3p,oar-miR-543-5p,novel_218,oar-miR-299-3p,oar-miR-539-3p,oar-miR-134-3p,oar-miR-154a-3p,oar-miR-323a-5p,oar-miR-22-3p,novel_387,oar-miR-329a-3p,oar-miR-411a-3p,oar-miR-411b-3p,oar-miR-494-5p,oar-miR-148a,oar-miR-218a,novel_416,oar-miR-1193-5p,oar-miR-379-3p,novel_246,oar-miR-485-5p,oar-miR-29b,oar-miR-432,oar-miR-29a,oar-miR-376d,oar-miR-1197-5p,oar-miR-200a,novel_212,oar-miR-10a,no…	KIF2C	kinesin family member 2C [Source:HGNC Symbol;Acc:HGNC:6393]
ENSOARG00000001103	novel_351	-	Uncharacterized protein [Source:UniProtKB/TrEMBL;Acc:W5NSK4]
ENSOARG00000001109	novel_290,novel_356,oar-miR-410-5p,oar-miR-487a-3p,oar-miR-758-3p,oar-miR-200c,oar-miR-433-3p,oar-miR-539-5p,oar-miR-485-3p,novel_398,oar-miR-376a-5p,oar-miR-3955-3p,oar-miR-376e-3p,oar-miR-23b,oar-miR-495-3p,oar-miR-23a,novel_211,oar-miR-493-5p,oar-miR-30a-5p,oar-miR-152,oar-miR-148a,novel_376,novel_416,oar-miR-411b-3p,novel_204,oar-miR-19b,oar-miR-541-5p,oar-miR-16b,oar-miR-376c-3p,oar-miR-380-…	HMGN5	high mobility group nucleosome binding domain 5 [Source:HGNC Symbol;Acc:HGNC:8013]
ENSOARG00000001130	novel_394,oar-miR-665-3p,oar-miR-10a,oar-miR-21,oar-miR-199a-3p,oar-miR-374a,novel_428	CHRNA3	cholinergic receptor, nicotinic, alpha 3 (neuronal) [Source:HGNC Symbol;Acc:HGNC:1957]
ENSOARG00000001131	oar-miR-487a-3p,oar-miR-1185-5p,oar-miR-494-3p,oar-miR-323c,novel_213,novel_292,oar-miR-485-5p,oar-miR-29b,novel_425,oar-miR-485-3p,oar-miR-323b,oar-miR-29a,oar-miR-376a-5p,oar-miR-376e-3p,novel_429,oar-miR-125b,oar-miR-30a-3p,oar-miR-103,novel_233,oar-miR-107,oar-miR-136,novel_215,oar-miR-380-5p,oar-miR-541-3p,novel_394	GIMAP8	GTPase, IMAP family member 8 [Source:HGNC Symbol;Acc:HGNC:21792]
ENSOARG00000001135	novel_376,oar-miR-1197-3p	-	Uncharacterized protein [Source:UniProtKB/TrEMBL;Acc:W5NSN8]
ENSOARG00000001140	novel_428,oar-miR-200c,novel_351,novel_213,oar-miR-106b,novel_299,oar-miR-376a-3p,oar-miR-3955-3p,novel_263,novel_218,novel_398,oar-miR-370-5p,oar-miR-218a,oar-miR-17-5p,oar-miR-3956-3p,oar-miR-125b,oar-miR-106a,oar-miR-194,oar-miR-3958-5p,novel_249,oar-miR-380-5p,novel_106,oar-miR-200b,novel_394,oar-miR-1197-5p,oar-miR-10a,novel_402,oar-miR-485-5p,novel_246,novel_425,oar-miR-376d,novel_378,novel…	-	Uncharacterized protein [Source:UniProtKB/TrEMBL;Acc:W5NSP0]
ENSOARG00000001144	novel_281,oar-miR-125b	-	Uncharacterized protein [Source:UniProtKB/TrEMBL;Acc:W5NSP5]
ENSOARG00000001156	novel_387,oar-miR-1197-3p,oar-miR-323a-5p,oar-miR-543-5p,novel_249	-	Uncharacterized protein [Source:UniProtKB/TrEMBL;Acc:W5NSQ5]
ENSOARG00000001172	oar-miR-376a-5p,novel_425,oar-miR-485-5p,novel_246,oar-miR-376e-5p,oar-miR-323a-3p,oar-miR-323c,oar-miR-1197-5p,oar-miR-200a,oar-miR-758-3p,oar-miR-541-5p,oar-miR-374b,novel_411,novel_324,novel_215,oar-miR-668-3p,novel_236,oar-miR-377-3p,oar-miR-362,oar-miR-3955-3p,oar-miR-323b,novel_299,novel_356,oar-miR-1185-3p,oar-miR-106b,oar-miR-433-3p,oar-miR-200c,novel_136,novel_284,novel_428,oar-miR-382-5…	NXPE4	neurexophilin and PC-esterase domain family, member 4 [Source:HGNC Symbol;Acc:HGNC:23117]
ENSOARG00000001174	oar-let-7i,oar-miR-377-3p,oar-miR-152,oar-let-7f,novel_428,oar-miR-148a,novel_325,oar-let-7a,oar-let-7d,oar-let-7c,oar-let-7g,novel_218,oar-miR-411b-3p,oar-let-7b	TUBB2A	tubulin, beta 2A class IIa [Source:HGNC Symbol;Acc:HGNC:12412]
ENSOARG00000001185	oar-miR-494-3p,oar-miR-1185-5p,oar-miR-10a,oar-miR-200a,novel_246,oar-miR-412-5p,oar-miR-376e-5p,novel_378,oar-miR-376a-5p,novel_242,oar-miR-199a-3p,oar-miR-27a,oar-miR-362,oar-miR-152,oar-miR-493-5p,novel_411,oar-miR-329b-3p,novel_281,oar-miR-134-5p,novel_312,oar-miR-329a-5p,oar-miR-19b,oar-miR-323a-5p,oar-miR-382-5p,oar-miR-22-3p,novel_356,oar-miR-1197-3p,oar-miR-376e-3p,oar-miR-495-5p,novel_21…	ARFGEF1	ADP-ribosylation factor guanine nucleotide-exchange factor 1 (brefeldin A-inhibited) [Source:HGNC Symbol;Acc:HGNC:15772]
ENSOARG00000001186	novel_394,oar-miR-382-3p,oar-miR-3958-3p,oar-miR-30a-5p,novel_233,oar-miR-27a,oar-miR-30a-3p,oar-miR-106a,oar-miR-3956-3p,oar-miR-377-3p,oar-miR-17-5p,oar-miR-154b-5p,oar-miR-1197-3p,novel_246,oar-miR-668-5p,oar-miR-106b,oar-miR-323a-5p,oar-miR-30b,novel_54,oar-miR-382-5p,oar-miR-487a-3p	-	Uncharacterized protein [Source:UniProtKB/TrEMBL;Acc:W5NSU0]
ENSOARG00000001187	novel_425,novel_246,novel_378,oar-miR-381-5p,oar-miR-758-3p,oar-miR-409-5p,oar-miR-200a,oar-miR-410-5p,oar-miR-381-3p,oar-miR-154a-5p,novel_281,novel_123,oar-miR-329a-5p,oar-miR-374b,oar-miR-19b,novel_242,oar-miR-199a-3p,oar-miR-27a,oar-miR-152,oar-miR-377-3p,oar-miR-487b-5p,oar-miR-143,oar-miR-3958-3p,oar-miR-495-3p,oar-miR-23a,oar-miR-377-5p,novel_384,oar-miR-376e-3p,oar-miR-487b-3p,oar-miR-370…	ITGA6	integrin, alpha 6 [Source:HGNC Symbol;Acc:HGNC:6142]
ENSOARG00000001189	oar-miR-3958-3p,oar-miR-152,oar-miR-148a,novel_299	-	Uncharacterized protein [Source:UniProtKB/TrEMBL;Acc:W5NST6]
ENSOARG00000001199	oar-miR-544-3p,oar-miR-3955-3p,oar-miR-485-3p,oar-miR-323b,oar-miR-495-3p,oar-miR-150,oar-miR-410-3p,novel_213,oar-miR-200c,novel_284,oar-miR-299-3p,oar-miR-487a-3p,novel_428,oar-miR-134-3p,oar-miR-200b,novel_394,oar-miR-487a-5p,oar-miR-665-3p,oar-miR-544-5p,oar-miR-380-5p,oar-miR-30a-3p,oar-miR-148a,oar-miR-125b,oar-miR-3956-3p,oar-miR-133,novel_425,novel_402,oar-miR-323c,oar-miR-1197-5p,oar-miR…	KIAA1841	KIAA1841 [Source:HGNC Symbol;Acc:HGNC:29387]
ENSOARG00000001219	oar-let-7a,oar-let-7c,oar-let-7g,novel_218,oar-let-7b,oar-miR-10a,novel_428,oar-miR-22-3p,novel_290,oar-let-7d,novel_215,novel_163,oar-miR-380-3p,oar-miR-487a-5p,oar-let-7i,oar-miR-668-3p,oar-let-7f,oar-miR-379-5p,oar-miR-377-3p,novel_376,oar-miR-143	TXLNB	taxilin beta [Source:HGNC Symbol;Acc:HGNC:21617]
ENSOARG00000001221	oar-miR-3956-3p,novel_211	-	Uncharacterized protein [Source:UniProtKB/TrEMBL;Acc:W5NSX3]
ENSOARG00000001222	novel_235,oar-miR-377-3p,novel_429,oar-miR-1197-5p,novel_325,oar-miR-370-3p,novel_213,novel_218	-	Uncharacterized protein [Source:UniProtKB/TrEMBL;Acc:W5NSX4]
ENSOARG00000001229	oar-miR-143,oar-miR-370-3p,oar-let-7i,oar-miR-127,oar-miR-362,oar-miR-377-3p,novel_429,novel_236,oar-let-7f,oar-let-7d,novel_281,novel_235,novel_54,oar-miR-494-3p,oar-miR-1197-5p,oar-let-7c,oar-let-7g,oar-let-7b,oar-miR-3955-3p,novel_218,oar-let-7a,novel_384	-	Uncharacterized protein [Source:UniProtKB/TrEMBL;Acc:W5NSY4]
ENSOARG00000001232	oar-miR-125b,oar-miR-152,oar-miR-148a,oar-miR-370-3p,novel_381,novel_281,oar-miR-16b,novel_387,oar-miR-329a-3p,oar-miR-154a-5p,oar-miR-329b-3p,novel_204,oar-miR-655-5p,oar-miR-494-5p,oar-miR-329b-5p,oar-miR-329a-5p,oar-miR-134-3p,novel_212,oar-miR-1197-5p,oar-miR-494-3p,oar-miR-381-5p,novel_54,oar-miR-381-3p,novel_337,oar-miR-22-3p,oar-miR-485-5p,oar-miR-1197-3p,novel_218,oar-miR-539-5p	-	Uncharacterized protein [Source:UniProtKB/TrEMBL;Acc:W5NSY9]
ENSOARG00000001242	novel_376,oar-miR-543-5p,novel_401	-	Uncharacterized protein [Source:UniProtKB/TrEMBL;Acc:W5NSZ4]
ENSOARG00000001244	oar-miR-495-3p,oar-miR-154b-5p,novel_378,oar-miR-544-5p,oar-miR-544-3p,oar-miR-200c,oar-miR-200a,oar-miR-382-5p,novel_211	SERPINI1	serpin peptidase inhibitor, clade I (neuroserpin), member 1 [Source:HGNC Symbol;Acc:HGNC:8943]
ENSOARG00000001252	oar-miR-23b,novel_393,oar-miR-382-3p,oar-miR-23a,oar-miR-154b-3p,oar-miR-487a-3p,oar-miR-539-3p,oar-miR-200a,oar-miR-154a-3p	-	Uncharacterized protein [Source:UniProtKB/TrEMBL;Acc:W5NT07]
ENSOARG00000001254	oar-miR-30a-5p,novel_236,oar-miR-10b,oar-miR-30d,novel_376,oar-miR-1193-5p,novel_263,oar-miR-29a,oar-miR-19b,novel_279,oar-miR-29b	TNXB	tenascin XB [Source:HGNC Symbol;Acc:HGNC:11976]
ENSOARG00000001269	oar-miR-493-5p,oar-miR-362,novel_236,novel_429,oar-miR-655-5p,novel_312,oar-miR-329b-3p,oar-miR-1197-5p,oar-miR-10a,novel_54,oar-miR-29a,oar-miR-376a-5p,oar-miR-29b,oar-miR-432,novel_211,oar-miR-194,oar-miR-379-5p,oar-miR-379-3p,oar-miR-25,oar-miR-411a-3p,oar-miR-380-3p,oar-miR-3955-5p,oar-miR-329a-3p,novel_290,novel_284,oar-miR-487a-3p,oar-miR-382-5p,oar-miR-3955-3p,novel_218,novel_384,oar-miR-1…	STAR	steroidogenic acute regulatory protein [Source:HGNC Symbol;Acc:HGNC:11359]
ENSOARG00000001281	novel_277,novel_416,oar-miR-143,novel_249,novel_233,oar-miR-370-3p,oar-miR-134-5p,oar-miR-200b,novel_394,oar-miR-19b,oar-miR-541-3p,oar-miR-200c,oar-miR-494-3p,novel_54,oar-miR-1197-5p,oar-miR-758-3p,novel_89,oar-miR-22-3p,oar-miR-410-3p,oar-miR-432,oar-miR-23a,novel_425,oar-miR-485-5p,novel_246,oar-miR-150,novel_218	ACCSL	1-aminocyclopropane-1-carboxylate synthase homolog (Arabidopsis)(non-functional)-like [Source:HGNC Symbol;Acc:HGNC:34391]
ENSOARG00000001285	oar-miR-103,oar-miR-27a,oar-let-7i,oar-miR-10b,oar-let-7f,oar-miR-376c-5p,oar-let-7d,novel_215,oar-miR-107,novel_356,oar-miR-323a-5p,oar-miR-134-3p,oar-miR-382-5p,novel_212,oar-miR-409-3p,oar-let-7c,oar-let-7g,oar-let-7b,oar-miR-323b,novel_218,novel_263,oar-let-7a,oar-miR-154b-5p	-	Myeloid antimicrobial peptide; Uncharacterized protein [Source:UniProtKB/TrEMBL;Acc:P79360]
ENSOARG00000001286	novel_218	-	Uncharacterized protein [Source:UniProtKB/TrEMBL;Acc:W5NT42]
ENSOARG00000001288	oar-miR-376c-3p,oar-miR-107,oar-miR-3955-5p,novel_279,oar-miR-380-5p,oar-miR-125b,oar-miR-3956-3p,oar-miR-218a,oar-miR-1193-5p,oar-miR-103,novel_384,novel_263,novel_398,oar-miR-543-5p,oar-miR-370-5p,oar-miR-376e-3p,novel_356,novel_393,novel_123,novel_312,oar-miR-541-5p,oar-miR-377-3p,novel_429,novel_236,novel_376,oar-miR-27a,novel_233,novel_402,oar-miR-485-5p,novel_246,novel_425,oar-miR-409-3p,oa…	-	Uncharacterized protein [Source:UniProtKB/TrEMBL;Acc:W5NT46]
ENSOARG00000001289	oar-miR-369-3p,oar-miR-3959-3p,oar-miR-376a-5p,novel_263,oar-miR-655-3p,oar-miR-485-3p,novel_279,oar-miR-374a,oar-miR-150,oar-miR-380-5p,novel_290,oar-miR-143,oar-miR-125b,oar-miR-1193-5p	NMBR	neuromedin B receptor [Source:HGNC Symbol;Acc:HGNC:7843]
ENSOARG00000001290	oar-miR-382-5p,novel_429,novel_376,oar-miR-199a-3p,novel_54,oar-miR-200c,oar-miR-323b,oar-miR-485-3p,oar-miR-380-3p,oar-miR-370-5p,oar-miR-409-3p,oar-miR-200b,oar-miR-16b,oar-miR-412-5p,oar-miR-382-3p	PEX13	peroxisomal biogenesis factor 13 [Source:HGNC Symbol;Acc:HGNC:8855]
ENSOARG00000001294	novel_381,novel_211,novel_337,oar-miR-27a,oar-miR-103,oar-miR-377-3p,oar-miR-329b-5p,oar-miR-329a-5p,oar-miR-107	GJE1	gap junction protein, epsilon 1, 23kDa [Source:HGNC Symbol;Acc:HGNC:33251]
ENSOARG00000001306	novel_393,novel_236,oar-miR-541-3p	GPIHBP1	glycosylphosphatidylinositol anchored high density lipoprotein binding protein 1 [Source:HGNC Symbol;Acc:HGNC:24945]
ENSOARG00000001309	oar-miR-432,oar-miR-154b-5p,novel_402,oar-miR-10a,novel_212,oar-miR-329b-3p,oar-miR-382-3p,novel_215,novel_393,oar-miR-3957-5p,novel_312,oar-miR-541-3p,oar-miR-668-3p,novel_376,novel_429,novel_236,oar-miR-377-5p,oar-miR-493-3p,novel_384,oar-miR-150,oar-miR-370-5p,oar-miR-543-5p,novel_218,oar-miR-323a-5p,oar-miR-3957-3p,oar-miR-200c,oar-miR-299-3p,oar-miR-410-3p,novel_290,novel_213,oar-miR-329a-3p…	LY6H	lymphocyte antigen 6 complex, locus H [Source:HGNC Symbol;Acc:HGNC:6728]
ENSOARG00000001311	novel_376,novel_236,oar-miR-432	NDEL1	nudE neurodevelopment protein 1-like 1 [Source:HGNC Symbol;Acc:HGNC:17620]
ENSOARG00000001326	novel_290,novel_356,oar-miR-410-3p,novel_284,oar-miR-10a,novel_54,oar-miR-376e-3p,novel_211,oar-miR-148a,oar-miR-152,oar-miR-377-3p,oar-miR-668-3p,oar-miR-103,oar-miR-181a,oar-miR-376c-5p,oar-miR-411b-3p,oar-miR-299-5p,novel_394,novel_281,oar-miR-376c-3p,oar-miR-107	ATP6AP2	ATPase, H+ transporting, lysosomal accessory protein 2 [Source:HGNC Symbol;Acc:HGNC:18305]
ENSOARG00000001328	novel_425,oar-miR-154b-5p,oar-miR-432,novel_89,novel_212,oar-miR-30d,oar-miR-1197-5p,oar-miR-381-5p,oar-miR-10a,oar-miR-541-3p,novel_312,novel_163,oar-miR-3957-5p,novel_281,novel_123,oar-miR-362,novel_236,novel_376,oar-miR-27a,oar-miR-431,novel_263,novel_218,oar-miR-544-3p,novel_384,novel_299,oar-miR-377-5p,novel_290,oar-miR-22-3p,oar-miR-134-3p,oar-miR-30b,oar-miR-665-3p,oar-miR-3959-5p,novel_27…	CYP26C1	cytochrome P450, family 26, subfamily C, polypeptide 1 [Source:HGNC Symbol;Acc:HGNC:20577]
ENSOARG00000001333	novel_325,oar-miR-143,novel_233,oar-miR-199a-3p,oar-miR-27a,oar-miR-362,oar-miR-152,novel_429,oar-miR-19b,novel_324,oar-miR-381-3p,oar-miR-200a,oar-miR-409-3p,oar-miR-376a-5p,oar-miR-411a-5p,novel_402,oar-miR-485-5p,novel_211,oar-miR-30a-3p,oar-miR-25,oar-miR-125b,oar-miR-148a,oar-miR-218a,oar-miR-3959-5p,oar-miR-380-3p,oar-miR-665-3p,oar-miR-380-5p,oar-miR-376c-3p,oar-miR-136,novel_290,oar-miR-4…	MDM1	Mdm1 nuclear protein [Source:HGNC Symbol;Acc:HGNC:29917]
ENSOARG00000001334	oar-miR-409-3p,oar-miR-29a,novel_425,oar-miR-29b,oar-miR-412-5p,oar-miR-154b-3p,oar-miR-10a,oar-miR-494-3p,oar-miR-200a,oar-miR-1197-5p,novel_312,oar-miR-541-5p,novel_163,oar-miR-382-3p,novel_233,oar-miR-493-5p,oar-miR-362,novel_429,oar-miR-543-5p,novel_398,oar-miR-485-3p,oar-miR-377-5p,novel_299,oar-miR-495-3p,oar-miR-191,oar-miR-496-3p,novel_213,novel_290,oar-miR-154a-3p,oar-miR-433-3p,oar-miR-…	-	Uncharacterized protein [Source:UniProtKB/TrEMBL;Acc:W5NT98]
ENSOARG00000001339	oar-miR-376c-5p,oar-miR-3955-3p,oar-miR-376e-5p,novel_381,novel_249,novel_337,novel_54,oar-miR-30a-3p,oar-miR-409-5p,oar-miR-1197-5p	-	Uncharacterized protein [Source:UniProtKB/TrEMBL;Acc:W5NTA5]
ENSOARG00000001344	novel_384	-	Uncharacterized protein [Source:UniProtKB/TrEMBL;Acc:W5NTB2]
ENSOARG00000001347	novel_402,oar-miR-544-3p,novel_394,oar-miR-200b,novel_236,oar-miR-199a-3p,oar-miR-200c,novel_54,oar-miR-181a,novel_290,oar-miR-410-3p,oar-miR-143	-	Hyaluronidase [Source:UniProtKB/TrEMBL;Acc:W5NTB5]
ENSOARG00000001361	novel_54,novel_236,novel_218,oar-miR-370-3p	-	Uncharacterized protein [Source:UniProtKB/TrEMBL;Acc:W5NTD0]
ENSOARG00000001368	oar-miR-494-3p,oar-miR-655-3p,oar-miR-329b-5p,oar-miR-329a-5p	-	Uncharacterized protein [Source:UniProtKB/TrEMBL;Acc:W5NTD5]
ENSOARG00000001370	oar-miR-30a-5p,oar-miR-370-3p,novel_249,oar-miR-218a,oar-miR-125b,oar-miR-25,oar-miR-30a-3p,oar-miR-3959-5p,oar-miR-30c,novel_213,novel_356,oar-miR-22-3p,oar-miR-134-3p,novel_428,novel_235,oar-miR-323a-5p,oar-miR-30b,oar-miR-543-5p,oar-miR-3955-3p,novel_263,novel_384,oar-miR-150,novel_325,oar-miR-143,novel_376,novel_429,novel_236,novel_277,oar-miR-181a,oar-miR-543-3p,novel_123,novel_215,oar-miR-4…	CHI3L1	chitinase 3-like 1 (cartilage glycoprotein-39) [Source:HGNC Symbol;Acc:HGNC:1932]
ENSOARG00000001375	novel_236	PSMG4	proteasome (prosome, macropain) assembly chaperone 4 [Source:HGNC Symbol;Acc:HGNC:21108]
ENSOARG00000001378	novel_106,oar-miR-1197-3p	NAPG	N-ethylmaleimide-sensitive factor attachment protein, gamma [Source:HGNC Symbol;Acc:HGNC:7642]
ENSOARG00000001389	oar-miR-133,novel_414,oar-miR-152,oar-miR-148a,oar-miR-25,novel_235,oar-miR-22-3p,oar-miR-16b,oar-miR-376e-5p,novel_324,novel_384,oar-miR-1197-3p	-	Uncharacterized protein [Source:UniProtKB/TrEMBL;Acc:W5NTF7]
ENSOARG00000001395	oar-miR-134-3p,novel_428,novel_235,oar-miR-3957-3p,novel_337,novel_290,oar-miR-22-3p,novel_402,oar-miR-377-5p,oar-miR-432,oar-miR-1197-3p,oar-miR-154b-5p,oar-miR-544-3p,oar-miR-323b,oar-miR-370-5p,oar-miR-487b-5p,oar-miR-125b,novel_429,oar-miR-133,novel_409,novel_277,oar-miR-25,oar-miR-370-3p,novel_381,novel_215,novel_279,oar-miR-134-5p,oar-miR-655-5p,oar-miR-380-3p,oar-miR-19b	TINAGL1	tubulointerstitial nephritis antigen-like 1 [Source:HGNC Symbol;Acc:HGNC:19168]
ENSOARG00000001404	novel_211,oar-miR-30a-5p,oar-miR-106a,novel_403,oar-miR-3956-3p,oar-miR-17-5p,oar-miR-148a,novel_279,novel_356,oar-miR-106b,novel_428,oar-miR-299-3p,novel_284,oar-miR-370-5p,novel_398,oar-miR-143,novel_325,oar-miR-26b,novel_233,oar-miR-181a,oar-miR-152,oar-miR-377-3p,novel_429,oar-miR-487b-5p,oar-miR-376c-5p,oar-miR-543-3p,oar-miR-19b,oar-miR-26a,novel_54,oar-miR-21,oar-miR-1185-5p,oar-miR-758-3p…	-	Uncharacterized protein [Source:UniProtKB/TrEMBL;Acc:W5NTH1]
ENSOARG00000001406	novel_299,oar-miR-23a,oar-miR-485-3p,novel_347,oar-miR-543-5p,oar-miR-23b,oar-miR-539-3p,oar-miR-487a-3p,oar-miR-382-5p,oar-miR-200a,oar-miR-30a-3p,oar-miR-27a,novel_290,oar-miR-154b-3p,oar-miR-1185-3p	-	Uncharacterized protein [Source:UniProtKB/TrEMBL;Acc:W5NTI0]
ENSOARG00000001408	oar-miR-323a-5p,novel_54,novel_284,oar-miR-409-5p,oar-miR-3955-3p,novel_218,novel_249,oar-miR-194,oar-miR-370-3p,oar-miR-221,oar-miR-103,oar-miR-181a,oar-miR-379-3p,oar-miR-411a-3p,oar-miR-374b,oar-miR-543-3p,oar-miR-16b,oar-miR-374a,oar-miR-107	ACVR2B	activin A receptor, type IIB [Source:HGNC Symbol;Acc:HGNC:174]
ENSOARG00000001426	oar-miR-136	YLPM1	YLP motif containing 1 [Source:HGNC Symbol;Acc:HGNC:17798]
ENSOARG00000001446	oar-miR-432,novel_263,oar-miR-3955-3p,oar-miR-134-3p,novel_428,oar-miR-3957-3p,oar-miR-16b,oar-miR-26a,oar-miR-541-3p,novel_394,oar-miR-152,novel_403,oar-miR-148a,novel_376,oar-miR-199a-3p,oar-miR-26b	HECTD3	HECT domain containing E3 ubiquitin protein ligase 3 [Source:HGNC Symbol;Acc:HGNC:26117]
ENSOARG00000001450	oar-miR-125b,novel_263	-	Uncharacterized protein [Source:UniProtKB/TrEMBL;Acc:W5NTL5]
ENSOARG00000001457	oar-miR-23b,oar-miR-541-5p,oar-miR-543-5p,oar-miR-1193-5p,oar-miR-23a,novel_279,oar-miR-3956-3p	REL	v-rel avian reticuloendotheliosis viral oncogene homolog [Source:HGNC Symbol;Acc:HGNC:9954]
ENSOARG00000001460	oar-miR-30a-3p,oar-miR-410-3p	FAM45A	family with sequence similarity 45, member A [Source:HGNC Symbol;Acc:HGNC:31793]
ENSOARG00000001461	oar-miR-382-5p,novel_429,novel_284,oar-miR-1185-5p,oar-miR-323a-5p,oar-miR-19b,oar-miR-376e-5p,novel_324,novel_215,oar-miR-432	KIAA0141	KIAA0141 [Source:HGNC Symbol;Acc:HGNC:28969]
ENSOARG00000001465	novel_290,novel_325,novel_376	-	Uncharacterized protein [Source:UniProtKB/TrEMBL;Acc:W5NTM9]
ENSOARG00000001479	oar-miR-133,oar-miR-16b	-	Eukaryotic translation initiation factor 5A [Source:UniProtKB/TrEMBL;Acc:W5PQK7]
ENSOARG00000001485	novel_279,oar-miR-136,novel_387,oar-miR-16b,novel_394,oar-miR-148a,novel_403,oar-miR-125b,oar-miR-25,oar-miR-127,novel_211,oar-miR-150,oar-miR-377-5p,oar-miR-543-5p,novel_428,oar-miR-323a-5p,novel_235,novel_136,oar-miR-3956-5p,oar-miR-22-3p,novel_312,novel_376,oar-miR-152,oar-miR-27a,novel_277,oar-miR-199a-3p,oar-miR-181a,oar-miR-3958-3p,novel_233,oar-miR-433-5p,oar-miR-376e-5p,novel_246,oar-miR-…	METAP1D	methionyl aminopeptidase type 1D (mitochondrial) [Source:HGNC Symbol;Acc:HGNC:32583]
ENSOARG00000001486	oar-miR-379-3p,oar-miR-106a,novel_409,novel_236,oar-miR-3956-3p,oar-miR-17-5p,oar-miR-125b,novel_376,oar-miR-487b-5p,novel_393,novel_123,novel_215,novel_279,novel_394,oar-miR-541-5p,novel_312,oar-miR-200b,oar-miR-411a-3p,oar-miR-200c,novel_428,oar-miR-1197-5p,novel_284,novel_401,oar-miR-106b,oar-miR-495-3p,oar-miR-1197-3p,novel_425,oar-miR-191,oar-miR-668-5p,novel_402,novel_384	GATAD2B	GATA zinc finger domain containing 2B [Source:HGNC Symbol;Acc:HGNC:30778]
ENSOARG00000001489	novel_236,novel_324	TPST2	tyrosylprotein sulfotransferase 2 [Source:HGNC Symbol;Acc:HGNC:12021]
ENSOARG00000001497	novel_292,novel_356,oar-miR-1185-3p,oar-miR-381-3p,oar-miR-200c,novel_284,novel_428,oar-let-7c,oar-let-7g,oar-let-7b,oar-miR-655-3p,novel_218,oar-let-7a,novel_246,novel_325,oar-miR-370-3p,oar-let-7i,oar-miR-362,oar-let-7f,oar-miR-200b,oar-miR-19b,oar-miR-369-3p,oar-miR-154a-5p,novel_411,oar-let-7d,novel_279	TES	testin LIM domain protein [Source:HGNC Symbol;Acc:HGNC:14620]
ENSOARG00000001499	novel_215,oar-miR-23a,oar-miR-432,oar-miR-541-3p,novel_398,oar-miR-543-3p,oar-miR-23b,novel_428,oar-miR-181a,novel_136,oar-miR-143	ADCK3	aarF domain containing kinase 3 [Source:HGNC Symbol;Acc:HGNC:16812]
ENSOARG00000001505	novel_54	HIVEP2	human immunodeficiency virus type I enhancer binding protein 2 [Source:HGNC Symbol;Acc:HGNC:4921]
ENSOARG00000001511	oar-miR-29b,oar-miR-493-3p,oar-miR-432,oar-miR-29a,oar-miR-1197-5p,oar-miR-134-3p,oar-miR-3957-3p,oar-miR-21,oar-miR-106b,oar-miR-665-3p,oar-miR-3959-5p,oar-miR-17-5p,novel_403,oar-miR-125b,oar-miR-10b,oar-miR-377-3p,oar-miR-27a,oar-miR-106a,oar-miR-493-5p,novel_211,oar-miR-143	STAT3	signal transducer and activator of transcription 3 (acute-phase response factor) [Source:HGNC Symbol;Acc:HGNC:11364]
ENSOARG00000001520	oar-miR-377-3p,oar-miR-181a,oar-miR-494-3p,novel_136,oar-miR-26b,oar-miR-26a,oar-miR-23a,oar-miR-154a-5p,oar-miR-154b-5p,oar-miR-411b-3p,oar-miR-23b	-	Uncharacterized protein [Source:UniProtKB/TrEMBL;Acc:W5NTU2]
ENSOARG00000001524	oar-miR-23a,oar-miR-23b	ZNF616	zinc finger protein 616 [Source:HGNC Symbol;Acc:HGNC:28062]
ENSOARG00000001530	oar-miR-1197-5p,oar-miR-485-5p,oar-miR-136	AIG1	androgen-induced 1 [Source:HGNC Symbol;Acc:HGNC:21607]
ENSOARG00000001531	novel_242,novel_54,novel_235,oar-miR-668-3p,oar-miR-3957-3p,oar-miR-758-3p,novel_403,oar-miR-376a-3p,oar-miR-376b-3p,novel_402,novel_378,oar-miR-376d	SCAPER	S-phase cyclin A-associated protein in the ER [Source:HGNC Symbol;Acc:HGNC:13081]
ENSOARG00000001532	oar-miR-494-5p,oar-miR-369-3p,oar-miR-411a-3p,oar-miR-30c,oar-miR-329a-3p,oar-miR-16b,oar-miR-107,novel_387,novel_279,oar-miR-136,novel_249,oar-miR-370-3p,novel_211,oar-miR-30a-5p,oar-miR-30a-3p,oar-miR-103,oar-miR-10b,oar-miR-23b,oar-miR-655-3p,novel_218,novel_398,oar-miR-543-5p,oar-miR-495-3p,oar-miR-23a,novel_299,oar-miR-493-3p,oar-miR-496-3p,oar-miR-410-3p,oar-miR-22-3p,novel_356,oar-miR-30b,…	TMEM165	transmembrane protein 165 [Source:HGNC Symbol;Acc:HGNC:30760]
ENSOARG00000001533	novel_233,oar-miR-199a-3p,oar-miR-487b-5p,oar-miR-148a,novel_403,oar-miR-3956-3p,oar-miR-152,oar-miR-125b,oar-miR-133,oar-miR-665-3p,novel_123,oar-miR-134-5p,oar-miR-376c-3p,novel_393,novel_401,oar-miR-323a-3p,oar-miR-1185-5p,novel_428,oar-miR-376e-3p,oar-miR-376a-5p,novel_218,oar-miR-539-5p,oar-miR-495-3p,novel_384,novel_246	ITIH1	inter-alpha-trypsin inhibitor heavy chain 1 [Source:HGNC Symbol;Acc:HGNC:6166]
ENSOARG00000001534	oar-miR-370-3p,oar-miR-221,novel_211,oar-miR-218a,oar-miR-17-5p,oar-miR-125b,oar-miR-106a,oar-miR-544-5p,oar-miR-411b-3p,oar-miR-494-5p,oar-miR-376c-3p,oar-miR-106b,novel_284,oar-miR-539-3p,oar-miR-134-3p,oar-miR-487a-3p,oar-miR-154a-3p,oar-miR-200c,oar-miR-543-5p,oar-miR-485-3p,novel_218,novel_263,oar-miR-23b,oar-miR-376e-3p,novel_384,oar-miR-191,oar-miR-23a,novel_299,oar-miR-493-5p,novel_381,no…	PIEZO2	piezo-type mechanosensitive ion channel component 2 [Source:HGNC Symbol;Acc:HGNC:26270]
ENSOARG00000001537	novel_312,novel_292,oar-miR-329a-3p,oar-miR-329b-3p,oar-miR-125b	-	Uncharacterized protein [Source:UniProtKB/TrEMBL;Acc:W5NTV6]
ENSOARG00000001541	oar-miR-3956-3p,oar-miR-218a,oar-miR-199a-3p,oar-miR-25,novel_211,oar-miR-143,novel_393,oar-miR-3955-5p,novel_324,oar-miR-544-5p,oar-miR-541-5p,novel_394,novel_284,oar-miR-323a-5p,novel_290,oar-miR-323a-3p,novel_292,novel_402,oar-miR-412-5p,novel_246,oar-miR-495-3p,oar-miR-543-5p	PEX3	peroxisomal biogenesis factor 3 [Source:HGNC Symbol;Acc:HGNC:8858]
ENSOARG00000001544	oar-miR-148a,oar-miR-487b-5p,oar-miR-125b,oar-miR-152,novel_277,oar-miR-1193-5p,oar-miR-370-3p,novel_123,novel_393,oar-miR-409-5p,oar-miR-134-3p,oar-miR-29b,oar-miR-432,novel_299,oar-miR-29a,novel_263	RIPK1	receptor (TNFRSF)-interacting serine-threonine kinase 1 [Source:HGNC Symbol;Acc:HGNC:10019]
ENSOARG00000001546	oar-miR-409-3p,oar-miR-485-5p,novel_292,novel_89,oar-miR-409-5p,oar-miR-10a,oar-miR-541-3p,oar-miR-19b,novel_312,novel_123,novel_324,novel_393,oar-miR-433-5p,oar-miR-143,oar-miR-487b-5p,novel_429,oar-miR-27a,novel_277,oar-miR-543-5p,oar-miR-544-3p,novel_384,oar-miR-150,oar-miR-1197-3p,novel_356,oar-miR-22-3p,novel_235,oar-miR-3957-3p,oar-miR-3959-5p,novel_387,oar-miR-16b,oar-miR-107,novel_403,oar…	NAA10	N(alpha)-acetyltransferase 10, NatA catalytic subunit [Source:HGNC Symbol;Acc:HGNC:18704]
ENSOARG00000001550	novel_312,oar-miR-143,oar-miR-103,oar-miR-107,oar-miR-377-3p,novel_215	-	Uncharacterized protein [Source:UniProtKB/TrEMBL;Acc:W5NTX4]
ENSOARG00000001552	novel_212,oar-miR-134-3p	RABL6	RAB, member RAS oncogene family-like 6 [Source:HGNC Symbol;Acc:HGNC:24703]
ENSOARG00000001560	oar-miR-541-3p,novel_279,oar-miR-493-3p,oar-miR-485-5p,oar-miR-136,novel_215,oar-miR-370-3p,oar-miR-10a,oar-miR-133,novel_212,oar-miR-134-3p	ARHGAP22	Rho GTPase activating protein 22 [Source:HGNC Symbol;Acc:HGNC:30320]
ENSOARG00000001567	oar-miR-376e-3p,oar-miR-376c-3p	CNOT1	CCR4-NOT transcription complex, subunit 1 [Source:HGNC Symbol;Acc:HGNC:7877]
ENSOARG00000001568	oar-miR-379-5p	-	Uncharacterized protein [Source:UniProtKB/TrEMBL;Acc:W5NU00]
ENSOARG00000001575	oar-miR-143,oar-miR-377-3p,novel_416,oar-miR-3959-3p,oar-miR-543-3p,oar-miR-411b-3p,novel_394,novel_163,novel_213,oar-miR-1197-5p,oar-miR-758-3p,oar-miR-487a-3p,oar-miR-134-3p,novel_212,oar-miR-485-3p,novel_398,oar-miR-487b-3p	-	Uncharacterized protein [Source:UniProtKB/TrEMBL;Acc:W5NU02]
ENSOARG00000001578	novel_312,oar-miR-411b-3p,oar-miR-668-3p,oar-miR-218a,oar-miR-134-3p,novel_429	-	Uncharacterized protein [Source:UniProtKB/TrEMBL;Acc:W5NU07]
ENSOARG00000001580	novel_425	-	Uncharacterized protein [Source:UniProtKB/TrEMBL;Acc:W5NU10]
ENSOARG00000001588	oar-miR-106a,oar-miR-25,oar-miR-30a-3p,oar-miR-1193-5p,oar-miR-379-5p,oar-miR-3956-3p,oar-miR-17-5p,oar-miR-148a,oar-miR-329b-5p,oar-miR-411b-3p,oar-miR-369-3p,oar-miR-374a,novel_387,novel_279,oar-miR-136,oar-miR-1185-3p,oar-miR-106b,novel_213,oar-miR-433-3p,novel_284,oar-miR-23b,oar-miR-323b,oar-miR-655-3p,oar-miR-3955-3p,oar-miR-23a,novel_299,novel_384,oar-miR-493-5p,oar-miR-199a-3p,oar-miR-362…	-	Uncharacterized protein [Source:UniProtKB/TrEMBL;Acc:W5NU19]
ENSOARG00000001591	novel_204,oar-miR-200b,oar-miR-218a,oar-miR-148a,oar-miR-377-3p,novel_429,oar-miR-152,oar-miR-362,oar-miR-27a,oar-miR-3955-3p,oar-miR-544-3p,novel_246,novel_425,novel_292,oar-miR-410-5p,oar-miR-410-3p,oar-miR-382-5p,oar-miR-299-3p,novel_428,oar-miR-200c	FUCA2	fucosidase, alpha-L- 2, plasma [Source:HGNC Symbol;Acc:HGNC:4008]
ENSOARG00000001592	oar-miR-539-5p,oar-miR-493-3p,oar-miR-411a-5p,novel_299,novel_292,oar-miR-496-3p,novel_284,oar-miR-758-3p,novel_212,oar-miR-21,oar-miR-19b,oar-miR-3955-5p,novel_123,oar-miR-374a,oar-miR-370-3p,novel_325,oar-miR-143,novel_403,novel_277	-	Uncharacterized protein [Source:UniProtKB/TrEMBL;Acc:W5NU22]
ENSOARG00000001606	oar-miR-22-3p,novel_213,novel_290,novel_235,novel_428,oar-miR-134-3p,oar-miR-370-5p,oar-let-7c,oar-miR-544-3p,oar-miR-543-5p,oar-miR-3955-3p,oar-miR-431,novel_398,novel_218,oar-miR-376a-3p,oar-let-7a,novel_384,oar-miR-150,oar-miR-370-3p,novel_211,oar-miR-103,oar-miR-1193-5p,oar-miR-30a-3p,novel_403,oar-miR-3956-3p,oar-miR-380-3p,oar-let-7d,novel_279,oar-miR-107,oar-miR-200a,oar-miR-1197-5p,oar-le…	PCDH12	protocadherin 12 [Source:HGNC Symbol;Acc:HGNC:8657]
ENSOARG00000001607	novel_235,oar-miR-382-5p,oar-miR-134-3p,oar-miR-1185-3p,oar-miR-377-5p,oar-miR-668-5p,novel_218,novel_263,oar-miR-30a-3p,oar-miR-127,oar-miR-218a,oar-miR-370-3p,oar-miR-329a-3p,oar-miR-136,novel_387,oar-miR-16b,oar-miR-329b-5p,oar-miR-544-5p,oar-miR-381-5p,novel_212,oar-miR-432,oar-miR-154b-5p,oar-miR-485-5p,oar-miR-412-5p,novel_347,novel_277,oar-miR-27a,oar-miR-377-3p,oar-miR-362,novel_236,oar-m…	HSPBP1	HSPA (heat shock 70kDa) binding protein, cytoplasmic cochaperone 1 [Source:HGNC Symbol;Acc:HGNC:24989]
ENSOARG00000001615	oar-miR-487b-5p,oar-miR-152,oar-miR-377-3p,novel_429,novel_236,oar-miR-27a,novel_242,oar-miR-493-5p,novel_325,oar-miR-134-5p,novel_215,novel_324,novel_123,oar-miR-3959-3p,oar-miR-541-3p,oar-miR-19b,novel_312,oar-miR-299-5p,novel_212,oar-miR-10a,novel_54,oar-miR-410-5p,novel_292,oar-miR-323a-3p,oar-miR-376a-5p,oar-miR-218a,oar-miR-148a,oar-miR-3956-3p,oar-miR-125b,oar-miR-133,oar-miR-103,oar-miR-3…	TMEM185A	transmembrane protein 185A [Source:HGNC Symbol;Acc:HGNC:17125]
ENSOARG00000001617	oar-miR-543-5p,oar-miR-409-3p,oar-miR-376e-5p,oar-miR-154b-5p,novel_425,novel_284,oar-miR-200a,oar-miR-323a-5p,oar-miR-543-3p,oar-miR-376c-5p,oar-miR-487a-5p,oar-miR-3959-5p,oar-miR-541-5p,novel_393,oar-miR-374a,oar-miR-370-3p,oar-miR-3958-3p,novel_236,novel_376,oar-miR-181a,oar-miR-27a	MYH10	myosin, heavy chain 10, non-muscle [Source:HGNC Symbol;Acc:HGNC:7568]
ENSOARG00000001620	oar-miR-668-5p,oar-miR-412-5p,oar-miR-485-5p,oar-miR-376e-5p,oar-miR-23a,oar-miR-3955-3p,oar-miR-376a-5p,oar-miR-23b,novel_212,novel_54,oar-miR-381-5p,oar-miR-323c,oar-miR-381-3p,oar-miR-106b,oar-miR-496-5p,novel_356,novel_281,novel_279,novel_272,novel_215,oar-miR-411a-3p,oar-miR-3959-3p,novel_394,oar-miR-379-5p,novel_429,oar-miR-125b,oar-miR-17-5p,oar-miR-181a,oar-miR-106a,oar-miR-27a,novel_277	BTK	Bruton agammaglobulinemia tyrosine kinase [Source:HGNC Symbol;Acc:HGNC:1133]
ENSOARG00000001622	oar-miR-181a,novel_233,oar-miR-323a-3p,novel_402,novel_246,novel_215,oar-miR-377-5p,oar-miR-543-5p	ZNF263	zinc finger protein 263 [Source:HGNC Symbol;Acc:HGNC:13056]
ENSOARG00000001623	oar-miR-154b-3p,oar-miR-409-5p,oar-miR-758-3p,oar-let-7g,oar-miR-376a-5p,oar-miR-29a,oar-let-7b,oar-miR-29b,oar-miR-412-5p,novel_246,oar-miR-143,novel_233,oar-let-7i,novel_429,oar-let-7f,novel_312,oar-miR-134-5p,oar-miR-22-3p,oar-miR-200c,oar-miR-323a-5p,oar-miR-154a-3p,oar-miR-539-3p,oar-miR-134-3p,novel_284,oar-let-7c,oar-miR-370-5p,novel_398,oar-let-7a,novel_384,oar-miR-194,oar-miR-221,novel_4…	-	Uncharacterized protein [Source:UniProtKB/TrEMBL;Acc:W5NU58]
ENSOARG00000001637	oar-miR-299-5p	FMOD	fibromodulin [Source:HGNC Symbol;Acc:HGNC:3774]
ENSOARG00000001646	oar-miR-376a-5p,oar-miR-432,oar-miR-154b-5p,novel_402,novel_246,novel_292,novel_54,oar-miR-1197-5p,oar-miR-758-3p,novel_312,oar-miR-541-5p,novel_123,novel_324,novel_325,oar-miR-493-5p,oar-miR-181a,oar-miR-199a-3p,oar-miR-377-3p,oar-miR-23b,oar-miR-3955-3p,oar-miR-543-5p,novel_218,oar-miR-23a,novel_384,oar-miR-410-3p,novel_290,oar-miR-433-3p,novel_428,oar-miR-299-3p,oar-miR-134-3p,novel_279,oar-mi…	CPA6	carboxypeptidase A6 [Source:HGNC Symbol;Acc:HGNC:17245]
ENSOARG00000001648	oar-miR-3958-3p,oar-miR-30a-3p,oar-miR-362,oar-miR-133,oar-miR-369-3p,oar-miR-1185-3p,novel_213,oar-miR-323a-5p,oar-miR-494-3p,novel_212,oar-miR-29a,oar-miR-655-3p,novel_263,novel_398,oar-miR-29b,oar-miR-150	-	Uncharacterized protein [Source:UniProtKB/TrEMBL;Acc:W5NU85]
ENSOARG00000001657	novel_403,novel_236,oar-miR-382-5p,novel_284,novel_325,novel_213,oar-miR-493-5p,novel_215,oar-miR-411b-3p	-	Uncharacterized protein [Source:UniProtKB/TrEMBL;Acc:W5NU98]
ENSOARG00000001669	oar-miR-3957-3p,novel_235,novel_277,oar-miR-377-3p,novel_381,novel_337,oar-miR-380-5p,novel_281,oar-miR-412-5p,oar-miR-370-5p,oar-miR-431,oar-miR-411b-3p,novel_263	-	Uncharacterized protein [Source:UniProtKB/TrEMBL;Acc:W5NUB0]
ENSOARG00000001675	oar-miR-200b,oar-miR-3958-3p	-	Uncharacterized protein [Source:UniProtKB/TrEMBL;Acc:W5NUC1]
ENSOARG00000001692	oar-miR-218a	RGS22	regulator of G-protein signaling 22 [Source:HGNC Symbol;Acc:HGNC:24499]
ENSOARG00000001693	oar-miR-16b,novel_411,oar-miR-218a,oar-miR-379-5p,novel_236,oar-miR-3956-3p,oar-miR-668-3p,oar-miR-29b,oar-miR-412-5p,oar-miR-432,oar-miR-1197-3p,oar-miR-29a,novel_378,novel_284,oar-miR-539-3p,oar-miR-134-3p,oar-miR-487a-3p,novel_428,oar-miR-154a-3p,novel_290	TSPAN3	tetraspanin 3 [Source:HGNC Symbol;Acc:HGNC:17752]
ENSOARG00000001694	oar-miR-329b-3p,oar-miR-154a-5p,novel_393,oar-miR-329a-5p,oar-miR-376c-5p,oar-miR-3959-3p,oar-let-7i,oar-let-7f,novel_429,novel_376,oar-miR-432,novel_246,oar-miR-376e-5p,oar-miR-29b,oar-let-7g,oar-miR-29a,oar-let-7b,oar-miR-494-3p,oar-miR-10a,oar-miR-1197-5p,novel_292,oar-miR-329a-3p,oar-let-7d,oar-miR-16b,novel_279,oar-miR-3955-5p,oar-miR-329b-5p,oar-miR-494-5p,oar-miR-30a-3p,oar-miR-1193-5p,oar…	-	Uncharacterized protein [Source:UniProtKB/TrEMBL;Acc:W5NUD7]
ENSOARG00000001695	oar-miR-16b,oar-miR-26a,oar-miR-544-3p,oar-miR-543-3p,novel_398,oar-miR-539-5p,oar-miR-218a,oar-miR-382-5p,novel_409,oar-miR-1193-5p,oar-miR-379-3p,novel_54,oar-miR-26b,oar-miR-370-3p	NCF2	neutrophil cytosolic factor 2 [Source:HGNC Symbol;Acc:HGNC:7661]
ENSOARG00000001710	novel_246,novel_384,oar-let-7a,oar-miR-376a-5p,oar-let-7b,oar-let-7c,oar-let-7g,oar-miR-409-3p,oar-miR-1197-5p,oar-miR-200c,novel_290,oar-miR-107,oar-let-7d,oar-miR-200b,oar-let-7f,oar-let-7i,oar-miR-103,novel_325	CD19	CD19 molecule [Source:HGNC Symbol;Acc:HGNC:1633]
ENSOARG00000001717	oar-miR-134-3p,novel_242,novel_136,oar-miR-181a,oar-miR-3958-5p,oar-miR-485-5p,oar-miR-3955-5p,novel_402,oar-miR-369-3p,oar-miR-299-5p	GOT2	glutamic-oxaloacetic transaminase 2, mitochondrial [Source:HGNC Symbol;Acc:HGNC:4433]
ENSOARG00000001720	oar-miR-16b,oar-miR-3956-3p,novel_324,oar-miR-200a,oar-miR-1197-5p,novel_378,oar-miR-541-3p	-	Uncharacterized protein [Source:UniProtKB/TrEMBL;Acc:W5NUF9]
ENSOARG00000001723	oar-miR-26a,oar-miR-3955-5p,novel_393,oar-miR-329b-5p,oar-miR-541-5p,oar-miR-541-3p,oar-miR-411b-3p,oar-miR-27a,oar-miR-181a,novel_376,oar-miR-377-3p,oar-miR-143,novel_233,oar-miR-26b,oar-miR-23a,novel_384,oar-miR-23b,oar-miR-485-3p,oar-miR-21,novel_284,oar-miR-487a-3p,oar-miR-382-5p,novel_428,novel_356,novel_292	-	Uncharacterized protein [Source:UniProtKB/TrEMBL;Acc:W5NUG6]
ENSOARG00000001724	oar-miR-127,oar-miR-103,oar-miR-3956-3p,oar-miR-125b,oar-miR-218a,novel_211,oar-miR-30a-5p,oar-miR-30c,oar-let-7d,oar-miR-107,novel_279,oar-miR-487a-5p,oar-miR-30b,novel_428,oar-miR-134-3p,novel_213,oar-let-7a,oar-miR-150,oar-miR-668-5p,oar-let-7c,oar-miR-323b,novel_398,novel_263,oar-miR-3955-3p,oar-miR-543-5p,oar-let-7i,oar-let-7f,oar-miR-377-3p,oar-miR-362,novel_381,oar-miR-382-3p,novel_324,nov…	ZNF174	zinc finger protein 174 [Source:HGNC Symbol;Acc:HGNC:12963]
ENSOARG00000001730	novel_54,novel_402,novel_312,oar-miR-487a-5p,novel_398	ADH6	alcohol dehydrogenase 6 (class V) [Source:HGNC Symbol;Acc:HGNC:255]
ENSOARG00000001734	novel_215,novel_393,oar-miR-329b-3p,oar-miR-154a-5p,oar-miR-329a-5p,oar-miR-541-5p,novel_429,novel_242,oar-miR-181a,novel_325,oar-miR-485-5p,oar-miR-432,novel_425,novel_378,oar-miR-30d,novel_212,oar-miR-21,oar-miR-154b-3p,novel_387,oar-miR-107,oar-miR-16b,oar-miR-30c,oar-miR-329a-3p,oar-miR-369-3p,oar-miR-329b-5p,oar-miR-133,oar-miR-3956-3p,oar-miR-103,oar-miR-1193-5p,oar-miR-379-3p,oar-miR-30a-5…	ZC2HC1B	zinc finger, C2HC-type containing 1B [Source:HGNC Symbol;Acc:HGNC:21174]
ENSOARG00000001756	novel_384,novel_218,oar-miR-3955-3p,oar-miR-376a-5p,oar-miR-134-3p,oar-miR-1197-5p,oar-miR-200a,oar-miR-3957-3p,oar-miR-323c,novel_213,oar-miR-16b,novel_279,novel_123,oar-miR-380-3p,oar-miR-541-3p,oar-miR-541-5p,oar-miR-377-3p,novel_249	TMEM176A	transmembrane protein 176A [Source:HGNC Symbol;Acc:HGNC:24930]
ENSOARG00000001761	novel_236,oar-miR-362,oar-miR-133,oar-miR-125b,oar-miR-370-3p,novel_249,oar-miR-134-5p,novel_215,novel_279,novel_324,oar-miR-329a-3p,oar-miR-329b-3p,oar-miR-541-3p,oar-miR-665-3p,oar-miR-380-3p,novel_163,oar-miR-134-3p,oar-miR-758-3p,novel_212,novel_284,oar-miR-323a-5p,oar-miR-433-3p,oar-miR-22-3p,oar-miR-485-5p,oar-miR-1197-3p,oar-miR-543-5p	SLURP1	secreted LY6/PLAUR domain containing 1 [Source:HGNC Symbol;Acc:HGNC:18746]
ENSOARG00000001768	oar-miR-329b-3p,oar-miR-329a-3p,oar-miR-382-3p,oar-miR-543-3p,oar-miR-200b,novel_312,novel_394,oar-miR-148a,oar-miR-152,oar-miR-27a,oar-miR-181a,oar-miR-30a-5p,oar-miR-376e-5p,oar-miR-29b,oar-miR-23a,oar-miR-376a-5p,oar-miR-544-3p,oar-miR-3955-3p,oar-miR-29a,novel_263,oar-miR-323a-5p,oar-miR-30b,oar-miR-200c,novel_356	-	Uncharacterized protein [Source:UniProtKB/TrEMBL;Acc:W5NUL1]
ENSOARG00000001774	novel_394,oar-miR-27a	-	Uncharacterized protein [Source:UniProtKB/TrEMBL;Acc:W5NUL6]
ENSOARG00000001787	oar-miR-379-3p,oar-miR-200c,oar-miR-433-3p,oar-miR-379-5p,oar-miR-377-3p,oar-miR-299-3p,oar-miR-1197-5p,oar-miR-323a-3p,oar-miR-370-5p,novel_163,oar-miR-200b,oar-miR-411a-3p,oar-miR-3959-3p	-	Uncharacterized protein [Source:UniProtKB/TrEMBL;Acc:W5NUQ2]
ENSOARG00000001793	oar-miR-143	AKR1A1	aldo-keto reductase family 1, member A1 (aldehyde reductase) [Source:HGNC Symbol;Acc:HGNC:380]
ENSOARG00000001797	oar-miR-541-5p,novel_378,oar-miR-655-5p,oar-miR-376c-5p,novel_299,oar-miR-26a,oar-miR-1197-3p,novel_384,oar-miR-26b,oar-miR-370-3p,oar-miR-494-3p,oar-miR-181a,oar-miR-487b-5p,oar-miR-218a	-	Uncharacterized protein [Source:UniProtKB/TrEMBL;Acc:W5NUP0]
ENSOARG00000001800	oar-miR-485-5p,novel_384,novel_235,novel_212,novel_428,oar-miR-1197-5p,oar-miR-411b-3p,oar-miR-541-3p,novel_393,novel_272,oar-miR-136,novel_123,novel_249,oar-miR-1193-5p,novel_416,oar-miR-377-3p	NKAIN1	Na+/K+ transporting ATPase interacting 1 [Source:HGNC Symbol;Acc:HGNC:25743]
ENSOARG00000001802	oar-miR-485-5p,oar-miR-329a-3p,oar-miR-329b-3p,oar-miR-411b-3p,oar-miR-382-5p,novel_236,oar-miR-299-3p,oar-miR-377-3p,oar-miR-200a,novel_213,novel_89	CATHL3	cathelicidin-3 precursor [Source:RefSeq peptide;Acc:NP_001009301]
ENSOARG00000001806	oar-miR-23a,oar-miR-668-5p,oar-miR-150,oar-miR-23b,novel_218,oar-miR-431,oar-miR-323a-5p,oar-miR-10a,oar-miR-200a,novel_212,oar-miR-134-3p,oar-miR-22-3p,novel_290,oar-miR-16b,oar-miR-19b,oar-miR-411b-3p,novel_277,oar-miR-148a,oar-miR-125b,oar-miR-3956-3p,oar-miR-152,novel_249	THEM6	thioesterase superfamily member 6 [Source:HGNC Symbol;Acc:HGNC:29656]
ENSOARG00000001807	novel_277,oar-miR-10a,oar-miR-10b,oar-miR-3956-3p,novel_236,oar-miR-23a,novel_402,novel_123,oar-miR-150,oar-miR-23b,novel_312,oar-miR-370-5p	-	Uncharacterized protein [Source:UniProtKB/TrEMBL;Acc:W5NUQ0]
ENSOARG00000001809	oar-miR-30a-5p,oar-miR-103,oar-miR-379-3p,oar-miR-106a,oar-miR-30a-3p,oar-miR-17-5p,oar-miR-125b,novel_403,oar-miR-329b-5p,oar-miR-665-3p,oar-miR-411a-3p,oar-miR-380-5p,oar-miR-107,novel_356,oar-miR-1185-3p,oar-miR-106b,novel_136,novel_428,oar-miR-299-3p,oar-miR-3955-3p,oar-miR-377-5p,oar-miR-376a-3p,novel_299,oar-miR-495-3p,oar-miR-150,novel_325,oar-miR-493-5p,oar-miR-181a,oar-miR-377-3p,oar-miR…	LARP7	La ribonucleoprotein domain family, member 7 [Source:HGNC Symbol;Acc:HGNC:24912]
ENSOARG00000001815	oar-miR-380-5p,oar-miR-134-5p,novel_123,oar-miR-107,novel_249,oar-miR-103,oar-miR-487b-5p,oar-miR-148a,novel_376,oar-miR-152,oar-miR-377-3p,oar-miR-23b,oar-miR-543-5p,oar-miR-23a,oar-miR-668-5p,oar-miR-150,oar-miR-10a,oar-miR-200a,novel_212,oar-miR-758-3p	-	Uncharacterized protein [Source:UniProtKB/TrEMBL;Acc:W5NUR1]
ENSOARG00000001817	oar-miR-107,oar-miR-103	-	Uncharacterized protein [Source:UniProtKB/TrEMBL;Acc:W5NUR0]
ENSOARG00000001818	oar-miR-148a,oar-miR-152	-	Uncharacterized protein [Source:UniProtKB/TrEMBL;Acc:W5NUQ9]
ENSOARG00000001824	oar-miR-136,novel_212,novel_235,novel_277,oar-miR-370-3p,novel_401	-	Uncharacterized protein [Source:UniProtKB/TrEMBL;Acc:W5NUR2]
ENSOARG00000001841	oar-miR-152,oar-miR-27a,oar-miR-181a,oar-miR-493-5p,oar-miR-134-5p,oar-miR-19b,oar-miR-541-3p,oar-miR-543-3p,oar-miR-541-5p,oar-miR-200a,novel_212,oar-miR-1185-5p,novel_54,novel_292,novel_246,oar-miR-485-5p,oar-miR-412-5p,novel_425,oar-miR-148a,oar-miR-17-5p,oar-miR-106a,oar-miR-30a-5p,oar-miR-370-3p,novel_428,oar-miR-106b,oar-miR-3956-5p,novel_356,oar-miR-22-3p,novel_384,oar-miR-23a,oar-miR-543-…	PIP4K2A	phosphatidylinositol-5-phosphate 4-kinase, type II, alpha [Source:HGNC Symbol;Acc:HGNC:8997]
ENSOARG00000001849	oar-miR-539-5p,oar-miR-485-5p,oar-miR-410-5p,oar-miR-381-3p,novel_337,novel_54,oar-miR-381-5p,novel_212,oar-miR-30d,oar-miR-543-3p,oar-miR-382-3p,oar-miR-329b-3p,oar-miR-134-5p,novel_381,oar-miR-181a,oar-miR-27a,oar-miR-377-3p,oar-miR-152,novel_236,novel_376,oar-miR-370-5p,oar-miR-376e-3p,novel_263,oar-miR-431,oar-miR-544-3p,oar-miR-1197-3p,oar-miR-23a,novel_299,oar-miR-22-3p,oar-miR-410-3p,novel…	CDH5	cadherin 5, type 2 (vascular endothelium) [Source:HGNC Symbol;Acc:HGNC:1764]
ENSOARG00000001850	oar-miR-376a-5p,oar-miR-541-3p,oar-miR-431,novel_263,oar-miR-495-3p,oar-miR-493-3p,oar-miR-485-5p,oar-miR-3958-5p,oar-miR-410-5p,oar-miR-370-3p,oar-miR-494-3p,novel_284,oar-miR-133	GNB1	guanine nucleotide binding protein (G protein), beta polypeptide 1 [Source:HGNC Symbol;Acc:HGNC:4396]
ENSOARG00000001853	novel_425,oar-miR-103,novel_212,oar-miR-16b,oar-miR-107,novel_378	-	Uncharacterized protein [Source:UniProtKB/TrEMBL;Acc:W5NUV0]
ENSOARG00000001856	oar-miR-541-5p,oar-miR-329a-5p,novel_204,novel_411,oar-miR-134-5p,oar-miR-99a,novel_233,oar-miR-181a,novel_277,oar-miR-668-3p,novel_236,novel_402,oar-miR-323a-3p,novel_54,oar-miR-1185-5p,oar-miR-1197-5p,novel_394,oar-miR-329b-5p,oar-miR-380-3p,novel_279,oar-miR-370-3p,oar-miR-379-3p,oar-miR-1193-5p,oar-miR-218a,oar-miR-23b,novel_218,oar-miR-543-5p,oar-miR-3955-3p,oar-miR-23a,oar-miR-150,novel_384…	-	Uncharacterized protein [Source:UniProtKB/TrEMBL;Acc:W5NUV6]
ENSOARG00000001857	novel_398,oar-miR-485-3p,oar-miR-200b,novel_378,oar-miR-485-5p,oar-miR-1197-3p,oar-miR-154b-3p,oar-miR-1197-5p,oar-miR-487a-3p,oar-miR-125b,novel_236,novel_403,oar-miR-134-3p,oar-miR-181a,oar-miR-200c	-	Uncharacterized protein [Source:UniProtKB/TrEMBL;Acc:W5NUV4]
ENSOARG00000001862	oar-miR-541-3p,oar-miR-16b,novel_429,novel_235	PITPNM3	PITPNM family member 3 [Source:HGNC Symbol;Acc:HGNC:21043]
ENSOARG00000001867	novel_398,oar-miR-543-5p,oar-miR-409-3p,oar-miR-150,novel_384,oar-miR-299-3p,oar-miR-758-3p,oar-miR-30d,oar-miR-30b,oar-miR-200c,oar-miR-323a-5p,oar-miR-543-3p,oar-miR-200b,novel_279,novel_215,oar-miR-329a-3p,oar-miR-30c,oar-miR-329b-3p,oar-miR-30a-5p,novel_403,novel_376,oar-miR-487b-5p,novel_242	-	Uncharacterized protein [Source:UniProtKB/TrEMBL;Acc:W5NUW2]
ENSOARG00000001870	novel_277	VSTM4	V-set and transmembrane domain containing 4 [Source:HGNC Symbol;Acc:HGNC:26470]
ENSOARG00000001877	oar-miR-10a,novel_212,novel_428,novel_284,novel_290,novel_425,oar-miR-485-5p,oar-miR-495-5p,oar-miR-409-3p,oar-miR-1193-5p,novel_429,oar-miR-143,oar-miR-380-5p,novel_393,oar-miR-16b,novel_394,oar-miR-541-5p,novel_312,oar-miR-19b	-	Uncharacterized protein [Source:UniProtKB/TrEMBL;Acc:W5NUX1]
ENSOARG00000001879	oar-miR-191,oar-miR-134-5p,oar-miR-329a-3p,oar-miR-329b-3p,oar-miR-376c-5p,novel_394,oar-miR-329a-5p,oar-miR-329b-5p,oar-miR-200b,oar-miR-3956-3p,oar-miR-299-3p,novel_284,oar-miR-200c,oar-miR-323c	-	Uncharacterized protein [Source:UniProtKB/TrEMBL;Acc:W5NUX3]
ENSOARG00000001880	oar-miR-1185-5p,oar-miR-200a,novel_428,novel_290,oar-miR-106b,oar-miR-411a-5p,oar-miR-1197-3p,oar-miR-485-5p,oar-miR-543-5p,oar-miR-323b,novel_398,oar-miR-106a,novel_236,oar-miR-17-5p,oar-miR-125b,oar-miR-143,novel_249,oar-miR-26b,oar-miR-26a,oar-miR-16b,oar-miR-329b-5p,oar-miR-329a-5p,oar-miR-411b-3p	-	Uncharacterized protein [Source:UniProtKB/TrEMBL;Acc:W5NUX5]
ENSOARG00000001882	oar-miR-668-3p,oar-miR-106a,novel_136,novel_54,oar-miR-1197-5p,novel_403,oar-miR-17-5p,novel_212,novel_233,oar-miR-106b,novel_425,oar-miR-493-3p,oar-miR-543-5p	CLUAP1	clusterin associated protein 1 [Source:HGNC Symbol;Acc:HGNC:19009]
ENSOARG00000001886	oar-miR-133,novel_376,novel_215	-	Uncharacterized protein [Source:UniProtKB/TrEMBL;Acc:W5NUX9]
ENSOARG00000001894	novel_290,novel_356,novel_249,oar-miR-379-5p,novel_212,novel_263,oar-miR-380-3p,oar-miR-376a-5p,oar-miR-541-5p,oar-miR-370-5p,oar-miR-412-5p,oar-miR-485-5p,oar-miR-1197-3p,novel_299	PSMG2	proteasome (prosome, macropain) assembly chaperone 2 [Source:HGNC Symbol;Acc:HGNC:24929]
ENSOARG00000001895	oar-miR-152,oar-miR-148a,novel_398	-	Uncharacterized protein [Source:UniProtKB/TrEMBL;Acc:W5NUZ5]
ENSOARG00000001912	oar-miR-1197-3p,oar-miR-107,oar-miR-16b,oar-miR-134-5p,oar-miR-485-5p,novel_384,novel_123,novel_263,oar-miR-3955-3p,oar-miR-103,novel_429,novel_356,novel_211	-	Uncharacterized protein [Source:UniProtKB/TrEMBL;Acc:W5NV14]
ENSOARG00000001917	oar-miR-323a-5p,novel_284,oar-miR-382-5p,oar-miR-299-3p,oar-miR-134-3p,oar-miR-496-3p,oar-miR-377-5p,oar-miR-1197-3p,oar-miR-370-5p,oar-miR-543-5p,oar-miR-655-3p,novel_398,oar-miR-103,oar-miR-379-3p,novel_414,novel_249,oar-miR-370-3p,oar-miR-3955-5p,novel_279,oar-miR-107,oar-miR-411a-3p,oar-miR-1197-5p,oar-miR-758-3p,novel_337,oar-miR-485-5p,oar-miR-412-5p,oar-miR-376a-5p,oar-miR-181a,novel_236,n…	-	Uncharacterized protein [Source:UniProtKB/TrEMBL;Acc:W5NV16]
ENSOARG00000001919	novel_212,oar-miR-377-3p,oar-miR-433-3p,oar-miR-27a,oar-miR-30a-3p,novel_213,oar-miR-493-5p,novel_356,oar-miR-329b-3p,oar-miR-329a-3p,novel_218,oar-miR-539-5p	-	Uncharacterized protein [Source:UniProtKB/TrEMBL;Acc:W5NV19]
ENSOARG00000001921	oar-miR-150,novel_402,oar-miR-1197-5p,novel_277,oar-miR-27a,oar-miR-541-3p	-	Uncharacterized protein [Source:UniProtKB/TrEMBL;Acc:W5NV21]
ENSOARG00000001928	oar-miR-22-3p,oar-miR-200c,novel_429,oar-miR-200b,oar-miR-543-5p,oar-miR-376a-5p,oar-miR-376c-5p,oar-miR-376e-5p,novel_402,oar-miR-136	-	Uncharacterized protein [Source:UniProtKB/TrEMBL;Acc:W5NV30]
ENSOARG00000001933	novel_376,novel_429,oar-miR-3956-3p,novel_236,oar-let-7f,oar-miR-125b,oar-let-7i,novel_277,oar-let-7d,oar-miR-329b-5p,oar-miR-329a-5p,oar-miR-1197-5p,oar-miR-299-3p,oar-miR-134-3p,oar-miR-22-3p,novel_384,oar-miR-412-5p,oar-let-7a,novel_425,oar-miR-544-3p,oar-let-7b,oar-miR-3955-3p,oar-let-7c,oar-miR-370-5p,oar-let-7g	CCDC42	coiled-coil domain containing 42 [Source:HGNC Symbol;Acc:HGNC:26528]
ENSOARG00000001934	oar-miR-200a,oar-miR-299-3p,novel_212,novel_136,oar-miR-496-5p,novel_384,oar-miR-668-5p,oar-miR-1197-3p,oar-miR-495-3p,oar-miR-3956-3p,oar-miR-125b,oar-miR-362,novel_416,oar-miR-103,novel_277,novel_233,oar-miR-134-5p,oar-miR-107,oar-miR-16b,oar-miR-329b-3p,oar-miR-382-3p,oar-miR-329a-3p	-	Uncharacterized protein [Source:UniProtKB/TrEMBL;Acc:W5NV38]
ENSOARG00000001937	oar-miR-377-5p,novel_425,oar-miR-382-3p,novel_215,novel_312,oar-miR-543-5p,oar-miR-376a-5p,oar-miR-1197-5p,novel_284	-	Uncharacterized protein [Source:UniProtKB/TrEMBL;Acc:W5NV42]
ENSOARG00000001940	oar-miR-3955-3p,oar-miR-495-5p,oar-miR-493-3p,oar-miR-200a,oar-miR-134-5p,novel_279,oar-miR-382-3p	-	Uncharacterized protein [Source:UniProtKB/TrEMBL;Acc:W5NV43]
ENSOARG00000001941	oar-miR-381-3p,oar-miR-370-5p	-	Uncharacterized protein [Source:UniProtKB/TrEMBL;Acc:W5NV50]
ENSOARG00000001946	oar-miR-27a,novel_212,novel_398	ORC5	origin recognition complex, subunit 5 [Source:HGNC Symbol;Acc:HGNC:8491]
ENSOARG00000001949	novel_312,oar-miR-3959-3p,oar-miR-655-5p,oar-miR-26a,novel_215,oar-miR-143,novel_325,oar-miR-26b,oar-miR-181a,oar-miR-487b-5p,novel_429,novel_236,novel_425,novel_246,oar-miR-485-5p,oar-miR-10a,oar-miR-30d,novel_212,oar-miR-200b,oar-miR-380-3p,oar-miR-544-5p,novel_279,novel_387,oar-miR-107,oar-miR-16b,oar-miR-30a-5p,oar-miR-103,novel_416,oar-miR-30a-3p,oar-miR-3956-3p,novel_403,oar-miR-10b,oar-miR…	ARHGAP26	Rho GTPase activating protein 26 [Source:HGNC Symbol;Acc:HGNC:17073]
ENSOARG00000001950	oar-miR-299-3p,oar-miR-134-3p,novel_212,novel_351,novel_54,oar-miR-485-5p,oar-miR-377-5p,oar-miR-376a-5p,oar-miR-495-5p,novel_236,oar-miR-125b,oar-miR-133,novel_233,oar-miR-369-5p,novel_325,novel_123,novel_324,novel_393,oar-miR-329b-3p,oar-miR-329a-3p	-	Uncharacterized protein [Source:UniProtKB/TrEMBL;Acc:W5NV52]
ENSOARG00000001957	oar-miR-22-3p,oar-miR-409-5p,oar-miR-299-3p,novel_212,oar-miR-1197-5p,oar-miR-30d,oar-miR-433-3p,oar-miR-3955-3p,novel_425,novel_211,oar-miR-30a-5p,novel_403,novel_429,oar-miR-487b-5p,oar-miR-103,novel_394,oar-miR-494-5p,oar-miR-107,oar-miR-136,oar-miR-154a-5p	-	Uncharacterized protein [Source:UniProtKB/TrEMBL;Acc:W5NV60]
ENSOARG00000001958	oar-miR-134-3p,oar-miR-433-3p,oar-miR-22-3p,oar-miR-323a-3p,oar-miR-29b,novel_384,oar-miR-668-5p,novel_299,oar-miR-495-3p,oar-miR-3955-3p,oar-miR-376a-5p,oar-miR-29a,oar-miR-323b,oar-miR-125b,novel_236,oar-miR-27a,oar-miR-181a,oar-miR-30a-3p,oar-miR-143,oar-miR-136,novel_215,oar-miR-134-5p,novel_281,oar-miR-382-3p,oar-miR-543-3p	IFNG	interferon, gamma [Source:HGNC Symbol;Acc:HGNC:5438]
ENSOARG00000001959	oar-miR-25,oar-miR-412-5p,novel_403,novel_356,oar-miR-544-3p	-	Uncharacterized protein [Source:UniProtKB/TrEMBL;Acc:W5NV62]
ENSOARG00000001968	oar-miR-1185-5p,novel_54,oar-miR-1197-5p,oar-miR-323a-3p,oar-miR-410-5p,novel_337,novel_246,oar-miR-409-3p,oar-miR-181a,oar-miR-668-3p,novel_381,novel_233,oar-miR-493-5p,oar-miR-134-5p,novel_215,oar-miR-541-5p,novel_163,oar-miR-19b,oar-miR-541-3p,novel_428,novel_284,oar-miR-106b,novel_299,oar-miR-431,oar-miR-543-5p,oar-miR-106a,oar-miR-17-5p,oar-miR-133,oar-miR-3956-3p,oar-miR-218a,oar-miR-3958-5…	MFAP5	microfibrillar associated protein 5 [Source:HGNC Symbol;Acc:HGNC:29673]
ENSOARG00000001969	oar-miR-668-3p,oar-miR-125b,oar-miR-3956-3p,novel_376,oar-miR-143,novel_233,oar-miR-380-5p,oar-miR-154a-5p,novel_393,oar-miR-376b-3p,oar-miR-16b,oar-miR-541-5p,oar-miR-655-5p,oar-miR-1185-5p,oar-miR-134-3p,oar-miR-382-5p,novel_428,novel_212,novel_292,novel_356,novel_213,oar-miR-154b-5p,oar-miR-376a-3p,oar-miR-29b,novel_263,oar-miR-376d,oar-miR-29a,oar-miR-543-5p	BAC5	cathelicidin-2 precursor [Source:RefSeq peptide;Acc:NP_001009787]
ENSOARG00000001975	novel_213,novel_356,oar-miR-1185-3p,oar-miR-22-3p,oar-miR-299-3p,oar-miR-433-3p,oar-miR-3957-3p,oar-miR-200c,novel_398,oar-miR-431,oar-miR-370-3p,novel_403,oar-miR-133,novel_409,oar-miR-30a-3p,oar-miR-200b,novel_387,novel_279,oar-miR-136,oar-miR-16b,oar-miR-30c,oar-miR-329a-3p,novel_337,oar-miR-410-5p,novel_292,oar-miR-200a,oar-miR-1197-5p,novel_212,oar-miR-376a-5p,oar-miR-29a,novel_347,oar-miR-2…	-	Uncharacterized protein [Source:UniProtKB/TrEMBL;Acc:W5NV82]
ENSOARG00000001978	oar-miR-376a-3p,novel_299,oar-miR-23a,oar-miR-29b,oar-miR-376a-5p,oar-miR-29a,oar-miR-376d,novel_54,oar-miR-1197-5p,oar-miR-200a,oar-miR-134-3p,novel_279,oar-miR-3955-5p,oar-miR-376b-3p,novel_281,oar-miR-16b,oar-miR-19b,oar-miR-543-3p,oar-miR-411b-3p,oar-miR-181a,oar-miR-377-3p,oar-miR-493-5p	KPNA4	karyopherin alpha 4 (importin alpha 3) [Source:HGNC Symbol;Acc:HGNC:6397]
ENSOARG00000001982	novel_337,novel_292,oar-miR-323a-3p,oar-miR-432,novel_347,oar-miR-376a-5p,oar-miR-27a,oar-miR-181a,oar-miR-433-5p,novel_325,novel_381,novel_215,oar-miR-543-3p,oar-miR-376c-5p,oar-miR-299-5p,novel_428,oar-miR-539-3p,oar-miR-487a-3p,oar-miR-200c,novel_290,oar-miR-3956-5p,novel_299,novel_218,oar-miR-485-3p,oar-miR-376e-3p,oar-miR-218a,oar-miR-133,oar-miR-125b,oar-miR-3956-3p,novel_211,oar-miR-370-3p…	AICDA	activation-induced cytidine deaminase [Source:HGNC Symbol;Acc:HGNC:13203]
ENSOARG00000001984	oar-miR-411b-3p,oar-miR-493-5p,oar-miR-382-5p,novel_403	-	Uncharacterized protein [Source:UniProtKB/TrEMBL;Acc:W5NV86]
ENSOARG00000001990	oar-miR-493-5p,novel_233,novel_429,oar-miR-199a-3p,oar-miR-543-3p,oar-miR-655-5p,oar-miR-329a-5p,novel_123,oar-miR-329b-3p,oar-miR-410-5p,oar-miR-10a,oar-miR-323c,novel_425,oar-miR-432,oar-miR-370-3p,novel_249,novel_414,oar-miR-125b,oar-miR-379-5p,novel_403,oar-miR-30a-3p,novel_416,oar-miR-329b-5p,novel_387,oar-miR-136,oar-miR-329a-3p,oar-miR-1185-3p,oar-miR-496-3p,novel_284,novel_235,oar-miR-655…	DRGX	dorsal root ganglia homeobox [Source:HGNC Symbol;Acc:HGNC:21536]
ENSOARG00000001994	oar-miR-409-3p,oar-miR-432,oar-miR-485-5p,novel_402,oar-miR-410-5p,novel_401,novel_54,oar-miR-494-3p,oar-miR-200a,oar-miR-329a-5p,oar-miR-541-3p,oar-miR-543-3p,novel_411,novel_215,oar-miR-376b-3p,novel_281,novel_325,novel_233,oar-miR-668-3p,oar-miR-27a,novel_242,oar-miR-181a,novel_376,oar-miR-152,oar-miR-370-5p,novel_299,oar-miR-493-3p,oar-miR-150,novel_213,novel_290,oar-miR-106b,oar-miR-433-3p,o…	GPR83	G protein-coupled receptor 83 [Source:HGNC Symbol;Acc:HGNC:4523]
ENSOARG00000001997	oar-miR-493-5p,novel_403,oar-miR-543-3p,oar-miR-380-3p,oar-miR-3959-3p,oar-miR-154a-5p,oar-miR-374a,novel_279,oar-miR-136,oar-miR-409-5p,oar-miR-655-3p,oar-miR-544-3p,oar-miR-29a,oar-miR-3955-3p,novel_425,oar-miR-29b	-	Uncharacterized protein [Source:UniProtKB/TrEMBL;Acc:W5NVA1]
ENSOARG00000002002	oar-miR-382-3p,novel_123,oar-miR-125b,novel_429,oar-miR-22-3p,oar-miR-665-3p,novel_290	-	Uncharacterized protein [Source:UniProtKB/TrEMBL;Acc:W5NVA4]
ENSOARG00000002006	oar-miR-3956-5p,oar-miR-411a-3p,oar-miR-382-3p,oar-miR-379-3p,novel_236,novel_403,novel_279	-	Uncharacterized protein [Source:UniProtKB/TrEMBL;Acc:W5NVA9]
ENSOARG00000002008	novel_218,novel_233,oar-miR-382-3p,novel_246,novel_387	-	Uncharacterized protein [Source:UniProtKB/TrEMBL;Acc:W5NVB2]
ENSOARG00000002013	novel_299,oar-miR-299-5p,oar-miR-377-3p,oar-miR-134-3p,oar-miR-299-3p,oar-miR-433-3p,oar-miR-1193-5p,oar-miR-221,novel_337,novel_381	-	Uncharacterized protein [Source:UniProtKB/TrEMBL;Acc:W5NVB5]
ENSOARG00000002015	oar-miR-377-5p,novel_279,oar-miR-485-5p,oar-miR-16b,oar-miR-150,novel_218,oar-miR-411b-3p,oar-miR-323a-5p,novel_376,oar-miR-10b,novel_212,novel_403,oar-miR-22-3p,oar-miR-370-3p	XAB2	XPA binding protein 2 [Source:HGNC Symbol;Acc:HGNC:14089]
ENSOARG00000002022	oar-miR-369-3p,oar-miR-494-5p,oar-miR-107,oar-miR-376c-3p,novel_279,oar-miR-30a-5p,novel_249,oar-miR-125b,oar-miR-30a-3p,oar-miR-103,oar-miR-431,oar-miR-544-3p,oar-miR-3955-3p,oar-miR-543-5p,oar-miR-376e-3p,oar-miR-668-5p,novel_384,novel_290,novel_213,oar-miR-1185-3p,novel_356,novel_281,novel_215,oar-miR-154a-5p,oar-miR-143,novel_429,oar-miR-376a-5p,oar-miR-409-3p,oar-miR-411a-5p,oar-miR-381-3p,n…	-	Uncharacterized protein [Source:UniProtKB/TrEMBL;Acc:W5NVD2]
ENSOARG00000002030	oar-miR-200b,oar-miR-329b-5p,oar-miR-544-5p,oar-let-7d,oar-miR-3955-5p,oar-miR-30a-5p,oar-miR-30a-3p,oar-miR-133,novel_403,oar-miR-148a,oar-miR-370-5p,oar-let-7c,oar-miR-23b,oar-miR-485-3p,oar-miR-3955-3p,oar-miR-544-3p,oar-let-7a,novel_299,oar-miR-23a,oar-miR-200c,oar-miR-154a-3p,oar-miR-487a-3p,oar-miR-539-3p,novel_284,oar-miR-329a-5p,oar-miR-154a-5p,oar-miR-493-5p,novel_233,oar-miR-181a,oar-mi…	TMEM69	transmembrane protein 69 [Source:HGNC Symbol;Acc:HGNC:28035]
ENSOARG00000002031	oar-miR-23a,novel_299,oar-miR-376a-3p,novel_398,oar-miR-544-3p,oar-miR-3955-3p,oar-miR-200c,oar-miR-299-3p,novel_284,oar-miR-329a-3p,oar-miR-380-5p,novel_394,oar-miR-200b,oar-miR-329b-5p,oar-miR-411b-3p,oar-miR-380-3p,oar-miR-487a-5p,oar-miR-30a-3p,oar-miR-148a,oar-miR-218a,oar-miR-3958-5p,novel_211,novel_425,oar-miR-411a-5p,oar-miR-29b,oar-miR-376d,oar-miR-29a,oar-miR-376a-5p,novel_54,oar-miR-40…	-	Uncharacterized protein [Source:UniProtKB/TrEMBL;Acc:W5NVE1]
ENSOARG00000002033	oar-miR-412-3p,novel_246,oar-miR-411b-5p,oar-miR-370-3p,oar-miR-493-5p,novel_233,oar-miR-134-3p,novel_403,oar-miR-133,novel_236,novel_376,oar-miR-1197-5p,oar-miR-27a	NADK	NAD kinase [Source:HGNC Symbol;Acc:HGNC:29831]
ENSOARG00000002042	novel_337,novel_292,oar-miR-30d,oar-miR-494-3p,novel_54,oar-miR-1185-5p,oar-miR-376a-5p,novel_402,novel_233,oar-miR-143,novel_325,novel_381,oar-miR-668-3p,novel_242,oar-miR-329a-5p,novel_215,novel_123,novel_324,oar-miR-106b,oar-miR-22-3p,novel_284,oar-miR-134-3p,novel_428,oar-miR-433-3p,oar-miR-323a-5p,oar-miR-30b,oar-miR-323b,oar-miR-23b,oar-miR-23a,oar-miR-30a-5p,oar-miR-221,novel_249,novel_403…	CYBRD1	cytochrome b reductase 1 [Source:HGNC Symbol;Acc:HGNC:20797]
ENSOARG00000002045	oar-miR-370-5p,novel_398,oar-miR-544-3p,oar-miR-30b,oar-miR-200c,oar-miR-323a-5p,oar-miR-433-3p,oar-miR-22-3p,oar-miR-1185-3p,novel_356,oar-miR-106b,oar-miR-30c,oar-miR-380-5p,oar-miR-107,oar-miR-136,novel_279,novel_394,oar-miR-494-5p,oar-miR-200b,oar-miR-411b-3p,oar-miR-1193-5p,oar-miR-103,oar-miR-17-5p,oar-miR-218a,oar-miR-30a-5p,novel_425,novel_246,oar-miR-485-5p,oar-miR-29b,oar-miR-376a-5p,oa…	NR3C1	nuclear receptor subfamily 3, group C, member 1 (glucocorticoid receptor) [Source:HGNC Symbol;Acc:HGNC:7978]
ENSOARG00000002046	oar-miR-544-3p,oar-miR-431,novel_218,oar-miR-329b-5p,oar-miR-329a-5p,oar-miR-3959-5p,oar-miR-3955-5p,novel_123,oar-miR-409-5p	USP9X	ubiquitin specific peptidase 9, X-linked [Source:HGNC Symbol;Acc:HGNC:12632]
ENSOARG00000002047	oar-miR-199a-3p,oar-miR-181a,oar-miR-487b-5p,oar-miR-152,oar-miR-362,novel_325,oar-miR-3958-3p,novel_233,oar-miR-26b,oar-miR-26a,oar-miR-329b-3p,novel_215,oar-miR-329a-5p,oar-miR-541-5p,novel_312,oar-miR-3959-3p,oar-miR-543-3p,novel_54,oar-miR-21,oar-miR-200a,oar-miR-410-5p,oar-miR-381-3p,oar-miR-29b,oar-miR-412-5p,oar-miR-29a,oar-miR-376a-5p,oar-miR-539-5p,novel_416,oar-miR-30a-3p,oar-miR-25,oar…	SMC4	structural maintenance of chromosomes 4 [Source:HGNC Symbol;Acc:HGNC:14013]
ENSOARG00000002052	novel_387,oar-miR-134-5p,oar-miR-19b,oar-miR-329a-5p,oar-miR-329b-5p,oar-miR-362,oar-miR-377-3p,novel_403,novel_242,oar-miR-27a,oar-miR-668-3p,novel_409,novel_233,oar-miR-194,novel_246,novel_299,oar-miR-3955-3p,oar-miR-544-3p,oar-miR-543-5p,oar-miR-382-5p,novel_212,oar-miR-323c,oar-miR-1185-3p,oar-miR-410-3p,novel_356	IPP	intracisternal A particle-promoted polypeptide [Source:HGNC Symbol;Acc:HGNC:6108]
ENSOARG00000002063	oar-miR-323a-5p,novel_277,novel_215,oar-miR-485-5p,oar-miR-665-3p	SRRM4	serine/arginine repetitive matrix 4 [Source:HGNC Symbol;Acc:HGNC:29389]
ENSOARG00000002064	oar-miR-16b,oar-miR-134-5p,oar-miR-143,oar-miR-194,novel_381,oar-miR-181a,novel_376,novel_398,oar-miR-3955-3p,oar-miR-544-3p,oar-miR-495-3p,novel_425,oar-miR-411a-5p,novel_337,oar-miR-200c,oar-miR-382-5p,oar-miR-134-3p,oar-miR-200a	-	Uncharacterized protein [Source:UniProtKB/TrEMBL;Acc:W5NVH1]
ENSOARG00000002073	oar-miR-3958-3p,oar-miR-30a-5p,oar-miR-221,novel_284,oar-miR-30d,oar-miR-323c,oar-miR-181a,oar-miR-30b,oar-miR-200c,oar-miR-200b,novel_246,oar-miR-380-5p,oar-miR-30c	SHPRH	SNF2 histone linker PHD RING helicase, E3 ubiquitin protein ligase [Source:HGNC Symbol;Acc:HGNC:19336]
ENSOARG00000002075	oar-miR-493-5p,oar-miR-154b-5p	APOOL	apolipoprotein O-like [Source:HGNC Symbol;Acc:HGNC:24009]
ENSOARG00000002078	novel_381,oar-miR-3958-3p,oar-miR-668-3p,novel_429,oar-miR-125b,novel_376,oar-miR-411b-3p,novel_393,oar-miR-16b,novel_337,oar-miR-134-3p,novel_212,oar-miR-370-5p,novel_263,oar-miR-376a-5p,oar-miR-485-5p,oar-miR-412-5p	-	Uncharacterized protein [Source:UniProtKB/TrEMBL;Acc:W5NVI5]
ENSOARG00000002084	oar-miR-376c-5p,oar-miR-539-5p,novel_378,oar-miR-150,novel_213,novel_292,oar-miR-1197-5p,oar-miR-10a,oar-miR-181a	GDF3	growth differentiation factor 3 [Source:HGNC Symbol;Acc:HGNC:4218]
ENSOARG00000002086	novel_136,oar-miR-541-3p	-	Uncharacterized protein [Source:UniProtKB/TrEMBL;Acc:W5NVJ9]
ENSOARG00000002088	oar-miR-382-5p,oar-miR-758-3p,novel_428,oar-miR-134-3p,oar-miR-21,novel_337,oar-miR-381-3p,oar-miR-432,oar-miR-23a,oar-miR-23b,oar-miR-133,novel_236,oar-miR-433-5p,novel_381,novel_387,oar-miR-3955-5p,novel_393,oar-miR-541-3p,oar-miR-411b-3p	GRK5	G protein-coupled receptor kinase 5 [Source:HGNC Symbol;Acc:HGNC:4544]
ENSOARG00000002094	oar-miR-29b,oar-miR-134-5p,oar-miR-1197-3p,oar-miR-543-5p,oar-miR-487a-5p,oar-miR-29a,novel_376,oar-miR-148a,oar-miR-152,novel_290,oar-miR-143	LAPTM5	lysosomal protein transmembrane 5 [Source:HGNC Symbol;Acc:HGNC:29612]
ENSOARG00000002096	oar-miR-485-5p,novel_402,oar-miR-432,novel_378,oar-miR-200a,novel_54,oar-miR-494-3p,oar-miR-323c,novel_324,oar-miR-154a-5p,oar-miR-362,novel_376,oar-miR-199a-3p,oar-miR-181a,oar-miR-27a,oar-miR-668-3p,oar-miR-493-5p,novel_325,oar-miR-143,oar-miR-23a,oar-miR-23b,oar-miR-299-3p,oar-miR-382-5p,novel_284,oar-miR-200c,oar-miR-3957-3p,oar-miR-433-3p,oar-miR-1185-3p,oar-miR-16b,oar-miR-107,oar-miR-411b-…	DZIP1	DAZ interacting zinc finger protein 1 [Source:HGNC Symbol;Acc:HGNC:20908]
ENSOARG00000002102	oar-miR-543-5p,oar-miR-370-5p,oar-miR-3956-3p	-	Uncharacterized protein [Source:UniProtKB/TrEMBL;Acc:W5NVL6]
ENSOARG00000002107	novel_215,novel_387,oar-miR-665-3p,oar-miR-369-3p,oar-miR-543-3p,novel_416,oar-miR-181a,novel_403,novel_429,oar-miR-10b,oar-miR-133,oar-miR-99a,novel_325,oar-miR-1197-3p,novel_402,oar-miR-376e-5p,oar-miR-543-5p,oar-miR-323a-5p,oar-miR-200a,novel_428,oar-miR-22-3p,oar-miR-323a-3p	-	Uncharacterized protein [Source:UniProtKB/TrEMBL;Acc:W5NVM2]
ENSOARG00000002121	oar-miR-379-5p,oar-miR-17-5p,oar-miR-106a,oar-miR-30a-3p,oar-miR-221,oar-miR-370-3p,novel_249,oar-miR-411b-3p,oar-miR-380-3p,oar-miR-544-5p,novel_394,oar-miR-329b-5p,oar-miR-200b,oar-miR-539-3p,oar-miR-134-3p,novel_428,oar-miR-200c,oar-miR-154a-3p,oar-miR-323a-5p,oar-miR-106b,novel_290,oar-miR-496-3p,oar-miR-668-5p,oar-miR-1197-3p,oar-miR-23a,oar-miR-323b,novel_218,oar-miR-3955-3p,oar-miR-544-3p,…	-	Uncharacterized protein [Source:UniProtKB/TrEMBL;Acc:W5NVP0]
ENSOARG00000002125	novel_213,novel_235,novel_136,novel_54,oar-miR-1197-5p,novel_212,novel_378,oar-miR-543-5p,oar-miR-1197-3p,oar-miR-154b-5p,oar-miR-487b-5p,novel_429,oar-miR-3956-3p,oar-miR-487a-5p,oar-miR-380-5p,oar-miR-16b	SF3B2	splicing factor 3b, subunit 2, 145kDa [Source:HGNC Symbol;Acc:HGNC:10769]
ENSOARG00000002126	novel_263,oar-miR-543-5p,oar-miR-150,oar-miR-493-3p,oar-miR-376a-3p,novel_299,oar-miR-377-5p,oar-miR-1185-3p,oar-miR-22-3p,oar-miR-200c,oar-miR-323a-5p,novel_394,oar-miR-200b,oar-miR-3955-5p,oar-miR-329a-3p,oar-miR-380-5p,oar-miR-133,oar-miR-218a,oar-miR-148a,oar-miR-30a-3p,oar-miR-1193-5p,oar-miR-376d,oar-miR-758-3p,oar-miR-200a,oar-miR-541-3p,oar-miR-376b-3p,oar-miR-329b-3p,novel_325,oar-miR-37…	-	Uncharacterized protein [Source:UniProtKB/TrEMBL;Acc:W5NVP9]
ENSOARG00000002131	oar-miR-134-5p,novel_215,oar-miR-541-5p,oar-miR-19b,oar-miR-181a,oar-miR-27a,oar-miR-668-3p,oar-miR-377-3p,oar-miR-152,novel_325,oar-miR-3958-3p,oar-miR-29b,oar-miR-29a,novel_54,oar-miR-323c,oar-miR-323a-3p,novel_387,novel_394,oar-miR-411a-3p,oar-miR-25,oar-miR-106a,oar-miR-379-3p,oar-miR-133,novel_403,oar-miR-17-5p,oar-miR-148a,oar-miR-221,oar-miR-431,novel_398,novel_428,oar-miR-106b,novel_290,n…	CAND1	cullin-associated and neddylation-dissociated 1 [Source:HGNC Symbol;Acc:HGNC:30688]
ENSOARG00000002132	novel_218,oar-miR-431,oar-miR-3955-3p,oar-miR-543-5p,novel_312,novel_425,oar-miR-370-3p,novel_325,novel_236,novel_429,novel_284,novel_376,oar-miR-323a-5p	ATP2A1	ATPase, Ca++ transporting, cardiac muscle, fast twitch 1 [Source:HGNC Symbol;Acc:HGNC:811]
ENSOARG00000002143	novel_215,oar-miR-541-5p,oar-miR-154a-3p,novel_429,oar-miR-125b,oar-miR-539-3p,oar-miR-377-3p,novel_233,oar-miR-154b-3p	-	Uncharacterized protein [Source:UniProtKB/TrEMBL;Acc:W5NVR0]
ENSOARG00000002150	novel_211,oar-miR-125b,oar-miR-377-3p,oar-miR-27a,novel_409,oar-miR-380-3p,oar-miR-543-3p,oar-miR-494-5p,oar-miR-200b,novel_387,oar-miR-3955-5p,oar-miR-154a-5p,novel_213,oar-miR-154b-3p,novel_284,oar-miR-323c,oar-miR-494-3p,oar-miR-200c,novel_54,oar-miR-544-3p,novel_398,novel_384,oar-miR-150,oar-miR-432,novel_425	CRNKL1	crooked neck pre-mRNA splicing factor 1 [Source:HGNC Symbol;Acc:HGNC:15762]
ENSOARG00000002151	novel_211,oar-miR-655-5p,oar-miR-218a,oar-miR-134-5p	-	Uncharacterized protein [Source:UniProtKB/TrEMBL;Acc:W5NVS0]
ENSOARG00000002153	oar-miR-25	YIPF5	Yip1 domain family, member 5 [Source:HGNC Symbol;Acc:HGNC:24877]
ENSOARG00000002166	oar-miR-377-5p,oar-miR-485-5p,oar-miR-370-5p,novel_284,oar-miR-1197-5p,novel_290,oar-miR-329a-3p,oar-miR-329b-3p,novel_281,novel_387,novel_272,oar-miR-19b,oar-miR-30a-3p,novel_277,oar-miR-152,oar-miR-3956-3p,oar-miR-125b,novel_236,oar-miR-148a,oar-miR-3958-5p,oar-miR-370-3p	-	Uncharacterized protein [Source:UniProtKB/TrEMBL;Acc:W5NVT6]
ENSOARG00000002167	oar-miR-125b	-	Uncharacterized protein [Source:UniProtKB/TrEMBL;Acc:W5NVU1]
ENSOARG00000002171	oar-miR-370-3p,oar-miR-22-3p,oar-miR-493-3p,oar-miR-485-5p,oar-miR-134-3p,oar-miR-380-5p	-	alpha-1,2-Mannosidase [Source:UniProtKB/TrEMBL;Acc:W5NVU2]
ENSOARG00000002174	oar-miR-30a-5p,oar-miR-17-5p,oar-miR-152,oar-miR-148a,oar-miR-487b-5p,oar-miR-106a,oar-miR-27a,novel_204,oar-miR-487a-5p,oar-miR-329b-5p,oar-miR-16b,oar-miR-376b-3p,novel_215,oar-miR-106b,oar-miR-154b-3p,novel_401,oar-miR-539-3p,oar-miR-487a-3p,oar-miR-382-5p,oar-miR-200a,oar-miR-323c,oar-miR-154a-3p,oar-miR-485-3p,oar-miR-376d,oar-miR-493-3p,novel_402,oar-miR-495-3p,oar-miR-376a-3p	-	Uncharacterized protein [Source:UniProtKB/TrEMBL;Acc:W5NVU8]
ENSOARG00000002177	novel_394,oar-miR-668-5p	RAB32	RAB32, member RAS oncogene family [Source:HGNC Symbol;Acc:HGNC:9772]
ENSOARG00000002178	oar-miR-379-5p,novel_429,oar-miR-133,oar-miR-125b,oar-miR-152,oar-miR-148a,oar-miR-199a-3p,oar-miR-668-3p,oar-miR-370-3p,oar-miR-3958-3p,oar-miR-194,oar-miR-16b,novel_123,oar-miR-19b,oar-miR-544-5p,novel_163,novel_428,oar-miR-1197-5p,oar-miR-433-3p,novel_290,oar-miR-29b,oar-miR-412-5p,novel_425,novel_218,novel_263,oar-miR-376a-5p,oar-miR-29a	-	Uncharacterized protein [Source:UniProtKB/TrEMBL;Acc:W5NVU9]
ENSOARG00000002181	novel_394,oar-miR-200b,novel_204,oar-miR-382-3p,oar-miR-16b,oar-miR-107,oar-miR-376c-3p,oar-miR-194,novel_211,novel_416,oar-miR-103,oar-miR-377-3p,oar-miR-10b,oar-miR-544-3p,novel_425,oar-miR-377-5p,oar-miR-1185-3p,novel_213,oar-miR-200c,novel_351	-	Uncharacterized protein [Source:UniProtKB/TrEMBL;Acc:W5NVV4]
ENSOARG00000002184	oar-miR-16b,novel_123,oar-miR-29b,novel_394,oar-miR-3955-3p,oar-miR-29a,oar-miR-380-3p,novel_277,novel_236,novel_429,novel_212,oar-miR-493-5p	-	Uncharacterized protein [Source:UniProtKB/TrEMBL;Acc:W5NVV9]
ENSOARG00000002185	oar-miR-323a-5p,novel_281,oar-miR-125b,oar-miR-493-5p	KDELR2	KDEL (Lys-Asp-Glu-Leu) endoplasmic reticulum protein retention receptor 2 [Source:HGNC Symbol;Acc:HGNC:6305]
ENSOARG00000002188	novel_54,oar-miR-433-3p,oar-miR-299-3p,oar-miR-758-3p,novel_290,oar-miR-154b-5p,oar-miR-495-3p,oar-miR-23a,oar-miR-191,oar-miR-668-5p,oar-miR-409-3p,oar-miR-23b,novel_398,oar-miR-376a-5p,oar-miR-25,oar-miR-27a,oar-miR-103,oar-miR-3956-3p,oar-miR-377-3p,oar-miR-218a,oar-miR-3958-3p,oar-miR-107,novel_281,novel_123,novel_215,oar-miR-136,novel_324,oar-miR-380-3p	METTL8	methyltransferase like 8 [Source:HGNC Symbol;Acc:HGNC:25856]
ENSOARG00000002193	oar-miR-1197-5p,novel_212,oar-miR-103,oar-miR-21,oar-miR-381-5p,oar-miR-22-3p,novel_123,oar-miR-485-5p,oar-miR-107,oar-miR-154b-5p,novel_425	-	Uncharacterized protein [Source:UniProtKB/TrEMBL;Acc:W5NVW8]
ENSOARG00000002195	oar-miR-485-5p,novel_425,oar-let-7b,oar-let-7g,oar-miR-30d,oar-miR-1185-5p,novel_54,novel_215,oar-miR-329b-3p,oar-miR-19b,novel_163,oar-miR-362,novel_236,novel_429,oar-let-7f,oar-miR-181a,oar-miR-27a,oar-let-7i,novel_325,oar-miR-150,novel_384,oar-miR-1197-3p,oar-let-7a,oar-miR-543-5p,oar-miR-487b-3p,oar-let-7c,novel_428,oar-miR-30b,oar-miR-106b,oar-miR-16b,oar-miR-107,oar-miR-30c,oar-miR-329a-3p,…	RNMT	RNA (guanine-7-) methyltransferase [Source:HGNC Symbol;Acc:HGNC:10075]
ENSOARG00000002197	novel_249,novel_356,novel_233,novel_211,oar-miR-200c,oar-miR-218a,oar-miR-409-3p,oar-miR-200b,oar-miR-3955-3p,novel_402,oar-miR-150	-	Uncharacterized protein [Source:UniProtKB/TrEMBL;Acc:W5NVX2]
ENSOARG00000002201	oar-miR-370-3p,oar-miR-22-3p,novel_429,oar-miR-134-3p,oar-miR-127,oar-miR-493-3p,oar-miR-485-5p,oar-miR-380-5p,novel_425	-	alpha-1,2-Mannosidase [Source:UniProtKB/TrEMBL;Acc:W5NVX7]
ENSOARG00000002206	oar-miR-1197-5p,novel_213	MPRIP	myosin phosphatase Rho interacting protein [Source:HGNC Symbol;Acc:HGNC:30321]
ENSOARG00000002208	novel_215,oar-miR-22-3p,oar-miR-376a-5p,oar-miR-3955-3p	PRELID2	PRELI domain containing 2 [Source:HGNC Symbol;Acc:HGNC:28306]
ENSOARG00000002209	oar-miR-409-3p,oar-let-7g,oar-miR-29a,oar-let-7b,novel_402,oar-miR-485-5p,oar-miR-29b,oar-miR-494-3p,oar-miR-1197-5p,novel_163,oar-miR-541-3p,oar-miR-329b-3p,novel_393,novel_325,oar-let-7i,oar-let-7f,oar-let-7c,oar-miR-376e-3p,oar-miR-655-3p,novel_218,oar-let-7a,oar-miR-30b,novel_394,oar-miR-30c,oar-let-7d,oar-miR-329a-3p,oar-miR-107,oar-miR-16b,oar-miR-376c-3p,oar-miR-30a-5p,oar-miR-103,oar-miR-…	-	Uncharacterized protein [Source:UniProtKB/TrEMBL;Acc:W5NVY7]
ENSOARG00000002212	novel_384,oar-miR-16b,oar-miR-154b-5p,oar-miR-376a-5p,novel_263,oar-miR-485-3p,novel_284,oar-miR-487a-3p,oar-miR-668-3p,novel_242,oar-miR-493-5p	TLK1	tousled-like kinase 1 [Source:HGNC Symbol;Acc:HGNC:11841]
ENSOARG00000002219	oar-miR-26b,novel_381,novel_376,oar-miR-152,novel_429,novel_277,oar-miR-3959-3p,oar-miR-19b,novel_312,novel_393,oar-miR-26a,novel_337,oar-miR-1197-5p,novel_212,oar-miR-10a,oar-miR-539-5p,oar-miR-485-5p,oar-miR-432,novel_425,oar-miR-370-3p,oar-miR-194,oar-miR-148a,oar-miR-125b,oar-miR-10b,oar-miR-544-5p,novel_394,novel_279,novel_387,oar-miR-136,oar-miR-380-5p,oar-miR-22-3p,novel_284,oar-miR-134-3p…	AIPL1	aryl hydrocarbon receptor interacting protein-like 1 [Source:HGNC Symbol;Acc:HGNC:359]
ENSOARG00000002222	oar-miR-409-3p	HMSD	histocompatibility (minor) serpin domain containing [Source:HGNC Symbol;Acc:HGNC:23037]
ENSOARG00000002223	oar-miR-152,oar-miR-125b,oar-miR-148a,oar-miR-27a,oar-miR-493-5p,novel_281,oar-miR-136,oar-miR-487a-5p,oar-miR-19b,oar-miR-3959-5p,oar-miR-758-3p,novel_54,oar-miR-1185-3p,novel_292,novel_402,novel_425,oar-miR-1197-3p,oar-miR-377-5p,novel_299,novel_218,oar-miR-539-5p,oar-miR-544-3p,oar-miR-409-3p	MYOF	myoferlin [Source:HGNC Symbol;Acc:HGNC:3656]
ENSOARG00000002224	novel_249,oar-miR-134-5p	OGDHL	oxoglutarate dehydrogenase-like [Source:HGNC Symbol;Acc:HGNC:25590]
ENSOARG00000002227	oar-miR-3958-3p,novel_394	SCHIP1	schwannomin interacting protein 1 [Source:HGNC Symbol;Acc:HGNC:15678]
ENSOARG00000002234	oar-miR-154a-5p,oar-miR-329b-3p,oar-miR-26a,oar-miR-655-5p,oar-miR-19b,oar-miR-299-5p,novel_312,oar-miR-377-3p,novel_429,oar-miR-493-5p,oar-miR-26b,oar-miR-143,oar-miR-29b,oar-miR-485-5p,oar-miR-154b-5p,oar-miR-29a,oar-miR-539-5p,oar-miR-381-3p,novel_387,oar-miR-107,oar-miR-16b,oar-miR-329a-3p,oar-miR-544-5p,oar-miR-380-3p,oar-miR-487a-5p,oar-miR-200b,novel_394,oar-miR-218a,oar-miR-103,oar-miR-30…	-	Solute carrier family 2, facilitated glucose transporter member 3 [Source:UniProtKB/Swiss-Prot;Acc:P47843]
ENSOARG00000002236	oar-miR-3957-3p,oar-miR-433-3p,oar-miR-323a-5p,oar-miR-200c,novel_284,novel_428,oar-miR-1185-3p,novel_213,oar-miR-496-5p,oar-miR-23a,oar-miR-1197-3p,oar-miR-668-5p,oar-miR-495-5p,oar-miR-23b,oar-miR-370-5p,oar-miR-544-3p,oar-miR-218a,oar-miR-10b,oar-miR-3956-3p,oar-miR-133,novel_249,novel_211,oar-miR-370-3p,oar-miR-200b,oar-miR-3959-5p,oar-miR-487a-5p,oar-miR-21,novel_212,oar-miR-323a-3p,novel_33…	STXBP2	syntaxin binding protein 2 [Source:HGNC Symbol;Acc:HGNC:11445]
ENSOARG00000002251	novel_299,oar-miR-376a-3p,oar-miR-370-5p,oar-miR-376e-3p,oar-miR-543-5p,oar-miR-3955-3p,oar-miR-485-3p,oar-miR-154a-3p,novel_351,oar-miR-539-3p,oar-miR-487a-3p,novel_213,oar-miR-380-5p,oar-miR-329a-3p,oar-miR-136,oar-miR-16b,oar-miR-376c-3p,oar-miR-3958-5p,novel_211,novel_425,oar-miR-376d,novel_54,novel_212,oar-miR-323a-3p,oar-miR-154b-3p,novel_337,oar-miR-329b-3p,oar-miR-154a-5p,oar-miR-376b-3p,…	IDO1	indoleamine 2,3-dioxygenase 1 [Source:HGNC Symbol;Acc:HGNC:6059]
ENSOARG00000002254	oar-miR-323a-5p,novel_429,oar-miR-10b	-	Uncharacterized protein [Source:UniProtKB/TrEMBL;Acc:W5NW40]
ENSOARG00000002258	novel_235	-	Uncharacterized protein [Source:UniProtKB/TrEMBL;Acc:W5NW43]
ENSOARG00000002264	novel_212,oar-miR-134-3p,oar-miR-329b-3p,oar-miR-329a-3p,oar-miR-30a-3p	RAD54L	RAD54-like (S. cerevisiae) [Source:HGNC Symbol;Acc:HGNC:9826]
ENSOARG00000002265	oar-miR-544-3p,oar-miR-3955-3p,oar-miR-376e-3p,oar-miR-370-5p,oar-miR-376e-5p,oar-miR-1185-3p,novel_428,oar-miR-30d,oar-miR-1197-5p,oar-miR-30b,oar-miR-376c-5p,novel_394,oar-miR-376c-3p,novel_324,novel_215,oar-miR-30c,oar-miR-380-5p,oar-miR-26a,oar-miR-30a-5p,oar-miR-27a	-	Uncharacterized protein [Source:UniProtKB/TrEMBL;Acc:W5NW50]
ENSOARG00000002267	oar-miR-16b,novel_411,oar-miR-487a-5p,oar-miR-665-3p,oar-miR-362,oar-miR-668-3p,oar-miR-199a-3p,novel_242,oar-miR-30a-3p,oar-miR-370-3p,novel_384,oar-miR-29b,oar-miR-150,oar-miR-411a-5p,oar-miR-376a-5p,oar-miR-29a,novel_218,oar-miR-485-3p,oar-miR-431,oar-miR-487a-3p,oar-miR-539-3p,oar-miR-154a-3p,oar-miR-494-3p,novel_54,novel_356,oar-miR-1185-3p	GRXCR2	glutaredoxin, cysteine rich 2 [Source:HGNC Symbol;Acc:HGNC:33862]
ENSOARG00000002268	oar-miR-543-5p,oar-miR-200c,novel_136,oar-miR-154a-3p,oar-miR-487a-3p,oar-miR-539-3p,oar-miR-22-3p,novel_213,oar-miR-136,novel_394,oar-miR-329b-5p,oar-miR-200b,oar-miR-379-3p,novel_416,novel_211,oar-miR-29b,novel_402,oar-miR-409-3p,oar-miR-539-5p,oar-miR-29a,oar-miR-376a-5p,novel_54,oar-miR-494-3p,oar-miR-323c,oar-miR-154b-3p,oar-miR-26a,oar-miR-329a-5p,oar-miR-376c-5p,oar-miR-362,oar-miR-377-3p,…	-	Uncharacterized protein [Source:UniProtKB/TrEMBL;Acc:W5NW53]
ENSOARG00000002276	novel_292,novel_249,oar-miR-143,novel_416,novel_242,novel_54,oar-miR-125b,oar-miR-23b,oar-miR-411b-3p,oar-miR-23a	TRAV8-7	T cell receptor alpha variable 8-7 (non-functional) [Source:HGNC Symbol;Acc:HGNC:12152]
ENSOARG00000002282	oar-miR-1197-5p,novel_54,oar-miR-21,novel_337,oar-miR-410-5p,novel_402,oar-miR-29b,oar-miR-377-5p,oar-miR-154b-5p,oar-miR-29a,novel_398,novel_263,novel_218,oar-miR-409-3p,oar-miR-370-5p,oar-miR-377-3p,novel_211,novel_381,oar-miR-16b,novel_281,oar-miR-329b-3p,oar-miR-329a-3p,oar-miR-655-5p,oar-miR-19b,oar-miR-369-3p	SETBP1	SET binding protein 1 [Source:HGNC Symbol;Acc:HGNC:15573]
ENSOARG00000002293	oar-miR-370-3p,oar-miR-30a-5p,oar-miR-143,novel_249,novel_429,oar-miR-17-5p,oar-miR-218a,oar-miR-106a,oar-miR-1193-5p,novel_394,oar-miR-200b,oar-miR-16b,oar-miR-134-5p,oar-miR-381-3p,oar-miR-106b,oar-miR-22-3p,oar-miR-1185-3p,oar-miR-30d,oar-miR-200c,oar-miR-543-5p,oar-miR-432	KMT2E	lysine (K)-specific methyltransferase 2E [Source:HGNC Symbol;Acc:HGNC:18541]
ENSOARG00000002306	oar-miR-3955-3p,oar-miR-543-3p,oar-miR-410-3p,oar-miR-1185-3p	-	Uncharacterized protein [Source:UniProtKB/TrEMBL;Acc:W5NW92]
ENSOARG00000002321	oar-miR-200a,oar-miR-134-5p,oar-miR-134-3p,oar-miR-411b-3p,oar-miR-22-3p	-	Uncharacterized protein [Source:UniProtKB/TrEMBL;Acc:W5NWA8]
ENSOARG00000002322	oar-miR-433-3p,oar-miR-377-3p,novel_236,oar-miR-134-3p,oar-miR-412-5p,oar-miR-22-3p	TFEB	transcription factor EB [Source:HGNC Symbol;Acc:HGNC:11753]
ENSOARG00000002327	oar-miR-485-5p,novel_402,oar-miR-410-5p,novel_401,oar-miR-323c,oar-miR-758-3p,novel_212,novel_312,oar-miR-541-3p,oar-miR-154a-5p,novel_215,novel_324,oar-miR-143,oar-miR-3958-3p,oar-miR-668-3p,oar-miR-27a,novel_277,novel_376,novel_236,oar-miR-377-3p,novel_429,oar-miR-370-5p,novel_263,oar-miR-431,novel_218,novel_299,oar-miR-377-5p,oar-miR-1197-3p,novel_384,oar-miR-150,novel_356,oar-miR-200c,novel_4…	ATG9B	autophagy related 9B [Source:HGNC Symbol;Acc:HGNC:21899]
ENSOARG00000002328	oar-miR-16b,oar-miR-107,oar-miR-136,novel_123,novel_394,oar-miR-411a-3p,oar-miR-106a,oar-miR-379-3p,oar-miR-103,novel_416,novel_429,novel_403,oar-miR-17-5p,oar-miR-218a,novel_249,oar-miR-370-3p,novel_218,oar-miR-539-5p,novel_54,oar-miR-496-3p,oar-miR-410-5p,oar-miR-106b	TNMD	tenomodulin [Source:HGNC Symbol;Acc:HGNC:17757]
ENSOARG00000002331	oar-let-7c,oar-miR-3955-3p,novel_263,oar-miR-431,oar-let-7a,oar-miR-493-3p,oar-miR-668-5p,oar-miR-1185-3p,oar-miR-22-3p,novel_213,oar-miR-200c,novel_284,oar-miR-134-3p,oar-miR-299-3p,novel_428,oar-miR-200b,novel_394,oar-let-7d,novel_279,novel_387,novel_249,novel_211,oar-miR-370-3p,oar-miR-30a-3p,oar-miR-148a,oar-miR-218a,oar-miR-125b,oar-miR-409-3p,oar-let-7g,novel_378,oar-let-7b,oar-miR-432,oar-…	SLC35C1	solute carrier family 35 (GDP-fucose transporter), member C1 [Source:HGNC Symbol;Acc:HGNC:20197]
ENSOARG00000002354	novel_212,oar-miR-377-3p,oar-miR-496-3p,oar-miR-22-3p,novel_215,oar-miR-376e-5p,oar-miR-376c-5p,oar-miR-409-3p	ZMAT4	zinc finger, matrin-type 4 [Source:HGNC Symbol;Acc:HGNC:25844]
ENSOARG00000002355	oar-miR-668-5p,novel_123,oar-miR-412-5p,novel_279,novel_215,novel_425,oar-miR-134-3p,oar-miR-125b,oar-miR-299-3p,novel_376,oar-miR-3956-5p,oar-miR-433-5p	-	Uncharacterized protein [Source:UniProtKB/TrEMBL;Acc:W5NWF3]
ENSOARG00000002357	oar-miR-16b,oar-miR-136,novel_279,oar-miR-17-5p,oar-miR-148a,oar-miR-106a,oar-miR-30a-3p,oar-miR-1193-5p,oar-miR-370-3p,oar-miR-3958-5p,oar-miR-150,oar-miR-1197-3p,oar-miR-376a-3p,oar-miR-134-3p,oar-miR-106b,oar-miR-376b-3p,novel_272,oar-miR-541-3p,novel_236,oar-miR-152,novel_376,oar-miR-487b-5p,novel_277,novel_381,oar-miR-143,oar-miR-29b,novel_402,novel_425,oar-miR-376d,oar-miR-539-5p,oar-miR-29…	TUFM	Tu translation elongation factor, mitochondrial [Source:HGNC Symbol;Acc:HGNC:12420]
ENSOARG00000002372	oar-miR-409-3p,oar-miR-376a-5p,oar-miR-655-3p,oar-miR-1185-3p,oar-miR-381-3p,oar-miR-200c,oar-miR-494-3p,oar-miR-409-5p,oar-miR-758-3p,oar-miR-134-3p,oar-miR-200b,oar-miR-655-5p,oar-miR-369-3p,oar-miR-543-3p,oar-miR-329b-3p,oar-miR-26a,oar-miR-380-5p,oar-miR-382-3p,oar-miR-329a-3p,novel_123,oar-miR-16b,oar-miR-27a,oar-miR-377-3p,oar-miR-10b	-	Uncharacterized protein [Source:UniProtKB/TrEMBL;Acc:W5NWG6]
ENSOARG00000002383	oar-miR-134-5p,novel_215,novel_123,novel_263,oar-miR-323b,novel_394,novel_403,novel_236,oar-miR-1193-5p,oar-miR-200c	-	Fascin [Source:UniProtKB/TrEMBL;Acc:W5NWI0]
ENSOARG00000002384	oar-miR-329a-3p,oar-miR-329b-3p,oar-miR-376b-3p,oar-miR-16b,oar-miR-221,oar-miR-199a-3p,oar-miR-362,novel_378,oar-miR-376d,oar-miR-323b,oar-miR-495-3p,oar-miR-376a-3p,novel_299,oar-miR-22-3p,oar-miR-1185-3p,oar-miR-381-3p	-	Uncharacterized protein [Source:UniProtKB/TrEMBL;Acc:W5NWH6]
ENSOARG00000002393	oar-miR-541-5p,oar-miR-544-3p,oar-miR-16b,novel_393,oar-miR-412-5p,novel_290,oar-miR-1185-5p,novel_136,novel_212,oar-miR-299-3p,novel_428,oar-miR-218a	ZDHHC4	zinc finger, DHHC-type containing 4 [Source:HGNC Symbol;Acc:HGNC:18471]
ENSOARG00000002394	oar-miR-218a,oar-miR-30a-3p,oar-miR-30a-5p,oar-miR-376c-3p,oar-miR-16b,oar-let-7d,oar-miR-200b,novel_394,oar-miR-433-3p,oar-miR-200c,novel_136,novel_290,novel_356,oar-miR-410-3p,oar-miR-377-5p,oar-miR-495-3p,oar-let-7a,oar-miR-1197-3p,oar-miR-543-5p,oar-miR-655-3p,oar-let-7c,oar-miR-376e-3p,oar-miR-487b-5p,novel_236,oar-let-7f,oar-let-7i,oar-miR-668-3p,novel_324,oar-miR-299-5p,novel_212,oar-miR-7…	-	Uncharacterized protein [Source:UniProtKB/TrEMBL;Acc:W5NWJ3]
ENSOARG00000002399	oar-miR-30a-5p,oar-miR-221,oar-miR-668-3p,oar-miR-30a-3p,oar-miR-218a,novel_429,oar-miR-494-5p,oar-miR-541-5p,oar-miR-487a-5p,oar-miR-411b-3p,oar-miR-26a,oar-miR-30c,oar-miR-323a-3p,oar-miR-496-3p,oar-miR-22-3p,oar-miR-30b,oar-miR-21,oar-miR-30d,oar-miR-412-5p,oar-miR-150	-	Uncharacterized protein [Source:UniProtKB/TrEMBL;Acc:W5NWJ9]
ENSOARG00000002402	oar-miR-3955-5p,oar-miR-134-5p,oar-miR-136,novel_215,novel_281,oar-miR-200b,oar-miR-329b-5p,oar-miR-541-5p,oar-miR-411a-3p,oar-miR-376c-5p,novel_277,oar-miR-1193-5p,novel_416,oar-miR-181a,oar-miR-30a-3p,oar-miR-379-5p,oar-miR-125b,novel_429,novel_236,novel_233,oar-miR-493-5p,novel_246,novel_218,novel_136,novel_54,oar-miR-134-3p,oar-miR-299-3p,novel_213	HNRNPDL	heterogeneous nuclear ribonucleoprotein D-like [Source:HGNC Symbol;Acc:HGNC:5037]
ENSOARG00000002405	oar-miR-377-5p,oar-miR-154b-5p,oar-miR-485-5p,oar-miR-541-3p,oar-miR-665-3p,oar-miR-543-5p,novel_398,novel_263,novel_376,novel_236,oar-miR-133,oar-miR-496-5p,oar-miR-370-3p	-	Uncharacterized protein [Source:UniProtKB/TrEMBL;Acc:W5NWL2]
ENSOARG00000002408	oar-miR-103,oar-miR-3957-3p,oar-miR-3956-3p,novel_212,oar-miR-134-3p,oar-miR-22-3p,novel_89,oar-miR-370-3p,oar-miR-154b-5p,oar-miR-411b-5p,oar-miR-16b,oar-miR-107,oar-miR-370-5p,oar-miR-431,oar-miR-412-3p	KISS1	KiSS-1 metastasis-suppressor [Source:HGNC Symbol;Acc:HGNC:6341]
ENSOARG00000002410	oar-miR-30d,oar-miR-758-3p,novel_54,oar-miR-154b-3p,oar-miR-381-3p,oar-miR-410-5p,oar-miR-29b,novel_425,oar-miR-29a,oar-miR-539-5p,oar-miR-376d,oar-miR-362,novel_233,oar-miR-493-5p,novel_325,novel_215,oar-miR-376b-3p,novel_411,oar-miR-655-5p,oar-miR-374b,oar-miR-329a-5p,oar-miR-541-5p,oar-miR-487a-3p,oar-miR-539-3p,novel_428,oar-miR-154a-3p,oar-miR-200c,oar-miR-30b,oar-miR-106b,novel_356,oar-miR-…	IFRD1	interferon-related developmental regulator 1 [Source:HGNC Symbol;Acc:HGNC:5456]
ENSOARG00000002422	oar-miR-543-5p,oar-miR-29a,oar-miR-376e-3p,oar-miR-29b,oar-miR-154b-3p,oar-miR-106b,oar-miR-323a-3p,oar-miR-539-3p,oar-miR-758-3p,oar-miR-154a-3p,oar-miR-665-3p,oar-miR-543-3p,novel_394,oar-miR-376c-3p,oar-miR-194,novel_429,oar-miR-17-5p,oar-miR-199a-3p,oar-miR-181a,oar-miR-106a	-	Uncharacterized protein [Source:UniProtKB/TrEMBL;Acc:W5NWL9]
ENSOARG00000002427	oar-miR-299-3p,oar-miR-200c,oar-miR-3957-3p,oar-miR-1185-3p,novel_356,novel_425,novel_378,oar-miR-409-3p,oar-miR-103,novel_416,novel_409,oar-miR-16b,oar-miR-107,oar-miR-134-5p,oar-miR-382-3p,oar-miR-380-5p,oar-miR-329a-5p,oar-miR-200b,oar-miR-329b-5p	PPP2R5C	protein phosphatase 2, regulatory subunit B', gamma [Source:HGNC Symbol;Acc:HGNC:9311]
ENSOARG00000002429	novel_218,novel_398,oar-miR-544-3p,oar-miR-3955-3p,oar-miR-29a,oar-miR-150,oar-miR-29b,oar-miR-412-5p,oar-miR-1197-3p,oar-miR-432,oar-miR-409-5p,oar-miR-134-3p,novel_54,oar-miR-374b,oar-miR-541-3p,oar-miR-487a-5p,oar-miR-541-5p,oar-miR-16b,oar-miR-374a,novel_123,oar-miR-26a,oar-miR-26b,oar-miR-370-3p,oar-miR-221,oar-miR-362,oar-miR-377-3p,novel_376,oar-miR-25	SDF2	stromal cell-derived factor 2 [Source:HGNC Symbol;Acc:HGNC:10675]
ENSOARG00000002433	novel_290,oar-miR-1197-5p,oar-miR-382-5p,oar-miR-487a-3p,oar-miR-323c,oar-miR-200c,oar-miR-29a,oar-miR-485-3p,novel_378,oar-miR-29b,novel_299,oar-miR-495-3p,novel_425,oar-miR-1197-3p,oar-miR-493-5p,oar-miR-370-3p,oar-miR-433-5p,oar-miR-133,oar-miR-10b,novel_403,oar-miR-25,oar-miR-30a-3p,oar-miR-181a,oar-miR-19b,oar-miR-543-3p,oar-miR-200b,novel_394,oar-miR-16b,novel_281	DDX3X	DEAD (Asp-Glu-Ala-Asp) box helicase 3, X-linked [Source:HGNC Symbol;Acc:HGNC:2745]
ENSOARG00000002437	oar-miR-412-5p,oar-miR-134-5p,oar-miR-218a,oar-miR-200a,novel_212,oar-miR-22-3p	-	Uncharacterized protein [Source:UniProtKB/TrEMBL;Acc:W5NWP1]
ENSOARG00000002442	novel_284,oar-miR-1197-5p,oar-miR-377-3p,oar-miR-376a-5p,oar-miR-369-3p,oar-miR-329a-5p,oar-miR-495-5p,oar-miR-329b-5p,oar-miR-370-5p	DIAPH2	diaphanous-related formin 2 [Source:HGNC Symbol;Acc:HGNC:2877]
ENSOARG00000002444	oar-miR-191,oar-miR-23a,novel_299,oar-miR-154b-5p,oar-miR-3955-3p,oar-miR-23b,novel_212,oar-miR-539-3p,oar-miR-433-3p,oar-miR-154a-3p,novel_54,oar-miR-154b-3p,novel_279,oar-miR-376c-3p,oar-miR-380-3p,oar-miR-411a-3p,oar-miR-541-5p,oar-miR-218a,novel_429,oar-miR-10b,oar-miR-379-3p,oar-miR-3958-3p	-	Uncharacterized protein [Source:UniProtKB/TrEMBL;Acc:W5NWR1]
ENSOARG00000002461	novel_54,oar-miR-23a,oar-miR-23b	CHEK2	checkpoint kinase 2 [Source:HGNC Symbol;Acc:HGNC:16627]
ENSOARG00000002468	oar-miR-22-3p,oar-miR-1185-3p,oar-miR-409-3p,novel_218	-	Uncharacterized protein [Source:UniProtKB/TrEMBL;Acc:W5NWS4]
ENSOARG00000002470	oar-miR-495-3p,novel_299,oar-miR-485-3p,oar-miR-487a-3p,oar-miR-382-5p,oar-miR-30b,oar-miR-3956-5p,oar-miR-410-3p,oar-miR-16b,oar-miR-107,novel_279,oar-miR-136,oar-miR-30c,oar-miR-411b-3p,oar-miR-411a-3p,oar-miR-494-5p,oar-miR-10b,oar-miR-148a,oar-miR-379-3p,oar-miR-103,oar-miR-221,oar-miR-370-3p,novel_425,novel_378,oar-miR-758-3p,novel_212,oar-miR-21,oar-miR-1185-5p,oar-miR-323c,novel_337,oar-mi…	GNL3	guanine nucleotide binding protein-like 3 (nucleolar) [Source:HGNC Symbol;Acc:HGNC:29931]
ENSOARG00000002489	oar-miR-200c,oar-miR-494-3p,oar-miR-10b,oar-miR-133,oar-miR-23a,oar-miR-376e-5p,oar-miR-200b,oar-miR-23b,oar-miR-376a-5p,oar-miR-380-3p	PREX2	phosphatidylinositol-3,4,5-trisphosphate-dependent Rac exchange factor 2 [Source:HGNC Symbol;Acc:HGNC:22950]
ENSOARG00000002498	oar-miR-541-5p,novel_215,oar-let-7d,novel_211,novel_381,oar-miR-362,oar-miR-377-3p,oar-let-7f,oar-miR-181a,oar-let-7i,oar-let-7b,oar-let-7g,oar-let-7c,oar-miR-495-5p,oar-let-7a,novel_425,novel_337,oar-miR-758-3p,novel_54,oar-miR-494-3p,oar-miR-433-3p	-	Uncharacterized protein [Source:UniProtKB/TrEMBL;Acc:W5NWV0]
ENSOARG00000002499	oar-miR-485-5p,oar-miR-29b,oar-miR-495-3p,oar-miR-376a-3p,oar-miR-376d,oar-miR-29a,oar-miR-323c,oar-miR-433-3p,oar-miR-106b,oar-miR-1185-3p,oar-miR-376b-3p,novel_123,novel_324,oar-miR-411b-3p,oar-miR-380-3p,novel_394,oar-miR-329b-5p,oar-miR-329a-5p,oar-miR-17-5p,novel_429,oar-miR-106a,oar-miR-1193-5p,oar-miR-221,oar-miR-143	MLF1	myeloid leukemia factor 1 [Source:HGNC Symbol;Acc:HGNC:7125]
ENSOARG00000002511	oar-miR-3958-5p,oar-miR-487a-5p,novel_218,oar-miR-376e-5p,novel_402,novel_403,oar-miR-3956-3p	-	Uncharacterized protein [Source:UniProtKB/TrEMBL;Acc:W5NWW8]
ENSOARG00000002513	oar-miR-496-5p,novel_411,oar-miR-181a,oar-miR-134-3p,oar-miR-412-5p,oar-miR-485-5p	-	Uncharacterized protein [Source:UniProtKB/TrEMBL;Acc:W5NWX4]
ENSOARG00000002514	oar-miR-655-5p,oar-miR-665-3p,oar-miR-1193-5p,oar-miR-125b,novel_376,novel_381,novel_233,oar-miR-150,oar-miR-485-5p,oar-miR-412-5p,novel_246,oar-miR-494-3p,oar-miR-323c,oar-miR-433-3p,oar-miR-1197-5p,novel_292,novel_337	-	Uncharacterized protein [Source:UniProtKB/TrEMBL;Acc:W5NWX2]
ENSOARG00000002529	novel_384,novel_263,oar-miR-323b,oar-miR-299-5p,novel_376,oar-miR-134-3p,novel_236,novel_212,novel_235,novel_213,oar-miR-493-5p,oar-miR-194	-	Uncharacterized protein [Source:UniProtKB/TrEMBL;Acc:W5NWY7]
ENSOARG00000002540	oar-let-7a,oar-let-7b,oar-miR-543-5p,oar-miR-3955-3p,oar-let-7c,oar-let-7g,oar-miR-10a,novel_356,oar-miR-134-5p,oar-miR-136,oar-let-7d,oar-miR-411b-3p,oar-miR-665-3p,oar-miR-3959-5p,oar-let-7f,oar-miR-125b,oar-let-7i,oar-miR-370-3p	PGC	progastricsin (pepsinogen C) [Source:HGNC Symbol;Acc:HGNC:8890]
ENSOARG00000002545	oar-miR-541-3p,oar-miR-543-3p,oar-miR-3957-5p,novel_312,oar-miR-541-5p,novel_163,novel_281,novel_393,oar-miR-382-3p,novel_233,novel_376,oar-miR-152,novel_429,novel_236,oar-miR-668-3p,oar-miR-181a,oar-miR-485-5p,novel_246,oar-miR-432,oar-miR-409-5p,oar-miR-10a,oar-miR-329b-5p,oar-miR-3959-5p,novel_279,oar-miR-136,oar-miR-16b,oar-miR-370-3p,oar-miR-194,oar-miR-148a,oar-miR-3956-3p,oar-miR-17-5p,oar…	EPB41	erythrocyte membrane protein band 4.1 [Source:HGNC Symbol;Acc:HGNC:3377]
ENSOARG00000002553	oar-miR-412-5p,oar-miR-107,oar-miR-3957-3p,oar-miR-103,oar-miR-1197-5p,novel_236,novel_428,novel_381,novel_325,novel_337	-	Uncharacterized protein [Source:UniProtKB/TrEMBL;Acc:W5NX16]
ENSOARG00000002554	oar-miR-485-5p,oar-miR-412-5p,novel_347,oar-miR-409-3p,novel_212,oar-miR-10a,novel_337,novel_393,novel_215,novel_123,oar-miR-541-3p,novel_312,oar-miR-377-3p,novel_429,novel_236,novel_376,novel_277,novel_325,novel_381,oar-miR-150,oar-miR-543-5p,oar-miR-299-3p,novel_428,oar-miR-134-3p,oar-miR-323a-5p,novel_235,oar-miR-22-3p,novel_279,oar-miR-133,oar-miR-3956-3p,oar-miR-379-5p,oar-miR-218a,oar-miR-3…	SLC22A18	solute carrier family 22, member 18 [Source:HGNC Symbol;Acc:HGNC:10964]
ENSOARG00000002557	novel_233,oar-miR-494-3p,oar-miR-181a	ZNF277	zinc finger protein 277 [Source:HGNC Symbol;Acc:HGNC:13070]
ENSOARG00000002559	novel_163,oar-miR-541-5p,novel_204,oar-miR-543-3p,oar-miR-374b,novel_411,oar-miR-154a-5p,novel_281,oar-miR-493-5p,oar-miR-3958-3p,novel_233,oar-miR-181a,oar-miR-27a,oar-miR-362,novel_378,novel_246,oar-miR-323a-3p,oar-miR-381-3p,oar-miR-758-3p,oar-miR-1197-5p,novel_394,oar-miR-494-5p,oar-miR-411b-3p,oar-miR-487a-5p,oar-miR-544-5p,oar-miR-376c-3p,oar-miR-374a,oar-miR-3955-5p,oar-miR-194,oar-miR-370…	-	Uncharacterized protein [Source:UniProtKB/TrEMBL;Acc:W5NX19]
ENSOARG00000002561	oar-miR-539-5p,oar-miR-411a-5p,oar-miR-485-5p,oar-miR-323a-3p,oar-miR-410-5p,oar-miR-494-3p,oar-miR-1197-5p,novel_312,oar-miR-543-3p,oar-miR-541-3p,oar-miR-329b-3p,novel_215,novel_123,oar-miR-181a,oar-miR-23b,novel_263,oar-miR-23a,novel_384,oar-miR-22-3p,oar-miR-496-3p,novel_213,oar-miR-200c,novel_136,oar-miR-3957-3p,novel_394,oar-miR-3959-5p,oar-miR-200b,oar-miR-380-3p,oar-miR-329a-3p,oar-miR-16…	CFAP61	cilia and flagella associated protein 61 [Source:HGNC Symbol;Acc:HGNC:15872]
ENSOARG00000002567	oar-miR-496-3p,oar-miR-410-5p,novel_337,oar-miR-1185-5p,oar-miR-200c,novel_428,novel_212,novel_378,oar-miR-409-3p,novel_398,oar-miR-432,novel_325,oar-miR-194,novel_381,novel_211,oar-miR-1193-5p,oar-miR-27a,oar-miR-10b,oar-miR-362,novel_429,novel_376,oar-miR-218a,oar-miR-541-5p,oar-miR-200b,novel_411,novel_281,novel_123,oar-miR-136,novel_279,novel_387	AHSA1	AHA1, activator of heat shock 90kDa protein ATPase homolog 1 (yeast) [Source:HGNC Symbol;Acc:HGNC:1189]
ENSOARG00000002573	oar-miR-494-3p,oar-miR-323b,oar-miR-410-3p,oar-miR-194	-	Uncharacterized protein [Source:UniProtKB/TrEMBL;Acc:W5NX35]
ENSOARG00000002574	novel_279,oar-miR-16b,oar-miR-380-5p,oar-miR-411b-3p,oar-miR-17-5p,oar-miR-3956-3p,oar-miR-106a,oar-miR-30a-3p,oar-miR-127,novel_249,novel_384,oar-miR-668-5p,novel_299,oar-miR-1197-3p,novel_398,novel_263,oar-miR-299-3p,oar-miR-134-3p,novel_213,oar-miR-106b,oar-miR-22-3p,novel_123,novel_393,oar-miR-541-3p,oar-miR-543-3p,oar-miR-541-5p,novel_429,novel_236,oar-miR-27a,oar-miR-668-3p,oar-miR-181a,oar…	FRS3	fibroblast growth factor receptor substrate 3 [Source:HGNC Symbol;Acc:HGNC:16970]
ENSOARG00000002576	oar-miR-541-3p,oar-miR-370-3p,novel_277,oar-miR-136,novel_284	-	Uncharacterized protein [Source:UniProtKB/TrEMBL;Acc:W5NX36]
ENSOARG00000002587	novel_325,oar-miR-143,novel_376,oar-miR-487b-5p,oar-miR-377-3p,novel_429,oar-miR-668-3p,oar-miR-541-3p,oar-miR-134-5p,novel_123,novel_393,oar-miR-154b-3p,oar-miR-1197-5p,oar-miR-758-3p,oar-miR-381-5p,oar-miR-376a-5p,novel_378,novel_425,novel_249,oar-miR-125b,novel_416,oar-miR-103,oar-miR-25,oar-miR-487a-5p,oar-miR-136,oar-miR-16b,oar-miR-107,novel_213,oar-miR-22-3p,oar-miR-134-3p,oar-miR-539-3p,o…	CLEC4G	C-type lectin domain family 4, member G [Source:HGNC Symbol;Acc:HGNC:24591]
ENSOARG00000002588	novel_263,novel_218,oar-miR-487b-3p,novel_213,oar-miR-30d,novel_351,oar-miR-30b,oar-miR-665-3p,oar-miR-411b-3p,oar-miR-376c-5p,oar-miR-299-5p,oar-miR-329b-3p,oar-miR-329a-3p,oar-miR-30a-5p,oar-miR-143,novel_376,novel_429	EPG5	ectopic P-granules autophagy protein 5 homolog (C. elegans) [Source:HGNC Symbol;Acc:HGNC:29331]
ENSOARG00000002592	oar-miR-665-3p,oar-miR-376d,novel_394,oar-miR-376b-3p,oar-miR-376a-3p,novel_337,novel_381,novel_292,oar-miR-496-3p,oar-miR-1193-5p,oar-miR-199a-3p	-	Uncharacterized protein [Source:UniProtKB/TrEMBL;Acc:W5NX55]
ENSOARG00000002593	oar-miR-431,oar-miR-29a	SPTLC2	serine palmitoyltransferase, long chain base subunit 2 [Source:HGNC Symbol;Acc:HGNC:11278]
ENSOARG00000002595	novel_263,oar-miR-103,oar-miR-381-5p,oar-miR-16b,oar-miR-134-3p,oar-miR-107	MYO3B	myosin IIIB [Source:HGNC Symbol;Acc:HGNC:15576]
ENSOARG00000002601	novel_263,oar-miR-29a,oar-miR-329a-3p,oar-miR-329b-3p,oar-miR-107,oar-miR-29b,novel_324,oar-miR-103,oar-miR-377-3p,oar-miR-152,oar-miR-148a	-	Uncharacterized protein [Source:UniProtKB/TrEMBL;Acc:W5NX64]
ENSOARG00000002623	novel_236,novel_213,novel_249	-	Uncharacterized protein [Source:UniProtKB/TrEMBL;Acc:W5NX88]
ENSOARG00000002627	novel_218,novel_263,oar-miR-495-3p,novel_246,novel_213,oar-miR-3957-3p,oar-miR-30b,oar-miR-30d,oar-miR-411a-3p,oar-miR-30c,novel_387,novel_215,oar-miR-30a-5p,novel_233,oar-miR-221,oar-miR-27a,oar-miR-181a,oar-miR-379-3p,novel_429,oar-miR-3956-3p	ATRN	attractin [Source:HGNC Symbol;Acc:HGNC:885]
ENSOARG00000002631	oar-miR-3956-3p,novel_54,oar-miR-200c,novel_136,oar-miR-433-3p,oar-miR-370-3p,novel_211,oar-miR-410-5p,oar-miR-374a,novel_246,oar-miR-374b,oar-miR-200b	-	Uncharacterized protein [Source:UniProtKB/TrEMBL;Acc:W5NX95]
ENSOARG00000002634	novel_279	-	Uncharacterized protein [Source:UniProtKB/TrEMBL;Acc:W5NX97]
ENSOARG00000002637	oar-miR-136,oar-miR-329b-3p,oar-miR-329a-3p,oar-miR-541-3p,oar-miR-665-3p,oar-miR-541-5p,novel_163,oar-miR-487b-5p,novel_376,oar-miR-148a,novel_429,oar-miR-152,oar-miR-27a,novel_416,oar-miR-199a-3p,novel_242,oar-miR-493-5p,oar-miR-143,novel_381,novel_402,oar-miR-493-3p,oar-miR-29b,novel_425,oar-miR-376a-5p,oar-miR-543-5p,oar-miR-29a,novel_212,oar-miR-323a-5p,oar-miR-494-3p,novel_290,novel_337	-	Uncharacterized protein [Source:UniProtKB/TrEMBL;Acc:W5NXA8]
ENSOARG00000002639	oar-miR-329a-3p,oar-miR-329b-3p,novel_236,oar-miR-377-3p,novel_429,novel_384,novel_263	PIK3C2B	phosphatidylinositol-4-phosphate 3-kinase, catalytic subunit type 2 beta [Source:HGNC Symbol;Acc:HGNC:8972]
ENSOARG00000002647	oar-miR-194	MAP4	microtubule-associated protein 4 [Source:HGNC Symbol;Acc:HGNC:6862]
ENSOARG00000002655	novel_212,novel_337,oar-miR-410-5p,oar-miR-29b,oar-let-7b,oar-miR-29a,novel_378,oar-let-7g,novel_376,oar-miR-377-3p,oar-let-7f,oar-miR-668-3p,novel_277,oar-miR-27a,oar-let-7i,oar-miR-199a-3p,oar-miR-493-5p,novel_325,novel_381,novel_428,oar-miR-200c,novel_290,novel_356,oar-miR-410-3p,oar-let-7a,oar-miR-544-3p,oar-miR-543-5p,novel_263,oar-let-7c,oar-miR-3956-3p,oar-miR-379-5p,oar-miR-30a-3p,novel_2…	CES4A	carboxylesterase 4A [Source:HGNC Symbol;Acc:HGNC:26741]
ENSOARG00000002666	oar-miR-369-5p,oar-miR-370-3p,oar-miR-27a,oar-miR-30a-3p,oar-miR-377-3p,novel_393,novel_356,novel_290,novel_378,oar-miR-29a,oar-miR-544-3p,oar-miR-323b,oar-miR-432,oar-miR-377-5p,novel_402,oar-miR-493-3p,oar-miR-29b	-	Uncharacterized protein [Source:UniProtKB/TrEMBL;Acc:W5NXD6]
ENSOARG00000002669	novel_394,oar-miR-106b,oar-miR-493-5p,oar-miR-106a,oar-miR-433-3p,oar-miR-17-5p,novel_212	-	Uncharacterized protein [Source:UniProtKB/TrEMBL;Acc:W5NXD8]
ENSOARG00000002679	oar-miR-30a-5p,novel_211,oar-miR-221,oar-miR-194,novel_249,oar-miR-148a,oar-miR-30a-3p,oar-miR-380-3p,oar-miR-329b-5p,oar-miR-200b,oar-miR-136,oar-miR-30c,novel_213,novel_356,novel_428,oar-miR-154a-3p,oar-miR-200c,oar-miR-30b,oar-miR-544-3p,novel_398,novel_263,oar-miR-370-5p,oar-miR-493-5p,oar-miR-26b,novel_381,oar-miR-377-3p,oar-miR-362,oar-miR-152,oar-miR-27a,oar-miR-181a,oar-miR-329a-5p,novel_…	PPP1R9A	protein phosphatase 1, regulatory subunit 9A [Source:HGNC Symbol;Acc:HGNC:14946]
ENSOARG00000002681	novel_292,novel_378,novel_233,novel_246	-	Uncharacterized protein [Source:UniProtKB/TrEMBL;Acc:W5NXE6]
ENSOARG00000002686	oar-miR-494-3p,novel_429,oar-miR-487b-5p,novel_381,oar-miR-370-3p,novel_337,oar-miR-376e-5p,novel_215,oar-miR-431,oar-miR-376c-5p,oar-miR-544-3p	-	Uncharacterized protein [Source:UniProtKB/TrEMBL;Acc:W5NXF4]
ENSOARG00000002690	novel_425,novel_246,oar-miR-485-5p,oar-let-7g,novel_378,oar-let-7b,oar-miR-10a,oar-miR-494-3p,oar-miR-200a,novel_292,novel_411,oar-miR-26a,novel_123,novel_272,oar-miR-541-5p,novel_312,oar-miR-19b,oar-miR-541-3p,oar-let-7i,oar-miR-377-3p,oar-let-7f,oar-miR-152,novel_429,oar-miR-26b,oar-miR-493-5p,oar-let-7a,oar-let-7c,oar-miR-543-5p,novel_136,oar-miR-3957-3p,oar-miR-1185-3p,oar-let-7d,oar-miR-3955…	C16orf70	chromosome 16 open reading frame 70 [Source:HGNC Symbol;Acc:HGNC:29564]
ENSOARG00000002696	novel_263,oar-miR-323b,oar-miR-1197-5p	-	Transporter [Source:UniProtKB/TrEMBL;Acc:W5NXG2]
ENSOARG00000002703	novel_425,oar-miR-154a-5p,oar-miR-655-5p,oar-miR-218a,oar-miR-433-3p,oar-miR-323a-5p,novel_211,oar-miR-1185-3p	VEPH1	ventricular zone expressed PH domain-containing 1 [Source:HGNC Symbol;Acc:HGNC:25735]
ENSOARG00000002715	oar-miR-134-3p,novel_235	-	Uncharacterized protein [Source:UniProtKB/TrEMBL;Acc:W5NXI5]
ENSOARG00000002721	novel_425,oar-miR-485-5p,oar-miR-29b,novel_402,novel_246,oar-let-7g,oar-miR-376a-5p,oar-let-7b,oar-miR-29a,oar-miR-494-3p,oar-miR-30d,oar-miR-1197-5p,oar-miR-200a,oar-miR-758-3p,oar-miR-329b-3p,novel_123,oar-miR-27a,oar-let-7i,novel_242,oar-miR-377-3p,oar-miR-152,novel_429,oar-let-7f,novel_236,novel_233,oar-let-7a,oar-miR-495-3p,oar-let-7c,oar-miR-323b,novel_218,novel_263,novel_398,oar-miR-30b,oa…	CBX2	chromobox homolog 2 [Source:HGNC Symbol;Acc:HGNC:1552]
ENSOARG00000002722	novel_89,oar-miR-16b	-	Uncharacterized protein [Source:UniProtKB/TrEMBL;Acc:W5NXJ3]
ENSOARG00000002732	oar-miR-26b,novel_242,oar-miR-487b-5p,oar-miR-541-5p,oar-miR-329a-5p,oar-miR-655-5p,oar-miR-26a,novel_292,oar-miR-494-3p,oar-miR-200a,oar-miR-30d,novel_378,novel_425,oar-miR-485-5p,novel_249,novel_211,oar-miR-30a-5p,oar-miR-1193-5p,novel_394,oar-miR-329b-5p,oar-miR-200b,oar-miR-30c,oar-miR-1185-3p,novel_356,novel_351,oar-miR-200c,oar-miR-30b,oar-miR-299-3p,oar-miR-23b,novel_263,oar-miR-544-3p,oar…	PANK3	pantothenate kinase 3 [Source:HGNC Symbol;Acc:HGNC:19365]
ENSOARG00000002734	oar-miR-134-5p,oar-miR-485-5p,novel_279	-	Uncharacterized protein [Source:UniProtKB/TrEMBL;Acc:W5NXK2]
ENSOARG00000002743	oar-miR-133,oar-miR-377-3p,oar-miR-30a-3p,oar-miR-323a-5p,novel_337,novel_381,oar-miR-16b,novel_393	STX8	syntaxin 8 [Source:HGNC Symbol;Acc:HGNC:11443]
ENSOARG00000002744	novel_54,oar-miR-758-3p,novel_337,novel_425,oar-miR-412-5p,oar-miR-29b,novel_402,oar-miR-29a,oar-miR-376a-5p,oar-miR-199a-3p,novel_236,novel_381,oar-miR-143,oar-miR-134-5p,novel_123,novel_312,oar-miR-200c,oar-miR-134-3p,novel_284,oar-miR-22-3p,oar-miR-495-3p,novel_299,oar-miR-150,novel_384,oar-miR-493-3p,novel_263,novel_218,oar-miR-544-3p,oar-miR-133,oar-miR-125b,oar-miR-3958-5p,oar-miR-16b,oar-m…	-	Uncharacterized protein [Source:UniProtKB/TrEMBL;Acc:W5NXL3]
ENSOARG00000002747	oar-miR-543-5p,oar-miR-107,novel_402,novel_123,oar-miR-370-3p,oar-miR-103,novel_277,oar-miR-152,oar-miR-10b,novel_212,oar-miR-1197-5p,oar-miR-148a	-	Uncharacterized protein [Source:UniProtKB/TrEMBL;Acc:W5NXL7]
ENSOARG00000002752	novel_398,oar-miR-200b,oar-miR-200c	-	Uncharacterized protein [Source:UniProtKB/TrEMBL;Acc:W5NXM1]
ENSOARG00000002767	oar-miR-148a,oar-miR-125b,oar-miR-1193-5p,novel_249,oar-miR-376c-3p,oar-miR-16b,oar-let-7d,novel_284,oar-miR-134-3p,novel_428,oar-miR-433-3p,novel_356,oar-miR-1197-3p,oar-let-7a,oar-miR-3955-3p,novel_218,oar-miR-376e-3p,oar-let-7c,novel_376,oar-miR-377-3p,oar-miR-152,novel_236,oar-let-7f,oar-miR-668-3p,oar-let-7i,novel_277,oar-miR-493-5p,oar-miR-433-5p,oar-miR-143,novel_325,novel_324,oar-miR-134-…	-	Uncharacterized protein [Source:UniProtKB/TrEMBL;Acc:W5NXP3]
ENSOARG00000002771	novel_277,oar-miR-200c,oar-miR-494-3p,oar-miR-200a,oar-miR-1185-3p,oar-miR-495-3p,novel_324,oar-miR-200b,oar-miR-411b-3p	-	Uncharacterized protein [Source:UniProtKB/TrEMBL;Acc:W5NXP6]
ENSOARG00000002776	novel_381,novel_236,novel_376,oar-miR-27a,novel_163,novel_281,novel_337,oar-miR-410-5p,oar-miR-1197-5p,oar-miR-200a,oar-miR-376a-5p,novel_378,novel_246,novel_402,oar-miR-154b-5p,oar-miR-432,oar-miR-370-3p,novel_249,oar-miR-379-5p,oar-miR-133,oar-miR-30a-3p,oar-miR-16b,novel_213,oar-miR-410-3p,oar-miR-496-3p,oar-miR-487a-3p,oar-miR-134-3p,oar-miR-200c,oar-miR-323a-5p,novel_218,oar-miR-485-3p,oar-m…	ZNF619	zinc finger protein 619 [Source:HGNC Symbol;Acc:HGNC:26910]
ENSOARG00000002779	oar-miR-409-5p,novel_54,oar-miR-200c,oar-miR-323c,novel_290,oar-miR-1185-3p,oar-miR-496-3p,oar-miR-323a-3p,oar-miR-29b,oar-miR-1197-3p,oar-miR-29a,oar-miR-370-5p,oar-miR-379-5p,oar-miR-133,oar-miR-103,oar-miR-1193-5p,oar-miR-26b,oar-miR-493-5p,oar-miR-107,oar-miR-3955-5p,novel_387,oar-miR-136,oar-miR-329a-3p,oar-miR-329b-3p,oar-miR-26a,oar-miR-376c-5p,oar-miR-3959-3p,oar-miR-487a-5p,novel_394,oar…	EDEM3	ER degradation enhancer, mannosidase alpha-like 3 [Source:HGNC Symbol;Acc:HGNC:16787]
ENSOARG00000002784	oar-miR-410-3p,oar-miR-200a,oar-miR-200c,novel_54,oar-miR-3955-3p,oar-miR-376a-5p,oar-miR-150,oar-miR-1197-3p,novel_325,oar-miR-125b,oar-miR-10b,oar-miR-668-3p,oar-miR-544-5p,novel_163,novel_312,novel_387,novel_215,oar-miR-136,oar-miR-329a-3p,oar-miR-382-3p,oar-miR-329b-3p	EXOC3L1	exocyst complex component 3-like 1 [Source:HGNC Symbol;Acc:HGNC:27540]
ENSOARG00000002786	oar-miR-25	-	Uncharacterized protein [Source:UniProtKB/TrEMBL;Acc:W5NXQ7]
ENSOARG00000002788	novel_402,novel_215,oar-miR-544-3p,oar-miR-487a-5p,novel_403,novel_290,novel_233,oar-miR-381-3p	ATP6V0A2	ATPase, H+ transporting, lysosomal V0 subunit a2 [Source:HGNC Symbol;Acc:HGNC:18481]
ENSOARG00000002789	novel_290,oar-miR-106b,oar-miR-410-5p,oar-miR-1185-3p,oar-miR-544-3p,oar-miR-323b,oar-miR-412-5p,oar-miR-150,novel_425,oar-miR-370-3p,oar-miR-194,oar-miR-148a,oar-miR-377-3p,oar-miR-17-5p,oar-miR-152,oar-miR-1193-5p,oar-miR-106a,oar-miR-374b,oar-miR-487a-5p,novel_324,novel_281,oar-miR-329b-3p,oar-miR-329a-3p	-	Uncharacterized protein [Source:UniProtKB/TrEMBL;Acc:W5NXR1]
ENSOARG00000002792	oar-miR-493-5p	-	Uncharacterized protein [Source:UniProtKB/TrEMBL;Acc:W5NXR8]
ENSOARG00000002799	oar-miR-3955-5p,oar-miR-374a,oar-miR-154a-5p,oar-miR-26a,novel_411,oar-miR-374b,oar-miR-411a-3p,oar-miR-380-3p,oar-miR-329a-5p,oar-miR-3957-5p,oar-miR-329b-5p,oar-miR-3956-3p,novel_429,oar-miR-133,novel_242,oar-miR-379-3p,oar-miR-199a-3p,oar-miR-181a,oar-miR-26b,oar-miR-411a-5p,oar-miR-495-3p,oar-miR-655-3p,oar-miR-409-3p,oar-miR-200a,novel_212,oar-miR-299-3p,novel_428,oar-miR-494-3p,oar-miR-21	IRAK3	interleukin-1 receptor-associated kinase 3 [Source:HGNC Symbol;Acc:HGNC:17020]
ENSOARG00000002804	oar-miR-493-3p,oar-miR-370-5p,oar-miR-323c,oar-miR-21,novel_337,novel_290,oar-miR-410-3p,oar-miR-136,oar-miR-26a,oar-miR-544-5p,oar-miR-541-3p,oar-miR-329a-5p,oar-miR-329b-5p,oar-miR-218a,novel_403,oar-miR-26b,novel_211,novel_381	UBR3	ubiquitin protein ligase E3 component n-recognin 3 (putative) [Source:HGNC Symbol;Acc:HGNC:30467]
ENSOARG00000002808	oar-miR-541-3p,oar-miR-329b-3p,novel_393,novel_215,novel_325,oar-miR-143,novel_242,novel_429,oar-miR-487b-5p,novel_376,oar-miR-376a-5p,novel_425,oar-miR-154b-5p,oar-miR-412-5p,oar-miR-485-5p,oar-miR-410-5p,oar-miR-409-5p,oar-miR-1197-5p,oar-miR-3959-5p,novel_394,oar-miR-200b,oar-miR-329a-3p,oar-miR-107,oar-miR-16b,oar-miR-136,novel_387,oar-miR-370-3p,oar-miR-103,oar-miR-379-5p,oar-miR-10b,novel_2…	-	Protein Wnt [Source:UniProtKB/TrEMBL;Acc:W5NXT3]
ENSOARG00000002820	oar-miR-3959-5p,oar-miR-200b,oar-miR-541-3p,oar-miR-487a-5p,novel_281,novel_272,novel_325,oar-miR-194,oar-miR-30a-5p,novel_233,oar-miR-668-3p,novel_429,oar-miR-3956-3p,novel_236,oar-miR-487b-5p,novel_263,novel_398,oar-miR-432,novel_384,novel_246,oar-miR-1185-3p,oar-miR-410-3p,oar-miR-200c,oar-miR-21,oar-miR-134-3p,oar-miR-758-3p,novel_428,novel_212	HCK	HCK proto-oncogene, Src family tyrosine kinase [Source:HGNC Symbol;Acc:HGNC:4840]
ENSOARG00000002823	oar-miR-496-5p	-	Uncharacterized protein [Source:UniProtKB/TrEMBL;Acc:W5NXU8]
ENSOARG00000002825	oar-miR-29b,oar-miR-29a	-	Uncharacterized protein [Source:UniProtKB/TrEMBL;Acc:W5NXW2]
ENSOARG00000002832	novel_263,oar-miR-154b-5p,oar-miR-27a,oar-miR-1193-5p,novel_236,oar-miR-493-3p,novel_384	-	Uncharacterized protein [Source:UniProtKB/TrEMBL;Acc:W5NXV9]
ENSOARG00000002845	oar-miR-1197-5p,novel_212,oar-miR-323a-3p,novel_425,novel_246,oar-miR-409-3p,oar-miR-376a-5p,novel_376,oar-miR-377-3p,novel_233,oar-miR-329b-3p,novel_215,oar-miR-134-5p,novel_312,oar-miR-19b,oar-miR-433-3p,oar-miR-299-3p,oar-miR-134-3p,novel_356,oar-miR-22-3p,novel_290,oar-miR-106b,novel_299,oar-miR-668-5p,oar-miR-3955-3p,novel_398,oar-miR-106a,oar-miR-17-5p,oar-miR-125b,novel_249,novel_211,oar-m…	PSTPIP2	proline-serine-threonine phosphatase interacting protein 2 [Source:HGNC Symbol;Acc:HGNC:9581]
ENSOARG00000002846	oar-miR-541-3p,oar-miR-329a-3p,oar-miR-329b-3p,oar-miR-107,oar-miR-134-5p,oar-miR-370-3p,oar-miR-103,novel_277,oar-miR-125b,oar-miR-133,oar-miR-377-3p,novel_376,novel_218,oar-miR-432,oar-miR-485-5p,oar-miR-22-3p,oar-miR-299-3p,novel_428	IGHM	immunoglobulin heavy constant mu [Source:HGNC Symbol;Acc:HGNC:5541]
ENSOARG00000002851	novel_394,oar-miR-411b-3p,oar-miR-544-5p,oar-miR-376c-3p,oar-miR-16b,oar-miR-194,oar-miR-25,oar-miR-1193-5p,oar-miR-133,oar-miR-379-5p,oar-miR-376e-3p,oar-miR-370-5p,novel_218,novel_263,oar-miR-544-3p,oar-miR-543-5p,novel_299,oar-miR-377-5p,oar-miR-150,oar-miR-668-5p,novel_384,novel_356,novel_213,oar-miR-323a-5p,novel_428,novel_215,oar-miR-493-5p,oar-miR-377-3p,novel_429,oar-miR-487b-5p,oar-miR-2…	CYP4B1	cytochrome P450, family 4, subfamily B, polypeptide 1 [Source:HGNC Symbol;Acc:HGNC:2644]
ENSOARG00000002855	oar-miR-485-5p,novel_384,novel_249,oar-miR-143,oar-miR-543-5p,oar-miR-431	PRR36	proline rich 36 [Source:HGNC Symbol;Acc:HGNC:26172]
ENSOARG00000002859	oar-miR-543-3p,oar-miR-26b,oar-miR-544-3p,oar-miR-409-3p,oar-miR-1197-3p,oar-miR-181a,oar-miR-26a	-	Uncharacterized protein [Source:UniProtKB/TrEMBL;Acc:W5NXZ0]
ENSOARG00000002863	oar-miR-191,oar-miR-493-3p,novel_384,oar-miR-1197-3p,oar-miR-495-3p,oar-miR-655-3p,novel_218,oar-miR-299-3p,oar-miR-382-5p,oar-miR-134-3p,oar-miR-200c,novel_136,oar-miR-3956-5p,novel_213,novel_356,novel_387,novel_279,novel_106,oar-miR-380-5p,novel_394,oar-miR-200b,oar-miR-3956-3p,oar-miR-148a,oar-miR-194,oar-miR-412-5p,oar-miR-758-3p,oar-miR-1197-5p,oar-miR-494-3p,oar-miR-323c,novel_312,oar-miR-1…	BYSL	bystin-like [Source:HGNC Symbol;Acc:HGNC:1157]
ENSOARG00000002867	novel_123,oar-miR-134-3p	-	Uncharacterized protein [Source:UniProtKB/TrEMBL;Acc:W5NXZ6]
ENSOARG00000002873	oar-miR-376c-5p,novel_215,oar-miR-134-5p,oar-miR-152,oar-miR-377-3p,novel_376,oar-miR-487b-5p,oar-miR-181a,oar-miR-376a-5p,novel_378,novel_402,novel_425,oar-miR-154b-3p,oar-miR-410-5p,oar-miR-30d,oar-miR-1197-5p,oar-miR-200a,oar-miR-665-3p,oar-miR-376c-3p,oar-miR-30c,novel_211,oar-miR-30a-5p,oar-miR-17-5p,oar-miR-3956-3p,oar-miR-148a,oar-miR-218a,oar-miR-106a,oar-miR-655-3p,oar-miR-485-3p,novel_2…	-	Uncharacterized protein [Source:UniProtKB/TrEMBL;Acc:W5NY00]
ENSOARG00000002874	novel_136,oar-miR-1185-3p,oar-miR-22-3p,oar-miR-23a,novel_263,oar-miR-543-5p,oar-miR-3955-3p,oar-miR-495-5p,oar-miR-23b,oar-miR-3956-3p,oar-miR-148a,oar-miR-25,novel_416,novel_249,novel_387,oar-miR-380-3p,oar-miR-329b-5p,oar-miR-1197-5p,oar-miR-10a,oar-miR-410-5p,oar-miR-29b,novel_402,novel_246,oar-miR-432,oar-miR-29a,novel_378,novel_429,oar-miR-152,oar-miR-27a,novel_233,novel_281,novel_324,oar-m…	-	Uncharacterized protein [Source:UniProtKB/TrEMBL;Acc:W5NY02]
ENSOARG00000002875	oar-miR-152,oar-miR-148a,novel_402	-	Uncharacterized protein [Source:UniProtKB/TrEMBL;Acc:W5NY10]
ENSOARG00000002881	oar-miR-493-5p,oar-miR-181a,novel_429,oar-miR-377-3p,novel_376,novel_312,oar-miR-541-5p,novel_163,oar-miR-329a-5p,oar-miR-376c-5p,oar-miR-376b-3p,oar-miR-154b-3p,novel_54,novel_212,oar-miR-376d,oar-miR-154b-5p,oar-miR-485-5p,novel_246,oar-miR-376e-5p,novel_249,oar-miR-30a-5p,oar-miR-1193-5p,oar-miR-125b,oar-miR-133,oar-miR-329b-5p,oar-miR-200b,oar-miR-380-5p,oar-miR-16b,novel_279,oar-miR-410-3p,o…	OAS1	2'-5'-oligoadenylate synthetase 1, 40/46kDa [Source:HGNC Symbol;Acc:HGNC:8086]
ENSOARG00000002885	oar-miR-181a,novel_403,oar-miR-496-3p,oar-miR-543-3p	CTNNB1	catenin (cadherin-associated protein), beta 1, 88kDa [Source:HGNC Symbol;Acc:HGNC:2514]
ENSOARG00000002888	oar-miR-26b,oar-miR-143,novel_249,novel_284,oar-miR-377-3p,oar-miR-27a,oar-miR-23b,oar-miR-409-3p,novel_279,oar-miR-26a,oar-miR-23a	SPDL1	spindle apparatus coiled-coil protein 1 [Source:HGNC Symbol;Acc:HGNC:26010]
ENSOARG00000002901	novel_384,novel_246,oar-miR-3956-3p,oar-miR-299-3p,oar-miR-134-3p,novel_376,oar-miR-1193-5p,oar-miR-27a,oar-miR-143	-	Uncharacterized protein [Source:UniProtKB/TrEMBL;Acc:W5NY33]
ENSOARG00000002917	oar-miR-30a-3p,novel_429,oar-miR-3956-3p,oar-miR-125b,novel_376,novel_325,oar-miR-370-3p,oar-miR-154a-5p,oar-miR-16b,oar-miR-3955-5p,novel_312,oar-miR-3957-5p,novel_428,oar-miR-1197-5p,oar-miR-22-3p,oar-miR-410-5p,novel_213,oar-miR-1197-3p,novel_299,oar-miR-432,oar-miR-29b,novel_384,oar-miR-370-5p,oar-miR-29a	-	NAD(P)(+)--arginine ADP-ribosyltransferase [Source:UniProtKB/TrEMBL;Acc:W5NY49]
ENSOARG00000002920	oar-miR-148a,oar-miR-152,oar-miR-3958-5p,oar-miR-380-5p,oar-miR-329b-3p,novel_411,oar-miR-329a-3p,oar-miR-134-5p,oar-miR-16b,oar-miR-200b,novel_312,oar-miR-3957-3p,oar-miR-200c,novel_212,oar-miR-134-3p,novel_213,novel_425,oar-miR-485-5p,oar-miR-376a-5p,novel_218	MPI	mannose phosphate isomerase [Source:HGNC Symbol;Acc:HGNC:7216]
ENSOARG00000002923	oar-miR-136,oar-miR-16b,oar-miR-23a,oar-miR-19b,oar-miR-23b,novel_378,oar-miR-30a-3p,novel_290	TIPARP	TCDD-inducible poly(ADP-ribose) polymerase [Source:HGNC Symbol;Acc:HGNC:23696]
ENSOARG00000002931	oar-miR-106b,oar-miR-26b,oar-miR-30a-5p,oar-miR-200c,oar-miR-106a,oar-miR-362,novel_403,oar-miR-17-5p,novel_428,oar-miR-30d,oar-miR-299-5p,oar-miR-200b,oar-miR-655-3p,oar-miR-26a,oar-miR-380-5p	DOCK4	dedicator of cytokinesis 4 [Source:HGNC Symbol;Acc:HGNC:19192]
ENSOARG00000002932	novel_429,novel_212,novel_403,oar-miR-1185-3p,novel_211,novel_123,novel_378,oar-miR-376e-3p,oar-miR-370-5p,oar-miR-541-3p	ADCY9	adenylate cyclase 9 [Source:HGNC Symbol;Acc:HGNC:240]
ENSOARG00000002936	oar-miR-29a,oar-miR-376d,oar-miR-376a-3p,oar-miR-493-3p,oar-miR-29b,oar-miR-191,novel_337,oar-miR-496-5p,oar-miR-3957-3p,novel_235,oar-miR-30b,oar-miR-30d,oar-miR-409-5p,oar-miR-380-5p,oar-miR-30c,novel_123,oar-miR-376b-3p,novel_381,oar-miR-194,novel_249,oar-miR-30a-5p,oar-miR-370-3p,novel_429,oar-miR-125b	MGAT4B	mannosyl (alpha-1,3-)-glycoprotein beta-1,4-N-acetylglucosaminyltransferase, isozyme B [Source:HGNC Symbol;Acc:HGNC:7048]
ENSOARG00000002950	oar-miR-382-3p,oar-miR-30c,novel_398,oar-miR-494-3p,oar-miR-382-5p,oar-miR-487b-5p,oar-miR-143,oar-miR-30a-5p	PSMD10	proteasome (prosome, macropain) 26S subunit, non-ATPase, 10 [Source:HGNC Symbol;Acc:HGNC:9555]
ENSOARG00000002959	oar-miR-200c,novel_277,novel_212,oar-miR-125b,oar-miR-150,oar-miR-29b,oar-miR-200b,oar-miR-541-3p,oar-miR-29a	FSCN1	fascin actin-bundling protein 1 [Source:HGNC Symbol;Acc:HGNC:11148]
ENSOARG00000002960	oar-miR-485-3p,novel_218,oar-miR-23b,oar-miR-150,oar-miR-191,oar-miR-432,oar-miR-23a,novel_213,oar-miR-22-3p,oar-miR-410-5p,novel_292,oar-miR-487a-3p,oar-miR-758-3p,novel_428,novel_284,oar-miR-10a,oar-miR-543-3p,oar-miR-487a-5p,novel_215,novel_325,novel_403,novel_429,oar-miR-30a-3p,oar-miR-1193-5p	STON2	stonin 2 [Source:HGNC Symbol;Acc:HGNC:30652]
ENSOARG00000002969	oar-miR-382-5p,oar-miR-218a,novel_376,novel_290,oar-miR-496-5p	SSR3	signal sequence receptor, gamma (translocon-associated protein gamma) [Source:HGNC Symbol;Acc:HGNC:11325]
ENSOARG00000002970	oar-miR-148a,oar-miR-487b-5p,novel_429,oar-miR-16b,oar-miR-152,novel_356	-	Uncharacterized protein [Source:UniProtKB/TrEMBL;Acc:W5NYB0]
ENSOARG00000002982	novel_384	-	Uncharacterized protein [Source:UniProtKB/TrEMBL;Acc:W5NYC3]
ENSOARG00000002984	oar-miR-412-5p,novel_384,oar-miR-29b,oar-miR-431,oar-miR-29a,oar-miR-409-5p,oar-miR-30d,oar-miR-3957-3p,oar-miR-381-3p,oar-miR-3956-5p,novel_356,oar-miR-16b,oar-miR-3955-5p,novel_279,novel_123,oar-miR-376c-5p,oar-miR-655-5p,novel_394,novel_429,novel_376,oar-miR-30a-5p,oar-miR-99a	CFAP52	cilia and flagella associated protein 52 [Source:HGNC Symbol;Acc:HGNC:16053]
ENSOARG00000002985	oar-miR-655-5p,oar-miR-3959-5p,novel_394,oar-miR-148a,oar-miR-487b-5p,oar-miR-152,novel_403,oar-miR-3958-3p,novel_381,novel_246,oar-miR-23a,oar-miR-495-3p,novel_425,oar-miR-3955-3p,oar-miR-23b,oar-miR-1197-5p,oar-miR-487a-3p,oar-miR-494-3p,oar-miR-1185-5p,oar-miR-21,novel_337	-	Uncharacterized protein [Source:UniProtKB/TrEMBL;Acc:W5NYC7]
ENSOARG00000002990	oar-miR-200a,oar-miR-29a,oar-miR-376a-5p,novel_402,oar-miR-485-5p,oar-miR-29b,novel_325,oar-miR-3958-3p,oar-miR-27a,novel_429,novel_376,oar-miR-3959-3p,novel_324,oar-miR-22-3p,oar-miR-410-3p,novel_356,novel_136,oar-miR-134-3p,novel_284,oar-miR-370-5p,oar-miR-495-5p,oar-miR-431,oar-miR-543-5p,oar-miR-544-3p,oar-miR-3958-5p,oar-miR-370-3p,oar-miR-125b,oar-miR-665-3p,oar-miR-380-3p,oar-miR-16b,oar-m…	GZMB	granzyme B (granzyme 2, cytotoxic T-lymphocyte-associated serine esterase 1) [Source:HGNC Symbol;Acc:HGNC:4709]
ENSOARG00000002998	oar-miR-379-5p,oar-miR-3956-3p,oar-miR-218a,oar-miR-25,oar-miR-103,novel_211,oar-miR-107,oar-miR-376c-3p,oar-miR-380-5p,oar-miR-487a-3p,oar-miR-539-3p,oar-miR-382-5p,novel_428,oar-miR-323a-5p,oar-miR-433-3p,novel_213,novel_290,oar-miR-1185-3p,oar-miR-23a,novel_398,oar-miR-3955-3p,oar-miR-544-3p,oar-miR-543-5p,oar-miR-376e-3p,oar-miR-199a-3p,oar-miR-181a,oar-miR-27a,oar-miR-143,novel_325,oar-miR-1…	DDX52	DEAD (Asp-Glu-Ala-Asp) box polypeptide 52 [Source:HGNC Symbol;Acc:HGNC:20038]
ENSOARG00000003004	oar-miR-1193-5p,oar-miR-3956-3p,oar-miR-10b,oar-miR-3958-5p,oar-miR-194,oar-miR-221,oar-miR-374a,oar-miR-200b,oar-miR-329b-5p,oar-miR-154a-3p,oar-miR-433-3p,novel_351,oar-miR-200c,oar-miR-487a-3p,oar-miR-539-3p,oar-miR-134-3p,oar-miR-382-5p,novel_356,oar-miR-22-3p,novel_290,oar-miR-376a-3p,oar-miR-495-3p,novel_384,oar-miR-3955-3p,oar-miR-543-5p,novel_263,oar-miR-377-3p,novel_233,oar-miR-382-3p,oa…	MND1	meiotic nuclear divisions 1 [Source:HGNC Symbol;Acc:HGNC:24839]
ENSOARG00000003010	oar-miR-409-5p,novel_212,novel_284,oar-miR-323b,oar-miR-543-5p,novel_384,novel_425,oar-miR-370-3p,oar-miR-3956-3p,novel_236,oar-miR-152,oar-miR-125b,oar-miR-148a,oar-miR-25,oar-miR-199a-3p,oar-miR-103,oar-miR-655-5p,oar-miR-541-3p,novel_312,oar-miR-107,novel_123,novel_324	-	Uncharacterized protein [Source:UniProtKB/TrEMBL;Acc:W5NYF1]
ENSOARG00000003014	oar-miR-150,oar-miR-1197-5p,novel_215,novel_263,oar-miR-544-3p	FAM71F1	family with sequence similarity 71, member F1 [Source:HGNC Symbol;Acc:HGNC:30704]
ENSOARG00000003015	oar-miR-377-3p,oar-miR-329b-3p,oar-miR-329a-3p,oar-miR-1197-3p	-	Uncharacterized protein [Source:UniProtKB/TrEMBL;Acc:W5NYF5]
ENSOARG00000003026	novel_394,oar-miR-494-5p,oar-miR-329b-5p,oar-miR-665-3p,oar-miR-411a-3p,oar-let-7d,oar-miR-380-5p,oar-miR-3955-5p,novel_387,oar-miR-370-3p,oar-miR-379-3p,oar-miR-30a-3p,oar-miR-106a,novel_416,novel_403,oar-miR-3956-3p,oar-miR-17-5p,oar-miR-133,oar-let-7c,novel_263,novel_398,oar-miR-323b,oar-miR-3955-3p,oar-miR-544-3p,oar-let-7a,oar-miR-493-3p,oar-miR-106b,novel_213,oar-miR-200c,oar-miR-487a-3p,oa…	NME2	NME/NM23 nucleoside diphosphate kinase 2 [Source:HGNC Symbol;Acc:HGNC:7850]
ENSOARG00000003028	oar-miR-494-3p,oar-miR-103,novel_235,oar-miR-496-5p,oar-miR-369-5p,novel_292,oar-miR-143,oar-miR-107,oar-miR-543-3p,novel_263,oar-miR-495-5p	DOCK2	dedicator of cytokinesis 2 [Source:HGNC Symbol;Acc:HGNC:2988]
ENSOARG00000003029	oar-miR-143	BAG3	BCL2-associated athanogene 3 [Source:HGNC Symbol;Acc:HGNC:939]
ENSOARG00000003031	oar-miR-3955-3p,oar-miR-218a,novel_393	-	Uncharacterized protein [Source:UniProtKB/TrEMBL;Acc:W5NYH5]
ENSOARG00000003042	oar-miR-1197-5p,oar-miR-30d,oar-miR-10a,oar-miR-410-5p,oar-miR-412-5p,novel_402,novel_425,oar-miR-376a-5p,oar-miR-409-3p,novel_378,oar-miR-362,oar-miR-152,oar-miR-199a-3p,oar-miR-26b,novel_215,oar-miR-26a,oar-miR-329b-3p,oar-miR-382-3p,oar-miR-3959-3p,oar-miR-541-3p,oar-miR-19b,novel_312,novel_428,oar-miR-299-3p,oar-miR-3957-3p,oar-miR-30b,oar-miR-200c,novel_136,novel_290,oar-miR-106b,novel_356,o…	PON3	paraoxonase 3 [Source:HGNC Symbol;Acc:HGNC:9206]
ENSOARG00000003051	novel_312,oar-miR-329a-5p,oar-miR-19b,oar-miR-154a-5p,novel_324,oar-miR-134-5p,oar-miR-199a-3p,novel_242,oar-miR-181a,oar-miR-377-3p,oar-miR-487b-5p,oar-miR-539-5p,novel_402,oar-miR-323a-3p,oar-miR-381-3p,oar-miR-154b-3p,oar-miR-21,novel_54,novel_212,oar-miR-758-3p,oar-miR-329b-5p,oar-miR-411b-3p,oar-miR-411a-3p,oar-miR-380-3p,oar-miR-107,oar-miR-194,oar-miR-370-3p,oar-miR-221,oar-miR-30a-3p,oar-…	LEMD3	LEM domain containing 3 [Source:HGNC Symbol;Acc:HGNC:28887]
ENSOARG00000003060	oar-miR-199a-3p,novel_242,oar-miR-379-3p,oar-miR-758-3p,novel_429,novel_211,oar-miR-1197-3p,novel_263,novel_204,oar-miR-411a-3p	-	Uncharacterized protein [Source:UniProtKB/TrEMBL;Acc:W5NYL4]
ENSOARG00000003068	novel_290,novel_213,oar-miR-106b,oar-miR-1185-3p,oar-miR-382-5p,oar-miR-299-3p,oar-miR-544-3p,oar-miR-543-5p,novel_398,oar-let-7c,novel_299,oar-let-7a,novel_211,oar-miR-370-3p,oar-miR-17-5p,oar-miR-3956-3p,novel_403,oar-miR-30a-3p,oar-miR-106a,oar-miR-25,oar-miR-380-3p,novel_394,oar-let-7d,oar-miR-381-3p,oar-miR-323a-3p,oar-miR-494-3p,oar-miR-21,oar-let-7b,oar-let-7g,novel_378,novel_402,oar-miR-4…	-	Caspase [Source:UniProtKB/TrEMBL;Acc:W5NYL2]
ENSOARG00000003074	oar-miR-1197-3p	SRL	sarcalumenin [Source:HGNC Symbol;Acc:HGNC:11295]
ENSOARG00000003076	novel_312,novel_402,oar-miR-485-5p,novel_324,oar-miR-377-3p	NDUFA3	NADH dehydrogenase (ubiquinone) 1 alpha subcomplex, 3, 9kDa [Source:HGNC Symbol;Acc:HGNC:7686]
ENSOARG00000003077	oar-miR-329a-5p,oar-miR-329b-5p	AP3M2	adaptor-related protein complex 3, mu 2 subunit [Source:HGNC Symbol;Acc:HGNC:570]
ENSOARG00000003078	oar-miR-103,oar-miR-107	-	Uncharacterized protein [Source:UniProtKB/TrEMBL;Acc:W5NYM4]
ENSOARG00000003084	oar-miR-143,novel_325,novel_233,oar-miR-668-3p,oar-miR-27a,novel_376,oar-miR-377-3p,oar-miR-152,oar-miR-19b,oar-miR-329b-3p,oar-miR-134-5p,oar-miR-410-5p,novel_292,novel_54,oar-miR-200a,oar-miR-1197-5p,oar-miR-758-3p,oar-miR-409-3p,novel_378,oar-miR-29a,oar-miR-432,novel_425,novel_246,oar-miR-412-5p,oar-miR-29b,novel_249,novel_211,oar-miR-370-3p,oar-miR-25,oar-miR-148a,oar-miR-218a,oar-miR-10b,no…	RTN3	reticulon 3 [Source:HGNC Symbol;Acc:HGNC:10469]
ENSOARG00000003097	novel_242,novel_136,novel_277,oar-miR-487a-3p,oar-miR-541-5p,novel_394,oar-miR-485-3p,oar-miR-1197-3p,oar-miR-376e-5p,novel_384	C8orf34	chromosome 8 open reading frame 34 [Source:HGNC Symbol;Acc:HGNC:30905]
ENSOARG00000003099	oar-miR-493-5p,novel_381,oar-miR-143,oar-miR-377-3p,novel_376,oar-miR-27a,oar-miR-541-3p,oar-miR-19b,novel_123,novel_411,oar-miR-329b-3p,novel_337,oar-miR-758-3p,oar-miR-29a,oar-miR-29b,novel_425,oar-miR-154b-5p,oar-miR-380-3p,novel_394,oar-miR-16b,novel_279,oar-miR-136,oar-miR-329a-3p,oar-miR-487a-3p,novel_428,novel_136,oar-miR-433-3p,oar-miR-323b,oar-miR-655-3p,novel_263,oar-miR-485-3p,oar-miR-…	RASAL3	RAS protein activator like 3 [Source:HGNC Symbol;Acc:HGNC:26129]
ENSOARG00000003105	novel_378,oar-miR-370-5p,oar-miR-29a,oar-miR-541-3p,oar-miR-431,oar-miR-154b-5p,novel_123,oar-miR-29b,oar-miR-22-3p,oar-miR-1185-3p,novel_235,oar-miR-25,oar-miR-134-3p,oar-miR-382-5p,oar-miR-125b	TIMM44	translocase of inner mitochondrial membrane 44 homolog (yeast) [Source:HGNC Symbol;Acc:HGNC:17316]
ENSOARG00000003115	novel_409,oar-miR-3957-3p,oar-miR-200c,novel_284,novel_414,novel_325,novel_233,oar-miR-154b-5p,oar-miR-485-5p,novel_324,novel_246,oar-miR-200b	GALNT2	polypeptide N-acetylgalactosaminyltransferase 2 [Source:HGNC Symbol;Acc:HGNC:4124]
ENSOARG00000003127	oar-miR-381-5p,novel_235	PGBD5	piggyBac transposable element derived 5 [Source:HGNC Symbol;Acc:HGNC:19405]
ENSOARG00000003129	novel_123,oar-miR-376e-5p,novel_402,oar-miR-154b-5p,oar-miR-1197-3p,novel_337,novel_325,novel_381,oar-miR-3956-3p,novel_414,novel_428,novel_236,novel_212,novel_277,novel_235	ADAMTSL2	ADAMTS-like 2 [Source:HGNC Symbol;Acc:HGNC:14631]
ENSOARG00000003130	novel_384	PLAT	plasminogen activator, tissue [Source:HGNC Symbol;Acc:HGNC:9051]
ENSOARG00000003140	oar-miR-134-3p,oar-miR-323a-5p,oar-miR-433-3p,novel_356,oar-miR-22-3p,oar-miR-1185-3p,oar-miR-493-3p,oar-let-7a,oar-miR-3955-3p,novel_398,novel_218,oar-miR-495-5p,oar-miR-376e-3p,oar-let-7c,novel_403,oar-miR-10b,novel_416,oar-miR-30a-3p,oar-miR-25,oar-miR-30a-5p,oar-miR-370-3p,novel_211,novel_279,novel_387,oar-miR-136,oar-miR-376c-3p,oar-let-7d,oar-miR-329a-3p,oar-miR-487a-5p,oar-miR-665-3p,novel…	USP43	ubiquitin specific peptidase 43 [Source:HGNC Symbol;Acc:HGNC:20072]
ENSOARG00000003150	oar-miR-329b-3p,oar-miR-329a-3p,novel_394,oar-miR-3959-5p,novel_376,oar-miR-379-5p,oar-miR-3956-3p,novel_236,novel_381,oar-miR-493-5p,oar-miR-370-3p,novel_425,novel_402,oar-miR-376a-5p,oar-miR-543-5p,novel_398,novel_235,oar-miR-134-3p,novel_292,oar-miR-22-3p,novel_337	MPP1	membrane protein, palmitoylated 1, 55kDa [Source:HGNC Symbol;Acc:HGNC:7219]
ENSOARG00000003151	oar-miR-22-3p,novel_356,novel_213,oar-miR-154a-3p,oar-miR-323a-5p,oar-miR-539-3p,oar-miR-134-3p,oar-miR-382-5p,oar-miR-487a-3p,novel_284,oar-miR-485-3p,oar-miR-668-5p,novel_384,oar-miR-218a,oar-miR-329b-5p,oar-miR-487a-5p,novel_387,novel_279,oar-miR-3955-5p,oar-miR-410-5p,oar-miR-154b-3p,oar-miR-21,oar-miR-1197-5p,oar-miR-29a,oar-miR-154b-5p,oar-miR-485-5p,oar-miR-29b,novel_402,oar-miR-668-3p,nov…	FOXI1	forkhead box I1 [Source:HGNC Symbol;Acc:HGNC:3815]
ENSOARG00000003153	oar-miR-1197-5p,oar-miR-218a,novel_376,oar-miR-134-3p,oar-miR-409-5p,oar-miR-3956-3p,novel_429,oar-miR-370-3p,novel_249,oar-miR-432,novel_218	LMAN1L	lectin, mannose-binding, 1 like [Source:HGNC Symbol;Acc:HGNC:6632]
ENSOARG00000003159	oar-miR-1185-5p,oar-miR-200c,novel_54,novel_136,oar-miR-1185-3p,oar-miR-495-3p,novel_263,novel_218,novel_378,oar-miR-218a,novel_242,oar-miR-143,novel_249,oar-miR-380-5p,oar-miR-200b,oar-miR-3959-5p	-	Uncharacterized protein [Source:UniProtKB/TrEMBL;Acc:W5NYW6]
ENSOARG00000003160	novel_211,novel_398,oar-miR-668-3p,novel_54,novel_384,novel_402	PUS7	pseudouridylate synthase 7 (putative) [Source:HGNC Symbol;Acc:HGNC:26033]
ENSOARG00000003162	novel_428,oar-miR-299-3p,oar-miR-134-3p,novel_136,oar-miR-200c,oar-miR-22-3p,oar-miR-1197-3p,oar-miR-495-3p,oar-let-7a,oar-miR-543-5p,oar-miR-544-3p,oar-miR-370-5p,oar-let-7c,novel_403,oar-miR-379-3p,oar-miR-30a-3p,oar-miR-370-3p,oar-miR-369-5p,novel_279,oar-let-7d,oar-miR-411a-3p,oar-miR-200b,oar-miR-200a,oar-miR-1197-5p,oar-miR-10a,oar-miR-1185-5p,novel_54,oar-miR-410-5p,novel_402,oar-miR-485-5…	-	Uncharacterized protein [Source:UniProtKB/TrEMBL;Acc:W5NYW9]
ENSOARG00000003172	novel_54,oar-miR-10a,oar-miR-323c,novel_212,oar-miR-200a,oar-miR-154b-5p,novel_425,novel_402,oar-miR-409-3p,oar-miR-376d,oar-miR-668-3p,oar-miR-377-3p,oar-miR-143,oar-miR-376b-3p,novel_312,oar-miR-541-5p,novel_163,novel_204,oar-miR-200c,oar-miR-433-3p,oar-miR-487a-3p,oar-miR-382-5p,novel_428,oar-miR-496-3p,novel_213,oar-miR-495-3p,oar-miR-376a-3p,novel_384,novel_218,oar-miR-485-3p,oar-miR-30a-3p,…	FMN2	formin 2 [Source:HGNC Symbol;Acc:HGNC:14074]
ENSOARG00000003178	oar-miR-758-3p,novel_403,novel_376,oar-miR-380-5p	C1orf198	chromosome 1 open reading frame 198 [Source:HGNC Symbol;Acc:HGNC:25900]
ENSOARG00000003185	oar-miR-431,oar-miR-323b,novel_218,oar-miR-544-3p,oar-miR-370-5p,oar-miR-487b-3p,oar-miR-23b,oar-miR-668-5p,oar-miR-495-3p,oar-miR-23a,novel_290,novel_356,oar-miR-134-3p,novel_428,novel_284,novel_136,oar-miR-411b-3p,oar-miR-544-5p,oar-miR-380-3p,oar-miR-411a-3p,oar-miR-329b-5p,oar-miR-200b,novel_279,oar-miR-136,oar-miR-370-3p,oar-miR-221,oar-miR-194,oar-miR-148a,oar-miR-25,oar-miR-379-3p,oar-miR-…	CANX	calnexin [Source:HGNC Symbol;Acc:HGNC:1473]
ENSOARG00000003187	novel_215,novel_324,novel_312,oar-miR-541-3p,novel_277,oar-miR-377-3p,novel_236,oar-miR-143,novel_325,oar-miR-154b-5p,oar-miR-432,oar-miR-485-5p,oar-miR-412-5p,oar-miR-29b,novel_402,oar-miR-29a,oar-miR-376a-5p,oar-miR-10a,novel_212,oar-miR-410-5p,oar-miR-16b,oar-miR-107,novel_387,oar-miR-136,novel_279,oar-miR-200b,oar-miR-544-5p,oar-miR-103,oar-miR-1193-5p,novel_403,oar-miR-10b,oar-miR-125b,oar-m…	-	Coronin [Source:UniProtKB/TrEMBL;Acc:W5NZ01]
ENSOARG00000003189	oar-miR-381-3p,novel_54,oar-miR-200c,novel_284,oar-miR-487a-3p,oar-miR-134-3p,novel_378,oar-miR-485-3p,oar-miR-23a,oar-miR-432,oar-miR-1197-3p,novel_402,novel_246,oar-miR-143,novel_233,novel_211,oar-miR-26b,oar-miR-148a,oar-miR-3956-3p,oar-miR-379-5p,oar-miR-152,oar-miR-377-3p,oar-miR-200b,oar-miR-494-5p,oar-miR-655-5p,oar-miR-412-3p,oar-miR-154a-5p,oar-miR-26a,oar-miR-411b-5p,novel_324,novel_281	INPP5F	inositol polyphosphate-5-phosphatase F [Source:HGNC Symbol;Acc:HGNC:17054]
ENSOARG00000003206	oar-miR-16b	CHORDC1	cysteine and histidine-rich domain (CHORD) containing 1 [Source:HGNC Symbol;Acc:HGNC:14525]
ENSOARG00000003227	oar-miR-30a-3p,oar-miR-26a,oar-miR-377-5p,novel_279,oar-miR-136,oar-miR-26b,novel_398	-	Uncharacterized protein [Source:UniProtKB/TrEMBL;Acc:W5NZ35]
ENSOARG00000003230	oar-miR-30b,novel_351,oar-miR-134-3p,novel_356,oar-miR-22-3p,oar-miR-370-5p,oar-miR-3955-3p,novel_218,oar-miR-655-3p,oar-miR-218a,oar-miR-10b,novel_211,oar-miR-30c,novel_279,oar-miR-16b,oar-miR-494-5p,oar-miR-200b,oar-miR-369-3p,oar-miR-411b-3p,novel_54,oar-miR-21,oar-miR-10a,oar-miR-432,novel_378,oar-miR-376a-5p,novel_277,oar-miR-199a-3p,novel_376,oar-miR-362,oar-miR-154a-5p,oar-miR-19b,oar-miR-…	C3orf33	chromosome 3 open reading frame 33 [Source:HGNC Symbol;Acc:HGNC:26434]
ENSOARG00000003238	novel_428,oar-miR-134-3p,oar-miR-323a-5p,oar-miR-3957-3p,novel_290,novel_356,oar-miR-22-3p,oar-miR-3955-3p,novel_218,oar-miR-218a,oar-miR-133,oar-miR-127,oar-miR-379-3p,oar-miR-370-3p,oar-miR-3958-5p,oar-miR-194,oar-miR-3955-5p,novel_279,oar-miR-411a-3p,novel_394,oar-miR-200a,oar-miR-485-5p,novel_402,oar-miR-29b,novel_425,oar-miR-29a,novel_378,oar-miR-377-3p,novel_277,oar-miR-27a,novel_272,oar-mi…	GNPAT	glyceronephosphate O-acyltransferase [Source:HGNC Symbol;Acc:HGNC:4416]
ENSOARG00000003239	oar-miR-29a,novel_312,oar-miR-3956-3p,novel_279,oar-miR-29b,novel_123,novel_235	SLC29A4	solute carrier family 29 (equilibrative nucleoside transporter), member 4 [Source:HGNC Symbol;Acc:HGNC:23097]
ENSOARG00000003241	novel_312,novel_402,oar-miR-370-3p,oar-miR-299-3p,oar-miR-218a,novel_376,oar-miR-10a,oar-miR-668-3p	CACFD1	calcium channel flower domain containing 1 [Source:HGNC Symbol;Acc:HGNC:1365]
ENSOARG00000003245	oar-miR-376b-3p,novel_324,novel_387,oar-miR-495-3p,oar-miR-376a-3p,oar-miR-376d,oar-miR-485-3p,oar-miR-329b-5p,oar-miR-487a-3p,oar-miR-218a,oar-miR-27a,oar-miR-221,novel_356	INA	internexin neuronal intermediate filament protein, alpha [Source:HGNC Symbol;Acc:HGNC:6057]
ENSOARG00000003252	oar-miR-496-5p,oar-miR-382-5p,oar-miR-299-3p,novel_235,novel_263,oar-miR-3955-3p,oar-miR-543-5p,oar-let-7c,oar-miR-668-5p,novel_384,oar-let-7a,oar-miR-1197-3p,oar-miR-370-3p,oar-miR-194,oar-miR-379-5p,oar-miR-1193-5p,oar-let-7d,novel_212,oar-miR-1197-5p,oar-miR-381-5p,oar-let-7b,oar-miR-376a-5p,oar-let-7g,oar-miR-485-5p,oar-let-7f,oar-miR-377-3p,novel_429,novel_236,oar-miR-27a,oar-let-7i,oar-miR-…	HK3	hexokinase 3 (white cell) [Source:HGNC Symbol;Acc:HGNC:4925]
ENSOARG00000003263	oar-miR-107,novel_215,novel_394,novel_429,oar-miR-103,novel_425,oar-miR-431,novel_398,oar-miR-376a-5p,oar-miR-382-5p,novel_212,oar-miR-134-3p,oar-miR-1197-5p,oar-miR-200c,oar-miR-381-5p,oar-miR-433-3p,oar-miR-106b,oar-miR-22-3p,novel_356	FAM129A	family with sequence similarity 129, member A [Source:HGNC Symbol;Acc:HGNC:16784]
ENSOARG00000003271	oar-miR-487a-5p,novel_394,oar-miR-541-5p,oar-miR-16b,oar-miR-376b-3p,oar-miR-30a-5p,oar-miR-370-3p,oar-miR-143,novel_409,oar-miR-30a-3p,oar-miR-106a,oar-miR-376d,oar-miR-23b,novel_246,oar-miR-376a-3p,oar-miR-23a,oar-miR-106b,oar-miR-1185-3p,novel_284,oar-miR-30d,novel_212,oar-miR-382-5p,oar-miR-134-3p,oar-miR-200c	EGLN1	egl-9 family hypoxia-inducible factor 1 [Source:HGNC Symbol;Acc:HGNC:1232]
ENSOARG00000003273	oar-miR-299-3p,oar-miR-362,novel_213,oar-miR-329b-5p,oar-miR-3957-5p,oar-miR-329a-5p,oar-miR-376a-5p,oar-miR-544-3p	-	Uncharacterized protein [Source:UniProtKB/TrEMBL;Acc:W5NZ85]
ENSOARG00000003274	novel_54,novel_284,oar-miR-487a-3p,oar-miR-377-5p,oar-miR-411a-5p,novel_246,oar-miR-376e-3p,oar-miR-485-3p,novel_242,novel_376,oar-miR-3956-3p,novel_403,novel_429,novel_233,oar-miR-26b,oar-miR-26a,novel_411,novel_387,novel_281,oar-miR-376c-3p,oar-miR-19b,oar-miR-655-5p	NIPAL2	NIPA-like domain containing 2 [Source:HGNC Symbol;Acc:HGNC:25854]
ENSOARG00000003275	novel_324,oar-miR-3959-3p,oar-miR-377-3p,novel_376,oar-miR-27a,novel_325,oar-miR-29b,novel_425,novel_347,oar-miR-29a,novel_212,oar-miR-1197-5p,oar-miR-16b,oar-miR-107,novel_279,oar-miR-380-5p,oar-miR-487a-5p,oar-miR-125b,oar-miR-3956-3p,oar-miR-218a,oar-miR-30a-3p,novel_416,oar-miR-103,oar-miR-194,oar-miR-191,oar-miR-493-3p,novel_384,novel_263,novel_398,oar-miR-3955-3p,oar-miR-370-5p,oar-miR-134-…	WFIKKN2	WAP, follistatin/kazal, immunoglobulin, kunitz and netrin domain containing 2 [Source:HGNC Symbol;Acc:HGNC:30916]
ENSOARG00000003282	novel_123,novel_281,oar-miR-3959-3p,oar-miR-541-3p,oar-miR-376c-5p,oar-let-7i,oar-let-7f,novel_236,novel_325,oar-miR-143,oar-let-7g,novel_347,oar-let-7b,oar-miR-10a,novel_212,oar-miR-323a-3p,oar-let-7d,oar-miR-136,oar-miR-3955-5p,novel_279,novel_387,oar-miR-376c-3p,oar-miR-107,novel_394,oar-miR-1193-5p,oar-miR-103,oar-miR-30a-3p,oar-miR-106a,oar-miR-17-5p,oar-miR-379-5p,oar-miR-10b,novel_211,oar-…	DPEP3	dipeptidase 3 [Source:HGNC Symbol;Acc:HGNC:23029]
ENSOARG00000003289	oar-miR-3956-3p,novel_212,oar-miR-1185-5p,novel_218	TRAV10	T cell receptor alpha variable 10 [Source:HGNC Symbol;Acc:HGNC:12103]
ENSOARG00000003290	novel_356,oar-miR-22-3p,oar-miR-299-3p,oar-miR-134-3p,oar-miR-382-5p,oar-miR-543-5p,novel_299,oar-miR-1197-3p,oar-miR-150,novel_249,oar-miR-370-3p,oar-miR-30a-3p,oar-miR-379-3p,oar-miR-3956-3p,oar-miR-125b,oar-miR-411a-3p,oar-miR-411b-3p,novel_279,novel_292,oar-miR-1185-5p,oar-miR-10a,oar-miR-1197-5p,oar-miR-29a,oar-miR-154b-5p,novel_425,oar-miR-29b,novel_277,novel_376,oar-miR-377-3p,novel_236,oa…	RNF121	ring finger protein 121 [Source:HGNC Symbol;Acc:HGNC:21070]
ENSOARG00000003293	oar-miR-200a,oar-miR-1185-5p,oar-miR-21,oar-miR-29b,novel_402,oar-miR-29a,oar-miR-362,novel_429,oar-miR-668-3p,oar-miR-433-5p,novel_325,novel_281,oar-miR-376c-5p,oar-miR-329a-5p,oar-miR-487a-3p,novel_428,oar-miR-134-3p,oar-miR-106b,oar-miR-496-3p,oar-miR-410-3p,novel_384,oar-miR-377-5p,oar-miR-1197-3p,oar-miR-543-5p,oar-miR-3955-3p,novel_398,oar-miR-485-3p,novel_403,oar-miR-125b,oar-miR-17-5p,oar…	PDGFD	platelet derived growth factor D [Source:HGNC Symbol;Acc:HGNC:30620]
ENSOARG00000003300	novel_279,oar-miR-154b-5p,novel_218,novel_394,oar-miR-125b,oar-miR-379-5p,oar-miR-133,oar-miR-1197-5p,oar-miR-218a,oar-miR-494-3p,oar-miR-370-3p	DPEP2	dipeptidase 2 [Source:HGNC Symbol;Acc:HGNC:23028]
ENSOARG00000003301	oar-miR-380-5p,oar-miR-543-5p	EXOC2	exocyst complex component 2 [Source:HGNC Symbol;Acc:HGNC:24968]
ENSOARG00000003303	oar-miR-200c,oar-miR-382-3p,novel_325,oar-miR-200b,oar-miR-370-5p,oar-miR-1185-3p,novel_398	STX12	syntaxin 12 [Source:HGNC Symbol;Acc:HGNC:11430]
ENSOARG00000003305	oar-miR-376e-5p	-	Uncharacterized protein [Source:UniProtKB/TrEMBL;Acc:W5NZB7]
ENSOARG00000003306	oar-miR-22-3p,oar-miR-1185-3p,oar-miR-493-3p,novel_384,novel_218,novel_398,oar-miR-103,oar-miR-218a,novel_403,oar-miR-125b,oar-miR-3956-3p,oar-miR-370-3p,novel_106,oar-miR-107,novel_394,oar-miR-200a,novel_212,oar-miR-323a-3p,oar-miR-432,novel_425,novel_378,oar-miR-376a-5p,oar-miR-668-3p,oar-miR-199a-3p,novel_236,novel_233,oar-miR-134-5p,novel_324,novel_281,oar-miR-3957-5p,novel_163,oar-miR-541-5p…	DHRS7C	dehydrogenase/reductase (SDR family) member 7C [Source:HGNC Symbol;Acc:HGNC:32423]
ENSOARG00000003308	oar-miR-485-5p,oar-miR-323a-3p,novel_54,novel_312,oar-miR-541-5p,novel_163,oar-miR-329a-5p,oar-miR-541-3p,oar-miR-154a-5p,oar-miR-26a,oar-miR-26b,oar-miR-493-5p,novel_242,oar-miR-27a,oar-miR-668-3p,novel_236,oar-miR-362,novel_376,oar-miR-23b,novel_398,novel_263,oar-miR-485-3p,oar-miR-23a,oar-miR-150,oar-miR-410-3p,novel_290,oar-miR-3957-3p,oar-miR-487a-3p,novel_284,novel_394,oar-miR-329b-5p,oar-m…	ZNF667	zinc finger protein 667 [Source:HGNC Symbol;Acc:HGNC:28854]
ENSOARG00000003318	novel_398,novel_246	TRIM2	tripartite motif containing 2 [Source:HGNC Symbol;Acc:HGNC:15974]
ENSOARG00000003326	novel_292,novel_236,oar-miR-544-5p,oar-miR-369-3p,oar-miR-374b,oar-miR-377-5p,oar-miR-3955-5p,novel_215,novel_384,novel_123	-	Uncharacterized protein [Source:UniProtKB/TrEMBL;Acc:W5NZE5]
ENSOARG00000003331	novel_279,oar-miR-299-3p,oar-miR-362,oar-miR-494-3p,novel_337,novel_381	LUC7L3	LUC7-like 3 pre-mRNA splicing factor [Source:HGNC Symbol;Acc:HGNC:24309]
ENSOARG00000003333	novel_378,novel_218,novel_290,novel_277,novel_281,oar-miR-133,oar-miR-1197-5p	ZBTB7B	zinc finger and BTB domain containing 7B [Source:HGNC Symbol;Acc:HGNC:18668]
ENSOARG00000003342	oar-miR-150,oar-miR-370-5p,novel_263,oar-miR-431,oar-miR-323a-5p,oar-miR-30b,novel_136,oar-miR-487a-5p,oar-miR-30a-3p,oar-miR-127,oar-miR-133,novel_249,oar-miR-194,oar-miR-30a-5p,oar-miR-221,oar-miR-370-3p,oar-miR-432,novel_425,novel_402,oar-miR-376a-5p,oar-miR-29a,oar-miR-200a,oar-miR-1197-5p,novel_212,oar-miR-381-3p,novel_411,novel_312,novel_163,novel_236,novel_325,novel_381,oar-miR-376a-3p,oar…	NFATC3	nuclear factor of activated T-cells, cytoplasmic, calcineurin-dependent 3 [Source:HGNC Symbol;Acc:HGNC:7777]
ENSOARG00000003354	oar-miR-143,oar-let-7f,novel_429,oar-miR-181a,oar-let-7i,oar-miR-543-3p,oar-miR-541-3p,novel_393,oar-miR-376b-3p,novel_324,oar-miR-329b-3p,oar-miR-154b-3p,novel_292,oar-miR-21,oar-miR-376d,oar-let-7b,oar-let-7g,novel_246,novel_211,novel_403,novel_394,oar-miR-329b-5p,oar-miR-16b,novel_387,oar-miR-329a-3p,oar-let-7d,novel_290,oar-miR-496-3p,oar-miR-22-3p,oar-miR-134-3p,novel_398,oar-miR-3955-3p,oar…	FNIP2	folliculin interacting protein 2 [Source:HGNC Symbol;Acc:HGNC:29280]
ENSOARG00000003355	oar-let-7a,novel_402,oar-let-7c,oar-let-7g,oar-miR-543-5p,oar-let-7b,oar-miR-134-3p,oar-miR-22-3p,oar-let-7d,oar-miR-541-3p,oar-let-7i,novel_277,oar-miR-25,novel_376,novel_236,oar-let-7f,oar-miR-493-5p	DCST2	DC-STAMP domain containing 2 [Source:HGNC Symbol;Acc:HGNC:26562]
ENSOARG00000003356	oar-miR-30a-5p,novel_211,oar-miR-668-3p,oar-miR-30b,oar-miR-30d,oar-miR-133,oar-miR-758-3p,novel_411,oar-miR-30c,oar-miR-134-5p	RFC5	replication factor C (activator 1) 5, 36.5kDa [Source:HGNC Symbol;Acc:HGNC:9973]
ENSOARG00000003368	oar-miR-380-3p,oar-miR-200b	HNRNPH1	heterogeneous nuclear ribonucleoprotein H1 (H) [Source:HGNC Symbol;Acc:HGNC:5041]
ENSOARG00000003373	oar-miR-495-5p,oar-miR-665-3p,oar-miR-3955-3p,oar-miR-543-3p,oar-miR-376d,oar-miR-376a-3p,novel_425,oar-miR-376b-3p,oar-miR-221,oar-miR-181a,oar-miR-487a-3p,novel_429	-	Uncharacterized protein [Source:UniProtKB/TrEMBL;Acc:W5NZK0]
ENSOARG00000003375	oar-miR-30a-5p,oar-miR-370-3p,oar-miR-125b,oar-miR-30a-3p,oar-miR-665-3p,oar-miR-487a-5p,oar-miR-200b,novel_387,novel_279,oar-let-7d,oar-miR-3956-5p,novel_284,oar-miR-134-3p,novel_428,novel_235,oar-miR-200c,novel_263,oar-let-7c,oar-miR-370-5p,oar-miR-495-3p,oar-let-7a,oar-miR-493-5p,oar-miR-3958-3p,novel_325,novel_429,oar-miR-362,oar-let-7f,novel_236,oar-let-7i,oar-miR-668-3p,oar-miR-3959-3p,oar-…	-	Uncharacterized protein [Source:UniProtKB/TrEMBL;Acc:W5NZK7]
ENSOARG00000003377	oar-miR-485-5p,oar-miR-376a-5p,oar-miR-30d,oar-miR-200a,oar-miR-1197-5p,oar-miR-381-5p,oar-miR-381-3p,novel_337,novel_401,novel_215,novel_411,oar-miR-154a-5p,oar-miR-329b-3p,oar-miR-543-3p,oar-miR-19b,novel_312,oar-miR-541-5p,oar-miR-362,oar-miR-152,novel_236,novel_429,novel_376,oar-miR-27a,oar-miR-3958-3p,novel_381,oar-miR-150,oar-miR-1197-3p,novel_299,novel_218,oar-miR-544-3p,oar-miR-3955-3p,oa…	C11orf84	chromosome 11 open reading frame 84 [Source:HGNC Symbol;Acc:HGNC:25115]
ENSOARG00000003392	oar-let-7c,oar-let-7g,oar-let-7b,oar-let-7a,oar-let-7d,novel_425,novel_299,oar-let-7i,novel_277,oar-let-7f,oar-miR-200a	ZIM2	zinc finger, imprinted 2 [Source:HGNC Symbol;Acc:HGNC:12875]
ENSOARG00000003400	novel_401,oar-miR-134-3p,novel_212,oar-miR-21,novel_263,novel_218,oar-miR-376a-5p,novel_378,oar-miR-370-5p,oar-miR-23b,oar-miR-485-5p,oar-miR-23a,oar-miR-432,novel_249,oar-miR-377-3p,oar-miR-27a,oar-miR-103,novel_393,novel_281,oar-miR-107,oar-miR-134-5p	RALGAPA2	Ral GTPase activating protein, alpha subunit 2 (catalytic) [Source:HGNC Symbol;Acc:HGNC:16207]
ENSOARG00000003412	oar-miR-411b-3p,oar-miR-376c-5p,oar-miR-107,oar-miR-103,oar-miR-106a,oar-miR-148a,oar-miR-3956-3p,novel_429,novel_236,oar-miR-152,oar-miR-17-5p,oar-miR-377-3p,oar-miR-485-5p,oar-miR-493-3p,novel_246,oar-miR-376e-5p,novel_384,oar-miR-496-5p,oar-miR-106b,oar-miR-134-3p	-	Uncharacterized protein [Source:UniProtKB/TrEMBL;Acc:W5NZN9]
ENSOARG00000003416	novel_356,oar-miR-148a,oar-miR-218a,oar-miR-152,oar-miR-134-3p,novel_277,novel_54,oar-miR-10a,oar-miR-543-5p,oar-miR-541-5p,novel_387,oar-miR-3955-5p,oar-miR-432,novel_106,novel_425	WASF2	WAS protein family, member 2 [Source:HGNC Symbol;Acc:HGNC:12733]
ENSOARG00000003419	oar-miR-133,oar-miR-27a,oar-miR-1193-5p,novel_416,oar-miR-30a-5p,oar-miR-194,oar-miR-23a,oar-miR-495-3p,novel_425,oar-miR-23b,oar-miR-370-5p	STK32A	serine/threonine kinase 32A [Source:HGNC Symbol;Acc:HGNC:28317]
ENSOARG00000003421	oar-miR-200c,oar-miR-323c,oar-miR-758-3p,oar-miR-299-3p,oar-miR-134-3p,novel_428,oar-miR-154b-5p,oar-miR-29b,novel_402,novel_246,novel_218,oar-miR-539-5p,novel_263,oar-miR-376a-5p,oar-miR-29a,oar-miR-379-3p,oar-miR-27a,novel_403,novel_429,oar-miR-194,oar-miR-370-3p,oar-miR-493-5p,oar-miR-380-5p,novel_123,novel_312,oar-miR-329a-5p,oar-miR-3957-5p,oar-miR-329b-5p,oar-miR-376c-5p,oar-miR-411a-3p	LAP3	leucine aminopeptidase 3 [Source:HGNC Symbol;Acc:HGNC:18449]
ENSOARG00000003430	oar-miR-19b,novel_123,oar-miR-329b-3p,novel_325,oar-miR-152,oar-miR-377-3p,oar-let-7f,novel_429,oar-let-7i,oar-let-7b,oar-let-7g,oar-miR-485-5p,oar-miR-1197-5p,novel_387,oar-miR-16b,oar-miR-329a-3p,oar-let-7d,oar-miR-221,oar-miR-370-3p,oar-miR-148a,oar-miR-1193-5p,novel_263,oar-miR-485-3p,oar-let-7c,oar-miR-377-5p,oar-miR-495-3p,oar-let-7a,oar-miR-1185-3p,oar-miR-22-3p,novel_428,oar-miR-134-3p,oa…	PDZK1IP1	PDZK1 interacting protein 1 [Source:HGNC Symbol;Acc:HGNC:16887]
ENSOARG00000003433	novel_279,novel_277,novel_429,oar-miR-3956-3p,novel_381,oar-miR-370-3p,oar-miR-432,oar-miR-495-3p,oar-miR-485-5p,oar-miR-493-3p,oar-miR-412-5p,oar-miR-150,oar-miR-543-5p,novel_218,oar-miR-3957-3p,oar-miR-1197-5p,oar-miR-134-3p,novel_212,novel_89,novel_213,novel_337	PSMC1	proteasome (prosome, macropain) 26S subunit, ATPase, 1 [Source:HGNC Symbol;Acc:HGNC:9547]
ENSOARG00000003437	oar-miR-493-5p,novel_376,novel_236,novel_416,oar-miR-30a-3p,oar-miR-544-5p,oar-miR-380-3p,oar-miR-329b-5p,oar-miR-329a-5p,novel_394,oar-miR-134-5p,novel_215,oar-miR-16b,oar-miR-329b-3p,oar-miR-329a-3p,oar-miR-496-5p,novel_356,oar-miR-200a,oar-miR-134-3p,oar-miR-494-3p,oar-miR-21,novel_384,oar-miR-485-5p,oar-miR-150	PITX2	paired-like homeodomain 2 [Source:HGNC Symbol;Acc:HGNC:9005]
ENSOARG00000003442	oar-miR-381-3p,novel_292,novel_401,oar-miR-409-5p,oar-miR-200a,oar-miR-10a,oar-miR-1185-5p,oar-miR-323c,oar-miR-485-5p,novel_402,oar-miR-412-5p,novel_246,novel_425,oar-miR-432,novel_233,oar-miR-143,novel_429,oar-miR-377-3p,oar-miR-181a,oar-miR-199a-3p,novel_277,oar-miR-668-3p,oar-miR-27a,oar-miR-543-3p,oar-miR-655-5p,oar-miR-3959-3p,oar-miR-374b,novel_312,oar-miR-329b-3p,oar-miR-154a-5p,novel_213…	FUNDC2	FUN14 domain containing 2 [Source:HGNC Symbol;Acc:HGNC:24925]
ENSOARG00000003457	oar-miR-543-5p,oar-miR-376d,oar-miR-539-5p,oar-miR-409-3p,novel_246,oar-miR-376a-3p,oar-miR-432,novel_299,oar-miR-495-3p,novel_425,novel_290,oar-miR-22-3p,oar-miR-1185-3p,oar-miR-30d,oar-miR-299-3p,novel_428,oar-miR-30b,novel_312,novel_279,oar-miR-3955-5p,oar-miR-376b-3p,oar-miR-30c,oar-miR-30a-5p,oar-miR-221,oar-miR-218a,oar-miR-27a	-	Uncharacterized protein [Source:UniProtKB/TrEMBL;Acc:W5NZU0]
ENSOARG00000003463	novel_263,novel_218,oar-miR-376e-3p,oar-miR-485-5p,novel_402,oar-miR-1197-3p,novel_212,novel_284,oar-miR-200c,novel_136,oar-miR-541-3p,oar-miR-3959-3p,oar-miR-3959-5p,oar-miR-376c-3p,novel_281,novel_211,oar-miR-143,oar-miR-377-3p	-	Uncharacterized protein [Source:UniProtKB/TrEMBL;Acc:W5NZU6]
ENSOARG00000003487	oar-miR-493-5p,novel_204,oar-miR-194,novel_246,oar-miR-23a	MCMBP	minichromosome maintenance complex binding protein [Source:HGNC Symbol;Acc:HGNC:25782]
ENSOARG00000003501	novel_242,oar-miR-106a,novel_277,oar-miR-152,oar-miR-17-5p,oar-miR-148a,novel_312,oar-miR-329b-5p,oar-miR-329a-5p,oar-miR-376c-3p,novel_324,oar-miR-22-3p,oar-miR-106b,oar-miR-154b-3p,novel_351,oar-miR-200c,oar-miR-154a-3p,oar-miR-539-3p,oar-miR-487a-3p,novel_212,oar-miR-1197-5p,oar-miR-376e-3p,oar-miR-543-5p,oar-miR-376a-5p,novel_425,oar-miR-668-5p,oar-miR-412-5p,novel_402	PDK4	pyruvate dehydrogenase kinase, isozyme 4 [Source:HGNC Symbol;Acc:HGNC:8812]
ENSOARG00000003502	novel_292,oar-miR-496-3p,novel_54,oar-miR-299-3p,oar-miR-495-5p,oar-miR-370-5p,novel_378,oar-miR-3955-3p,oar-miR-655-3p,novel_398,novel_263,novel_425,oar-miR-485-5p,oar-miR-103,oar-miR-25,oar-miR-30a-3p,oar-miR-369-3p,oar-miR-16b,novel_281,oar-miR-107	CHRNB3	cholinergic receptor, nicotinic, beta 3 (neuronal) [Source:HGNC Symbol;Acc:HGNC:1963]
ENSOARG00000003504	oar-miR-26b,novel_233,oar-miR-143,novel_325,oar-miR-362,novel_429,oar-miR-152,novel_236,oar-miR-199a-3p,oar-miR-541-3p,oar-miR-655-5p,novel_163,novel_281,novel_393,novel_272,novel_411,oar-miR-382-3p,oar-miR-26a,oar-miR-381-3p,novel_292,novel_54,oar-miR-323c,oar-miR-376a-5p,oar-miR-485-5p,novel_402,oar-miR-30a-5p,oar-miR-3956-3p,oar-miR-148a,oar-miR-1193-5p,oar-miR-665-3p,oar-miR-487a-5p,oar-miR-3…	XPOT	exportin, tRNA [Source:HGNC Symbol;Acc:HGNC:12826]
ENSOARG00000003507	oar-miR-148a,novel_403,oar-miR-369-5p,novel_211,oar-miR-136,oar-miR-16b,oar-miR-494-5p,oar-miR-329b-5p,oar-miR-200b,novel_394,oar-miR-200c,novel_136,novel_284,novel_356,oar-miR-1185-3p,oar-miR-376a-3p,oar-miR-3955-3p,oar-miR-27a,oar-miR-181a,novel_376,oar-miR-487b-5p,oar-miR-152,novel_233,oar-miR-26b,oar-miR-154a-5p,oar-miR-26a,novel_324,oar-miR-376b-3p,oar-miR-329a-5p,novel_163,oar-miR-1197-5p,n…	B3GALNT2	beta-1,3-N-acetylgalactosaminyltransferase 2 [Source:HGNC Symbol;Acc:HGNC:28596]
ENSOARG00000003518	novel_249,novel_211,oar-miR-181a,oar-miR-487b-5p,oar-miR-218a,novel_429,oar-miR-136,novel_324,novel_279,novel_290,novel_235,oar-miR-21,oar-miR-134-3p,oar-miR-409-5p,novel_398,novel_218	SNTB2	syntrophin, beta 2 (dystrophin-associated protein A1, 59kDa, basic component 2) [Source:HGNC Symbol;Acc:HGNC:11169]
ENSOARG00000003520	oar-miR-380-3p,oar-miR-544-3p,oar-miR-485-3p,novel_409,oar-miR-27a,oar-miR-181a,oar-miR-134-3p,oar-miR-487a-3p,novel_428,novel_403,oar-miR-194,oar-miR-22-3p	RNF170	ring finger protein 170 [Source:HGNC Symbol;Acc:HGNC:25358]
ENSOARG00000003523	oar-miR-541-3p,oar-miR-19b,oar-miR-16b,oar-miR-107,oar-miR-329a-3p,oar-miR-329b-3p,oar-miR-377-3p,novel_236,novel_429,novel_376,novel_409,oar-miR-668-3p,novel_277,oar-miR-103,oar-miR-543-5p,oar-miR-485-5p,oar-miR-154b-5p,oar-miR-1197-3p,oar-miR-22-3p,novel_401,oar-miR-134-3p,novel_212,oar-miR-200a,novel_284	RAB1B	RAB1B, member RAS oncogene family [Source:HGNC Symbol;Acc:HGNC:18370]
ENSOARG00000003527	oar-miR-485-5p,oar-miR-134-3p,novel_236,novel_249	CD164L2	CD164 sialomucin-like 2 [Source:HGNC Symbol;Acc:HGNC:32043]
ENSOARG00000003547	oar-miR-299-3p,novel_428,oar-miR-134-3p,oar-miR-323a-5p,oar-miR-30b,novel_136,oar-miR-200c,novel_356,novel_384,novel_299,oar-miR-1197-3p,oar-miR-3955-3p,novel_218,oar-miR-495-5p,oar-miR-370-5p,oar-miR-125b,oar-miR-10b,oar-miR-1193-5p,novel_409,oar-miR-30a-3p,oar-miR-30a-5p,oar-miR-370-3p,novel_387,oar-miR-136,oar-miR-16b,oar-miR-30c,oar-miR-544-5p,oar-miR-1197-5p,oar-miR-30d,oar-miR-200a,novel_21…	MYBL2	v-myb avian myeloblastosis viral oncogene homolog-like 2 [Source:HGNC Symbol;Acc:HGNC:7548]
ENSOARG00000003552	oar-miR-411b-5p,novel_411,oar-miR-412-3p,novel_204,novel_312,novel_376,novel_277,oar-miR-3958-3p,oar-miR-493-5p,novel_381,novel_325,oar-miR-376e-5p,novel_246,oar-miR-539-5p,novel_378,oar-miR-409-3p,oar-miR-758-3p,oar-miR-200a,oar-miR-1197-5p,novel_54,oar-miR-10a,novel_337,oar-miR-3955-5p,oar-miR-380-5p,oar-miR-10b,novel_403,oar-miR-30a-3p,oar-miR-194,novel_384,oar-miR-377-5p,oar-miR-23a,oar-miR-5…	-	Uncharacterized protein [Source:UniProtKB/TrEMBL;Acc:W5P042]
ENSOARG00000003554	novel_249,novel_292,oar-miR-370-3p,oar-miR-323a-5p,oar-miR-1197-5p,oar-miR-299-3p,novel_428,oar-miR-409-3p,novel_378,oar-miR-376c-5p,novel_425,novel_246,novel_279	DSTYK	dual serine/threonine and tyrosine protein kinase [Source:HGNC Symbol;Acc:HGNC:29043]
ENSOARG00000003567	novel_381,novel_337,oar-miR-21,oar-miR-148a,novel_236,oar-miR-152,oar-miR-134-3p,oar-miR-655-5p,oar-miR-3955-3p,oar-miR-411b-3p	TERF2	telomeric repeat binding factor 2 [Source:HGNC Symbol;Acc:HGNC:11729]
ENSOARG00000003571	novel_325,novel_324,oar-miR-19b,oar-miR-299-5p,novel_312,oar-miR-409-5p,novel_212,oar-miR-1197-5p,oar-miR-30d,oar-miR-21,oar-miR-381-3p,oar-miR-410-5p,novel_378,oar-miR-17-5p,oar-miR-25,oar-miR-106a,novel_416,oar-miR-30a-5p,oar-miR-194,oar-miR-374a,oar-miR-16b,oar-miR-136,oar-miR-30c,oar-miR-380-3p,novel_394,oar-miR-299-3p,novel_284,oar-miR-30b,oar-miR-106b,novel_290,oar-miR-1185-3p,novel_384,oar…	LYST	lysosomal trafficking regulator [Source:HGNC Symbol;Acc:HGNC:1968]
ENSOARG00000003575	oar-miR-29a,novel_263,oar-miR-494-3p,oar-miR-29b,oar-miR-150,oar-miR-299-3p	CYB5B	cytochrome b5 type B (outer mitochondrial membrane) [Source:HGNC Symbol;Acc:HGNC:24374]
ENSOARG00000003579	oar-miR-323a-3p,oar-miR-410-5p,oar-miR-30a-5p,oar-miR-30b,novel_277,novel_429,oar-miR-30d,oar-miR-134-5p,novel_215	-	Uncharacterized protein [Source:UniProtKB/TrEMBL;Acc:W5P072]
ENSOARG00000003582	oar-miR-541-3p,novel_312,novel_123,oar-miR-134-5p,oar-miR-16b,oar-miR-26a,oar-miR-433-5p,oar-miR-26b,oar-miR-370-3p,novel_249,oar-miR-218a,oar-miR-125b,oar-miR-3956-3p,oar-miR-543-5p,oar-miR-370-5p,oar-miR-485-5p,oar-miR-191,oar-miR-1197-3p,oar-miR-22-3p,oar-miR-1197-5p,oar-miR-134-3p,novel_235,oar-miR-10a	AP5Z1	adaptor-related protein complex 5, zeta 1 subunit [Source:HGNC Symbol;Acc:HGNC:22197]
ENSOARG00000003586	oar-let-7d,oar-let-7a,oar-let-7b,oar-let-7c,oar-let-7g,oar-miR-1197-5p,oar-miR-218a,oar-miR-299-3p,oar-let-7f,oar-miR-133,oar-let-7i,oar-miR-668-3p,oar-miR-381-5p,oar-miR-493-5p	IGF2	insulin-like growth factor 2 [Source:HGNC Symbol;Acc:HGNC:5466]
ENSOARG00000003587	oar-miR-1197-5p,novel_89,novel_292,novel_337,oar-miR-432,novel_402,oar-miR-29b,novel_246,oar-miR-376a-5p,oar-miR-29a,oar-miR-668-3p,oar-miR-27a,novel_277,novel_236,novel_381,oar-miR-143,oar-miR-154a-5p,novel_215,oar-miR-134-5p,novel_272,novel_123,novel_393,oar-miR-3957-5p,oar-miR-541-5p,novel_163,oar-miR-655-5p,oar-miR-376c-5p,novel_284,oar-miR-134-3p,oar-miR-22-3p,oar-miR-496-3p,oar-miR-1185-3p,…	CERS4	ceramide synthase 4 [Source:HGNC Symbol;Acc:HGNC:23747]
ENSOARG00000003589	novel_394,oar-miR-411a-3p,oar-miR-544-5p,oar-miR-30c,oar-miR-380-5p,novel_279,oar-miR-194,oar-miR-30a-5p,oar-miR-106a,oar-miR-30a-3p,oar-miR-379-3p,novel_416,novel_403,oar-miR-17-5p,oar-miR-3956-3p,oar-miR-148a,oar-miR-431,oar-miR-544-3p,novel_356,oar-miR-106b,novel_136,oar-miR-30b,oar-miR-541-5p,oar-miR-541-3p,oar-miR-154a-5p,novel_393,oar-miR-181a,oar-miR-377-3p,novel_236,oar-miR-152,oar-miR-53…	HOOK3	hook microtubule-tethering protein 3 [Source:HGNC Symbol;Acc:HGNC:23576]
ENSOARG00000003591	novel_163,oar-miR-376c-5p,novel_215,oar-miR-493-5p,novel_233,oar-miR-27a,novel_242,oar-miR-181a,oar-miR-487b-5p,novel_376,oar-miR-409-3p,oar-miR-376a-5p,oar-miR-376e-5p,novel_402,novel_246,novel_292,oar-miR-10a,oar-miR-494-3p,novel_54,novel_212,oar-miR-411a-3p,novel_279,oar-miR-376c-3p,oar-miR-194,oar-miR-30a-5p,oar-miR-218a,oar-miR-133,oar-miR-10b,oar-miR-376e-3p,oar-miR-655-3p,oar-miR-495-3p,no…	NFAT5	nuclear factor of activated T-cells 5, tonicity-responsive [Source:HGNC Symbol;Acc:HGNC:7774]
ENSOARG00000003592	oar-miR-143,oar-miR-377-3p,oar-miR-362,novel_429,oar-miR-152,oar-miR-181a,oar-miR-199a-3p,novel_242,oar-miR-19b,oar-miR-3959-3p,oar-miR-543-3p,oar-miR-376c-5p,oar-miR-329a-5p,oar-miR-134-5p,novel_324,novel_123,novel_393,oar-miR-329b-3p,oar-miR-200a,oar-miR-1197-5p,novel_212,oar-miR-10a,oar-miR-494-3p,oar-miR-376a-5p,novel_378,oar-miR-485-5p,novel_425,oar-miR-221,oar-miR-148a,oar-miR-103,oar-miR-3…	LRP2	low density lipoprotein receptor-related protein 2 [Source:HGNC Symbol;Acc:HGNC:6694]
ENSOARG00000003603	novel_212,oar-miR-1197-5p,oar-miR-494-3p,oar-miR-323c,oar-miR-668-5p,oar-miR-29b,oar-miR-136,novel_215,novel_398,novel_263,oar-miR-29a	DPYSL3	dihydropyrimidinase-like 3 [Source:HGNC Symbol;Acc:HGNC:3015]
ENSOARG00000003607	novel_277,novel_416,oar-miR-487a-3p,oar-miR-125b,oar-miR-3958-5p,novel_356,novel_215,oar-miR-370-5p,oar-miR-485-3p	SKOR2	SKI family transcriptional corepressor 2 [Source:HGNC Symbol;Acc:HGNC:32695]
ENSOARG00000003619	novel_212,novel_429,novel_236,oar-miR-125b,oar-miR-134-3p,oar-miR-496-5p,oar-miR-485-5p,novel_384,oar-miR-3957-5p,oar-miR-541-3p,oar-miR-543-5p,novel_218	-	Uncharacterized protein [Source:UniProtKB/TrEMBL;Acc:W5P0A9]
ENSOARG00000003629	oar-miR-221,oar-miR-30a-3p,oar-miR-125b,oar-miR-3956-3p,oar-miR-10b,oar-miR-148a,oar-miR-200b,oar-miR-411b-3p,oar-miR-544-5p,oar-let-7d,oar-miR-3955-5p,oar-miR-1185-3p,novel_356,oar-miR-3956-5p,oar-miR-200c,oar-miR-487a-3p,oar-miR-299-3p,oar-miR-134-3p,oar-let-7c,oar-miR-23b,oar-miR-485-3p,novel_218,oar-let-7a,oar-miR-495-3p,oar-miR-1197-3p,oar-miR-23a,novel_299,oar-miR-150,oar-miR-493-5p,oar-let…	LGALS8	lectin, galactoside-binding, soluble, 8 [Source:HGNC Symbol;Acc:HGNC:6569]
ENSOARG00000003630	novel_204,oar-miR-655-5p,oar-miR-134-5p,oar-miR-154a-5p,novel_233,oar-miR-3958-3p,oar-miR-143,novel_381,novel_236,oar-miR-181a,oar-miR-376a-5p,oar-miR-409-3p,novel_246,novel_425,novel_337,novel_212,oar-miR-200a,oar-miR-21,novel_54,oar-miR-3959-5p,oar-miR-200b,oar-miR-3956-3p,oar-miR-218a,oar-miR-485-3p,oar-miR-655-3p,oar-miR-323b,oar-miR-544-3p,oar-miR-3955-3p,novel_384,oar-miR-1197-3p,oar-miR-11…	ZNF548	zinc finger protein 548 [Source:HGNC Symbol;Acc:HGNC:26561]
ENSOARG00000003635	oar-miR-539-5p,oar-let-7b,oar-miR-29a,oar-let-7g,novel_378,oar-miR-29b,oar-miR-432,oar-miR-1197-5p,oar-miR-200a,oar-miR-1185-5p,novel_54,oar-miR-655-5p,oar-miR-3959-3p,novel_324,oar-miR-329b-3p,oar-miR-493-5p,oar-miR-377-3p,oar-let-7f,novel_429,oar-miR-199a-3p,oar-miR-668-3p,oar-miR-27a,oar-let-7i,oar-miR-323b,novel_218,oar-miR-544-3p,oar-let-7c,oar-miR-376e-3p,oar-miR-668-5p,oar-miR-150,novel_38…	FBXW11	F-box and WD repeat domain containing 11 [Source:HGNC Symbol;Acc:HGNC:13607]
ENSOARG00000003641	novel_292,oar-miR-143,oar-miR-487a-3p,oar-miR-199a-3p,oar-miR-543-5p,oar-miR-543-3p,novel_204,oar-miR-485-3p,oar-miR-409-3p,novel_163,oar-miR-541-5p,oar-miR-432,oar-miR-380-5p	-	Uncharacterized protein [Source:UniProtKB/TrEMBL;Acc:W5P0D6]
ENSOARG00000003642	novel_242,novel_277,oar-miR-377-3p,novel_429,novel_376,novel_393,oar-miR-134-5p,novel_123,novel_312,oar-miR-541-3p,oar-miR-381-5p,oar-miR-154b-5p,oar-miR-432,oar-miR-485-5p,novel_402,oar-miR-1193-5p,oar-miR-3956-3p,oar-miR-125b,oar-miR-3958-5p,oar-miR-370-3p,oar-miR-16b,novel_279,oar-miR-3955-5p,novel_136,novel_235,oar-miR-134-3p,novel_428,oar-miR-1197-3p,oar-miR-377-5p,oar-miR-370-5p,novel_218,o…	EWSR1	EWS RNA-binding protein 1 [Source:HGNC Symbol;Acc:HGNC:3508]
ENSOARG00000003643	oar-miR-148a,oar-miR-152,oar-miR-410-3p	ARFIP1	ADP-ribosylation factor interacting protein 1 [Source:HGNC Symbol;Acc:HGNC:21496]
ENSOARG00000003647	oar-miR-16b,novel_279,novel_411,oar-miR-370-3p,novel_236,oar-miR-3956-3p,novel_376,novel_277,novel_218,oar-miR-543-5p,oar-miR-150,oar-miR-485-5p,novel_384,oar-miR-495-3p,novel_425,oar-miR-758-3p,oar-miR-200a,novel_136	EFNA1	ephrin-A1 [Source:HGNC Symbol;Acc:HGNC:3221]
ENSOARG00000003648	oar-miR-26b,novel_213,novel_325,novel_401,novel_376,oar-miR-103,oar-miR-107,novel_215,novel_425,oar-miR-411a-5p,oar-miR-26a	CCNL2	cyclin L2 [Source:HGNC Symbol;Acc:HGNC:20570]
ENSOARG00000003654	oar-miR-30c,oar-miR-30b,oar-miR-3955-5p,oar-miR-30d,novel_402,novel_394,oar-miR-30a-5p	SMAD2	SMAD family member 2 [Source:HGNC Symbol;Acc:HGNC:6768]
ENSOARG00000003659	oar-miR-494-3p,oar-miR-30b,oar-miR-200c,oar-miR-10a,novel_136,oar-miR-3957-3p,oar-miR-382-5p,oar-miR-30d,oar-miR-1197-5p,oar-miR-22-3p,oar-miR-1185-3p,novel_402,novel_384,oar-miR-376a-5p,oar-miR-199a-3p,oar-miR-27a,novel_429,oar-miR-3956-3p,oar-miR-362,oar-miR-487b-5p,oar-miR-30a-5p,oar-miR-30c,oar-miR-16b,novel_281,oar-miR-134-5p,oar-miR-136,novel_312,oar-miR-494-5p,oar-miR-3957-5p,oar-miR-411b-…	-	Uncharacterized protein [Source:UniProtKB/TrEMBL;Acc:W5P0F5]
ENSOARG00000003673	oar-miR-181a,oar-miR-125b,novel_429,oar-miR-218a,oar-miR-26b,oar-miR-154a-5p,oar-miR-26a,oar-miR-16b,novel_279,novel_215,oar-miR-134-5p,novel_394,oar-miR-200b,oar-miR-494-5p,oar-miR-543-3p,oar-miR-19b,oar-miR-200c,novel_351,oar-miR-200a,oar-miR-154b-5p,oar-miR-377-5p,oar-miR-668-5p,oar-miR-370-5p,oar-miR-543-5p	ZNF550	zinc finger protein 550 [Source:HGNC Symbol;Acc:HGNC:28643]
ENSOARG00000003680	oar-miR-382-3p	-	Uncharacterized protein [Source:UniProtKB/TrEMBL;Acc:W5P0I0]
ENSOARG00000003686	oar-miR-103,novel_429,novel_381,novel_337,oar-miR-154b-5p,oar-miR-16b,oar-miR-107,novel_384	WDTC1	WD and tetratricopeptide repeats 1 [Source:HGNC Symbol;Acc:HGNC:29175]
ENSOARG00000003695	novel_123,oar-miR-134-3p	MED22	mediator complex subunit 22 [Source:HGNC Symbol;Acc:HGNC:11477]
ENSOARG00000003698	oar-miR-30a-5p,oar-miR-544-3p,oar-miR-30d	BECN1	beclin 1, autophagy related [Source:HGNC Symbol;Acc:HGNC:1034]
ENSOARG00000003701	novel_233,oar-miR-99a,oar-miR-181a,novel_163,novel_281,novel_215,oar-miR-134-5p,novel_324,oar-miR-381-3p,oar-miR-410-5p,novel_212,oar-miR-30d,oar-miR-200a,oar-miR-21,oar-miR-539-5p,oar-miR-412-5p,novel_246,oar-miR-370-3p,oar-miR-30a-5p,novel_403,oar-miR-379-3p,oar-miR-103,novel_394,oar-miR-107,novel_279,oar-miR-380-5p,novel_213,oar-miR-1185-3p,oar-miR-496-3p,oar-miR-382-5p,oar-miR-30b,oar-miR-323…	MBNL1	muscleblind-like splicing regulator 1 [Source:HGNC Symbol;Acc:HGNC:6923]
ENSOARG00000003707	novel_337,oar-miR-370-3p,novel_381,oar-miR-1197-5p,novel_284,novel_212,oar-miR-3956-3p,novel_235,novel_324,novel_279,novel_123,novel_215,oar-miR-432,novel_425	-	Uncharacterized protein [Source:UniProtKB/TrEMBL;Acc:W5P0K9]
ENSOARG00000003713	oar-miR-495-3p,oar-miR-668-5p,oar-miR-541-5p,oar-miR-411a-3p,novel_242,oar-miR-379-3p,novel_428,novel_249	ACTN2	actinin, alpha 2 [Source:HGNC Symbol;Acc:HGNC:164]
ENSOARG00000003718	oar-miR-181a,oar-miR-27a,oar-miR-377-3p,oar-miR-362,oar-miR-152,novel_429,novel_376,oar-miR-143,novel_324,oar-miR-134-5p,novel_123,novel_215,oar-miR-541-3p,oar-miR-19b,oar-miR-381-5p,oar-miR-10a,novel_212,novel_401,oar-miR-411a-5p,oar-miR-485-5p,oar-miR-409-3p,oar-miR-103,oar-miR-10b,oar-miR-125b,oar-miR-133,oar-miR-148a,novel_249,oar-miR-370-3p,oar-miR-16b,oar-miR-376c-3p,oar-miR-107,novel_387,o…	MAPK3	mitogen-activated protein kinase 3 [Source:HGNC Symbol;Acc:HGNC:6877]
ENSOARG00000003730	oar-miR-16b,novel_215,oar-miR-370-5p,oar-miR-3955-3p,oar-miR-21,oar-miR-27a,oar-miR-323c,oar-miR-377-3p,oar-miR-152,oar-miR-148a,oar-miR-143,novel_356,oar-miR-370-3p	STK10	serine/threonine kinase 10 [Source:HGNC Symbol;Acc:HGNC:11388]
ENSOARG00000003734	oar-miR-3956-3p,oar-miR-125b,oar-miR-218a,oar-miR-148a,oar-miR-103,oar-miR-370-3p,oar-miR-3958-5p,oar-miR-16b,oar-miR-107,oar-miR-136,oar-miR-3955-5p,oar-miR-329a-3p,oar-miR-487a-5p,novel_394,oar-miR-134-3p,oar-miR-487a-3p,novel_351,novel_213,oar-miR-22-3p,novel_299,oar-miR-485-3p,oar-miR-431,novel_398,oar-miR-543-5p,oar-miR-152,novel_242,novel_277,oar-miR-493-5p,novel_393,novel_215,oar-miR-329b-…	SLC50A1	solute carrier family 50 (sugar efflux transporter), member 1 [Source:HGNC Symbol;Acc:HGNC:30657]
ENSOARG00000003737	novel_54,oar-miR-758-3p,oar-miR-200a,oar-miR-30d,novel_425,oar-miR-432,novel_402,oar-miR-409-3p,novel_242,oar-miR-27a,oar-miR-152,oar-miR-377-3p,novel_429,novel_233,oar-miR-493-5p,oar-miR-154a-5p,oar-miR-376b-3p,novel_312,novel_204,oar-miR-376c-5p,oar-miR-655-5p,oar-miR-30b,novel_136,oar-miR-433-3p,oar-miR-323a-5p,novel_428,oar-miR-1185-3p,oar-miR-431,novel_263,oar-miR-543-5p,oar-miR-30a-3p,oar-m…	-	Uncharacterized protein [Source:UniProtKB/TrEMBL;Acc:W5P0P2]
ENSOARG00000003740	oar-miR-23a,oar-let-7a,novel_398,oar-miR-23b,oar-let-7c,oar-miR-299-3p,oar-miR-410-3p,oar-miR-329a-3p,oar-let-7d,oar-miR-665-3p,oar-miR-218a,oar-miR-125b,oar-miR-3956-3p,oar-miR-25,novel_402,oar-miR-376a-5p,oar-let-7b,oar-let-7g,oar-miR-1197-5p,oar-miR-758-3p,novel_54,oar-miR-21,novel_337,oar-miR-410-5p,oar-miR-323a-3p,novel_215,oar-miR-329b-3p,oar-miR-543-3p,oar-miR-541-5p,oar-miR-377-3p,oar-miR…	SUCNR1	succinate receptor 1 [Source:HGNC Symbol;Acc:HGNC:4542]
ENSOARG00000003751	oar-miR-329a-5p,novel_263,oar-miR-412-3p,oar-miR-411b-5p,novel_123,novel_279,oar-miR-25,novel_212,novel_284	COPG1	coatomer protein complex, subunit gamma 1 [Source:HGNC Symbol;Acc:HGNC:2236]
ENSOARG00000003759	oar-miR-27a,novel_429,oar-miR-134-5p,oar-miR-143,oar-miR-409-3p,novel_218	-	Uncharacterized protein [Source:UniProtKB/TrEMBL;Acc:W5P0Q8]
ENSOARG00000003783	oar-miR-134-3p	-	Uncharacterized protein [Source:UniProtKB/TrEMBL;Acc:W5P0U3]
ENSOARG00000003803	oar-miR-17-5p,oar-miR-125b,oar-miR-3956-3p,oar-miR-148a,oar-miR-106a,novel_416,oar-miR-370-3p,oar-miR-221,oar-miR-3958-5p,oar-miR-16b,oar-miR-3955-5p,oar-let-7d,oar-miR-134-3p,oar-miR-106b,novel_213,oar-let-7a,novel_263,oar-miR-431,novel_398,novel_218,oar-let-7c,oar-miR-152,oar-let-7f,oar-let-7i,oar-miR-27a,oar-miR-382-3p,oar-miR-323c,oar-miR-410-5p,oar-miR-485-5p,oar-miR-412-5p,novel_402,oar-miR…	IST1	increased sodium tolerance 1 homolog (yeast) [Source:HGNC Symbol;Acc:HGNC:28977]
ENSOARG00000003812	oar-miR-27a,oar-miR-379-3p,oar-miR-218a,oar-miR-194,oar-miR-1185-3p,oar-miR-26b,oar-miR-26a,oar-miR-411a-3p,novel_204	-	Uncharacterized protein [Source:UniProtKB/TrEMBL;Acc:W5P0X0]
ENSOARG00000003814	oar-miR-148a,oar-miR-125b,oar-miR-1193-5p,oar-miR-103,oar-miR-370-3p,oar-miR-3958-5p,novel_279,oar-miR-107,oar-miR-16b,novel_106,oar-miR-665-3p,oar-miR-487a-5p,oar-miR-329b-5p,oar-miR-200b,novel_394,novel_284,oar-miR-299-3p,oar-miR-487a-3p,novel_213,oar-miR-3956-5p,novel_384,oar-miR-668-5p,novel_299,oar-miR-377-5p,oar-miR-485-3p,novel_398,novel_218,novel_376,oar-miR-362,oar-miR-377-3p,oar-miR-152…	MATN2	matrilin 2 [Source:HGNC Symbol;Acc:HGNC:6908]
ENSOARG00000003815	oar-miR-143,oar-miR-370-5p,oar-miR-487b-5p,oar-miR-16b	AADAC	arylacetamide deacetylase [Source:HGNC Symbol;Acc:HGNC:17]
ENSOARG00000003822	novel_213,novel_376,novel_212,oar-miR-377-3p,oar-miR-125b,oar-miR-541-3p,oar-miR-23b,novel_312,novel_378,oar-miR-493-3p,novel_402,oar-miR-23a	IRF4	interferon regulatory factor 4 [Source:HGNC Symbol;Acc:HGNC:6119]
ENSOARG00000003831	novel_235,oar-miR-323a-5p,novel_263	-	Uncharacterized protein [Source:UniProtKB/TrEMBL;Acc:W5P0Y8]
ENSOARG00000003833	oar-miR-154a-3p,oar-miR-382-5p,oar-miR-539-3p,oar-miR-487a-3p,novel_212,novel_356,oar-miR-1185-3p,oar-miR-154b-3p,novel_299,oar-miR-495-3p,oar-miR-29b,oar-miR-191,oar-miR-409-3p,oar-miR-29a,oar-miR-323b,oar-miR-485-3p,novel_277,oar-miR-30a-3p,oar-miR-125b,oar-miR-541-3p,oar-miR-665-3p,oar-miR-487a-5p,oar-miR-19b,novel_204	AP1G1	adaptor-related protein complex 1, gamma 1 subunit [Source:HGNC Symbol;Acc:HGNC:555]
ENSOARG00000003836	novel_428,novel_384,novel_279	SLC9A1	solute carrier family 9, subfamily A (NHE1, cation proton antiporter 1), member 1 [Source:HGNC Symbol;Acc:HGNC:11071]
ENSOARG00000003841	oar-miR-143,oar-miR-539-5p,oar-miR-1193-5p,novel_425,novel_376,novel_236	ZP4	zona pellucida glycoprotein 4 [Source:HGNC Symbol;Acc:HGNC:15770]
ENSOARG00000003844	novel_136,oar-miR-323c,novel_356,novel_384,novel_246,novel_378,oar-miR-25,oar-miR-199a-3p,novel_416,oar-miR-26b,oar-miR-99a,novel_281,oar-miR-136,oar-miR-26a,oar-miR-3959-3p,oar-miR-380-3p	NOX4	NADPH oxidase 4 [Source:HGNC Symbol;Acc:HGNC:7891]
ENSOARG00000003848	novel_284,oar-miR-148a,oar-miR-152,oar-miR-3956-3p,novel_277,novel_235,novel_402,oar-miR-485-5p,novel_123,oar-miR-150,oar-miR-154b-5p,oar-miR-541-3p,novel_263	RPS5	ribosomal protein S5 [Source:HGNC Symbol;Acc:HGNC:10426]
ENSOARG00000003849	oar-miR-541-3p,novel_394,novel_123,oar-miR-485-5p,novel_325,novel_249,oar-miR-22-3p,oar-miR-1197-5p,novel_212,novel_429,novel_428	RCOR2	REST corepressor 2 [Source:HGNC Symbol;Acc:HGNC:27455]
ENSOARG00000003857	oar-miR-23a,novel_281,oar-miR-200b,oar-miR-23b,oar-miR-541-5p,oar-miR-668-3p,oar-miR-1185-5p,oar-miR-25,oar-miR-200c,novel_284,oar-miR-487a-3p,novel_325,oar-miR-1185-3p,oar-miR-154b-3p,novel_211	AADACL2	arylacetamide deacetylase-like 2 [Source:HGNC Symbol;Acc:HGNC:24427]
ENSOARG00000003869	novel_402	DUSP22	dual specificity phosphatase 22 [Source:HGNC Symbol;Acc:HGNC:16077]
ENSOARG00000003878	oar-miR-665-3p,oar-miR-543-5p,oar-miR-382-3p,oar-miR-136,novel_401,novel_290,novel_213,oar-miR-30a-3p,oar-miR-668-3p	DYM	dymeclin [Source:HGNC Symbol;Acc:HGNC:21317]
ENSOARG00000003881	novel_277,novel_236,novel_428,novel_429,oar-miR-125b,oar-miR-370-3p,oar-miR-432,novel_425,oar-miR-495-3p,novel_215,novel_402,oar-miR-543-5p	SCAP	SREBF chaperone [Source:HGNC Symbol;Acc:HGNC:30634]
ENSOARG00000003883	oar-miR-181a,oar-miR-758-3p,oar-miR-377-3p,oar-miR-3956-3p,novel_211,novel_425,oar-miR-134-5p,oar-miR-136,novel_393,oar-miR-329a-5p,oar-miR-409-3p,oar-miR-329b-5p,oar-miR-541-5p,oar-miR-543-5p,novel_398	ZNF248	zinc finger protein 248 [Source:HGNC Symbol;Acc:HGNC:13041]
ENSOARG00000003888	oar-miR-200c,oar-miR-1185-3p,oar-miR-410-5p,novel_292,oar-miR-106b,novel_213,oar-miR-23a,oar-miR-668-5p,oar-miR-493-3p,novel_384,oar-miR-23b,oar-miR-3955-3p,oar-miR-106a,novel_277,oar-miR-125b,oar-miR-17-5p,novel_325,oar-miR-493-5p,oar-miR-3955-5p,oar-miR-329a-5p,oar-miR-200b,oar-miR-329b-5p,oar-miR-380-3p	TYR	tyrosinase precursor [Source:RefSeq peptide;Acc:NP_001123499]
ENSOARG00000003890	novel_218,oar-miR-370-3p,oar-miR-143,novel_401	TAT	tyrosine aminotransferase [Source:HGNC Symbol;Acc:HGNC:11573]
ENSOARG00000003901	oar-miR-370-5p,oar-miR-3955-3p,novel_263,novel_218,novel_398,oar-miR-1197-3p,novel_384,oar-miR-22-3p,novel_290,oar-miR-433-3p,novel_428,oar-miR-299-3p,oar-miR-487a-5p,oar-miR-16b,oar-miR-107,oar-miR-370-3p,oar-miR-103,oar-miR-148a,oar-miR-125b,oar-miR-376a-5p,oar-miR-29a,novel_425,oar-miR-485-5p,novel_402,oar-miR-412-5p,oar-miR-29b,novel_246,oar-miR-410-5p,novel_54,oar-miR-1197-5p,oar-miR-758-3p,…	ZNF19	zinc finger protein 19 [Source:HGNC Symbol;Acc:HGNC:12981]
ENSOARG00000003903	oar-miR-655-5p,oar-miR-329a-3p,oar-miR-329b-3p,oar-miR-27a,novel_416	HSP90AA1	heat shock protein 90kDa alpha (cytosolic), class A member 1 [Source:HGNC Symbol;Acc:HGNC:5253]
ENSOARG00000003911	oar-miR-329b-5p,oar-miR-329a-5p,oar-miR-136,novel_279,oar-miR-433-5p,oar-miR-106a,oar-miR-362,oar-miR-377-3p,oar-miR-17-5p,novel_376,oar-miR-1197-3p,oar-miR-154b-5p,novel_246,novel_356,oar-miR-106b,novel_213,oar-miR-381-5p,oar-miR-299-3p,novel_428,novel_212,oar-miR-1197-5p	ZNF23	zinc finger protein 23 [Source:HGNC Symbol;Acc:HGNC:13023]
ENSOARG00000003916	novel_54,novel_376	SMARCD3	SWI/SNF related, matrix associated, actin dependent regulator of chromatin, subfamily d, member 3 [Source:HGNC Symbol;Acc:HGNC:11108]
ENSOARG00000003923	oar-miR-539-5p,novel_402,oar-miR-485-5p,oar-miR-432,novel_337,oar-miR-410-5p,novel_401,oar-miR-376c-5p,oar-miR-374b,oar-miR-541-3p,oar-miR-329a-5p,novel_393,novel_215,oar-miR-329b-3p,novel_233,novel_381,oar-miR-377-3p,novel_236,oar-miR-199a-3p,oar-miR-181a,novel_398,oar-miR-3955-3p,oar-miR-370-5p,oar-miR-23a,oar-miR-3956-5p,novel_213,oar-miR-496-3p,novel_136,oar-miR-200c,oar-miR-433-3p,oar-miR-39…	-	Uncharacterized protein [Source:UniProtKB/TrEMBL;Acc:W5P191]
ENSOARG00000003928	oar-miR-16b,novel_215,novel_411,oar-miR-152,oar-miR-3956-3p,novel_403,novel_429,oar-miR-148a,oar-miR-1193-5p,novel_211,novel_381,oar-miR-150,oar-miR-370-5p,oar-miR-409-3p,oar-miR-299-3p,novel_212,novel_428,novel_284,oar-miR-1197-5p,novel_337,oar-miR-323a-3p,novel_356	HNF4A	hepatocyte nuclear factor 4, alpha [Source:HGNC Symbol;Acc:HGNC:5024]
ENSOARG00000003929	novel_246,oar-miR-544-3p,oar-miR-3955-3p,oar-miR-382-5p,oar-miR-30d,oar-miR-30b,oar-miR-494-3p,oar-miR-200c,novel_54,oar-miR-496-3p,novel_123,novel_387,oar-miR-134-5p,oar-miR-329a-3p,oar-miR-30c,oar-miR-329b-3p,oar-miR-543-3p,oar-miR-3959-3p,novel_394,novel_312,oar-miR-200b,oar-miR-181a,oar-miR-27a,oar-miR-370-3p,novel_233,oar-miR-30a-5p	VIP	vasoactive intestinal peptide [Source:HGNC Symbol;Acc:HGNC:12693]
ENSOARG00000003940	oar-miR-16b,oar-miR-495-3p,oar-miR-1197-3p,oar-miR-544-3p	-	Uncharacterized protein [Source:UniProtKB/TrEMBL;Acc:W5P1A6]
ENSOARG00000003952	novel_381,novel_233,oar-miR-379-3p,oar-miR-1193-5p,novel_403,oar-miR-10b,oar-miR-125b,oar-miR-218a,oar-miR-541-5p,oar-miR-411a-3p,oar-miR-329a-3p,oar-miR-329b-3p,oar-miR-376c-3p,oar-miR-16b,novel_387,novel_123,oar-miR-1185-3p,oar-miR-410-5p,novel_337,oar-miR-10a,novel_54,oar-miR-323c,oar-miR-1197-5p,oar-miR-370-5p,oar-miR-376e-3p,novel_378,novel_425,oar-miR-150	NUCB2	nucleobindin 2 [Source:HGNC Symbol;Acc:HGNC:8044]
ENSOARG00000003955	oar-let-7a,oar-miR-485-5p,novel_402,oar-miR-370-5p,oar-let-7c,oar-let-7g,novel_263,oar-let-7b,oar-miR-134-3p,novel_356,oar-let-7d,novel_324,oar-miR-329b-5p,oar-miR-329a-5p,oar-let-7i,novel_277,oar-let-7f,oar-miR-379-5p,oar-miR-125b,oar-miR-3958-5p	GPATCH3	G patch domain containing 3 [Source:HGNC Symbol;Acc:HGNC:25720]
ENSOARG00000003960	oar-miR-323a-5p	CDK18	cyclin-dependent kinase 18 [Source:HGNC Symbol;Acc:HGNC:8751]
ENSOARG00000003961	oar-miR-154b-5p,oar-miR-409-5p,oar-miR-133,novel_384,oar-miR-487b-5p,novel_211	HNRNPM	heterogeneous nuclear ribonucleoprotein M [Source:HGNC Symbol;Acc:HGNC:5046]
ENSOARG00000003964	oar-miR-329a-5p,oar-miR-329b-5p,novel_292,oar-miR-382-3p,novel_425,oar-miR-136	-	60S ribosomal protein L6 [Source:UniProtKB/TrEMBL;Acc:W5P1D5]
ENSOARG00000003972	novel_387,oar-miR-16b,novel_394,novel_398	-	Uncharacterized protein [Source:UniProtKB/TrEMBL;Acc:W5P1E3]
ENSOARG00000003980	oar-miR-148a,oar-miR-30a-5p,oar-miR-3958-5p,novel_279,oar-miR-30c,oar-miR-369-3p,novel_284,novel_428,oar-miR-487a-3p,oar-miR-3957-3p,oar-miR-323a-5p,oar-miR-30b,novel_356,oar-miR-23a,oar-miR-495-3p,oar-miR-655-3p,oar-miR-485-3p,novel_218,oar-miR-323b,novel_263,oar-miR-23b,oar-miR-495-5p,oar-miR-152,oar-miR-181a,novel_123,novel_324,oar-miR-541-3p,oar-miR-543-3p,novel_163,novel_312,oar-miR-30d,oar-…	SEC23IP	SEC23 interacting protein [Source:HGNC Symbol;Acc:HGNC:17018]
ENSOARG00000003988	oar-let-7b,oar-miR-29a,oar-let-7g,oar-let-7c,oar-miR-29b,oar-let-7a,novel_425,oar-miR-432,novel_292,oar-miR-494-3p,oar-miR-541-5p,oar-miR-16b,oar-miR-107,novel_215,oar-let-7d,novel_211,novel_233,oar-miR-143,oar-let-7f,oar-miR-362,oar-miR-125b,oar-miR-199a-3p,oar-miR-668-3p,oar-let-7i,oar-miR-103	-	Uncharacterized protein [Source:UniProtKB/TrEMBL;Acc:W5P1G1]
ENSOARG00000003994	oar-miR-29b,novel_402,oar-miR-154b-5p,oar-miR-432,oar-miR-323b,novel_398,oar-miR-29a,oar-miR-200a,oar-miR-200c,novel_54,oar-miR-323a-5p,novel_213,oar-miR-382-3p,oar-miR-26a,oar-miR-329b-5p,oar-miR-200b,oar-miR-329a-5p,oar-miR-30a-3p,oar-miR-181a,oar-miR-26b,novel_233	CTSC	cathepsin C [Source:HGNC Symbol;Acc:HGNC:2528]
ENSOARG00000003996	oar-miR-377-3p,novel_236,oar-let-7f,novel_429,oar-miR-668-3p,oar-let-7i,oar-miR-143,oar-miR-134-5p,novel_411,oar-miR-655-5p,oar-miR-329a-5p,novel_312,oar-miR-200a,novel_212,oar-miR-10a,oar-miR-412-5p,oar-miR-154b-5p,oar-let-7b,oar-let-7g,oar-miR-218a,oar-miR-379-5p,oar-miR-3956-3p,oar-miR-133,oar-miR-125b,oar-miR-103,oar-miR-369-5p,novel_387,oar-miR-107,oar-miR-16b,oar-let-7d,oar-miR-329b-5p,oar-…	LRTOMT	leucine rich transmembrane and O-methyltransferase domain containing [Source:HGNC Symbol;Acc:HGNC:25033]
ENSOARG00000004002	oar-miR-30a-5p,oar-miR-143,novel_215,oar-miR-134-3p,oar-miR-30b,oar-miR-30c	RAB7A	RAB7A, member RAS oncogene family [Source:HGNC Symbol;Acc:HGNC:9788]
ENSOARG00000004003	oar-miR-148a,oar-miR-125b,oar-miR-3956-3p,novel_403,oar-miR-30a-3p,oar-miR-194,oar-miR-136,oar-let-7d,oar-miR-665-3p,oar-miR-200b,oar-miR-382-5p,oar-miR-134-3p,oar-miR-299-3p,oar-miR-200c,novel_213,oar-miR-668-5p,novel_299,oar-let-7a,oar-miR-543-5p,oar-miR-655-3p,oar-let-7c,oar-miR-152,oar-miR-377-3p,oar-let-7f,novel_236,novel_429,oar-miR-27a,oar-let-7i,oar-miR-199a-3p,oar-miR-181a,oar-miR-3958-3…	ERLEC1	endoplasmic reticulum lectin 1 [Source:HGNC Symbol;Acc:HGNC:25222]
ENSOARG00000004007	novel_218,oar-miR-544-3p,oar-miR-376e-3p,oar-miR-495-5p,novel_402,novel_290,oar-miR-496-5p,oar-miR-22-3p,oar-miR-410-3p,novel_292,novel_356,oar-miR-382-5p,oar-miR-409-5p,oar-miR-376c-3p,novel_279,oar-miR-668-3p	LIPG	lipase, endothelial [Source:HGNC Symbol;Acc:HGNC:6623]
ENSOARG00000004019	oar-miR-543-5p,oar-miR-411a-5p,oar-miR-380-5p,novel_299,oar-miR-154b-5p,novel_123,oar-miR-143,oar-miR-496-5p,oar-miR-106b,oar-miR-10a,oar-miR-181a,oar-miR-106a,oar-miR-299-3p,novel_236,oar-miR-17-5p	TTPAL	tocopherol (alpha) transfer protein-like [Source:HGNC Symbol;Acc:HGNC:16114]
ENSOARG00000004022	oar-miR-143,oar-miR-152,novel_236,novel_429,novel_376,novel_277,oar-miR-541-3p,novel_215,novel_89,novel_292,novel_401,oar-miR-200a,oar-miR-30d,novel_54,novel_378,oar-miR-154b-5p,oar-miR-432,novel_211,oar-miR-30a-5p,oar-miR-194,oar-miR-125b,oar-miR-3956-3p,oar-miR-148a,oar-miR-1193-5p,oar-miR-369-3p,oar-miR-665-3p,oar-miR-200b,novel_387,oar-miR-30c,novel_106,oar-miR-3956-5p,oar-miR-22-3p,oar-miR-1…	TRAPPC9	trafficking protein particle complex 9 [Source:HGNC Symbol;Acc:HGNC:30832]
ENSOARG00000004026	novel_312,oar-miR-143,novel_381,novel_337,novel_425	TNPO3	transportin 3 [Source:HGNC Symbol;Acc:HGNC:17103]
ENSOARG00000004036	oar-miR-134-3p,novel_212,oar-miR-21,oar-miR-323a-3p,oar-miR-493-3p,oar-miR-432,novel_263,oar-miR-544-3p,oar-miR-362,oar-miR-103,novel_211,oar-miR-493-5p,oar-miR-3958-3p,oar-miR-107,oar-miR-16b,oar-miR-329a-3p,oar-miR-329b-3p,oar-miR-541-3p,oar-miR-200b	ETFDH	electron-transferring-flavoprotein dehydrogenase [Source:HGNC Symbol;Acc:HGNC:3483]
ENSOARG00000004042	oar-miR-10b,oar-miR-412-5p,oar-miR-655-3p,oar-miR-493-5p	-	Uncharacterized protein [Source:UniProtKB/TrEMBL;Acc:W5P1L6]
ENSOARG00000004046	oar-miR-493-3p,oar-miR-29b,oar-miR-668-5p,oar-miR-370-5p,oar-miR-29a,oar-miR-376a-5p,oar-miR-30b,oar-miR-382-5p,oar-miR-299-3p,novel_428,oar-miR-134-3p,oar-miR-30c,novel_123,novel_394,oar-miR-541-5p,oar-miR-299-5p,oar-miR-541-3p,oar-miR-1193-5p,oar-miR-30a-3p,oar-miR-218a,novel_429,oar-miR-30a-5p	ACAA2	acetyl-CoA acyltransferase 2 [Source:HGNC Symbol;Acc:HGNC:83]
ENSOARG00000004049	oar-miR-485-5p	MFSD4	major facilitator superfamily domain containing 4 [Source:HGNC Symbol;Acc:HGNC:25433]
ENSOARG00000004050	oar-miR-1193-5p,novel_236,novel_376,oar-miR-218a,oar-miR-370-3p,oar-miR-329a-3p,oar-miR-329b-3p,oar-miR-3955-5p,novel_123,novel_324,oar-miR-543-3p,oar-miR-541-3p,oar-miR-3957-3p,novel_235,oar-miR-323a-5p,novel_212,oar-miR-134-3p,oar-miR-410-5p,oar-miR-432,oar-miR-150,novel_218,oar-miR-543-5p	-	Uncharacterized protein [Source:UniProtKB/TrEMBL;Acc:W5P1M6]
ENSOARG00000004064	oar-miR-299-5p,novel_204,oar-miR-376c-5p,oar-miR-19b,oar-miR-107,oar-miR-16b,oar-miR-376c-3p,novel_215,oar-miR-134-5p,oar-miR-370-3p,oar-miR-30a-3p,oar-miR-103,oar-miR-377-3p,oar-miR-376e-3p,oar-miR-431,oar-miR-29a,oar-miR-150,oar-miR-29b,novel_402,novel_136,oar-miR-382-5p	SERINC3	serine incorporator 3 [Source:HGNC Symbol;Acc:HGNC:11699]
ENSOARG00000004076	oar-miR-152,oar-miR-362,novel_376,oar-miR-199a-3p,oar-miR-27a,oar-miR-143,novel_281,oar-miR-376b-3p,novel_272,novel_324,novel_123,oar-miR-19b,novel_312,oar-miR-541-5p,novel_163,oar-miR-1197-5p,oar-miR-10a,oar-miR-494-3p,oar-miR-485-5p,oar-miR-154b-5p,oar-miR-376d,oar-miR-125b,oar-miR-379-5p,oar-miR-218a,oar-miR-148a,oar-miR-25,oar-miR-194,oar-miR-376c-3p,oar-miR-665-3p,oar-miR-369-3p,oar-miR-329b…	EPN3	epsin 3 [Source:HGNC Symbol;Acc:HGNC:18235]
ENSOARG00000004078	novel_325,novel_249,novel_381,oar-miR-199a-3p,oar-miR-668-3p,oar-miR-1193-5p,novel_236,oar-miR-377-3p,oar-miR-125b,novel_312,oar-miR-380-5p,novel_393,novel_279,novel_337,novel_213,oar-miR-10a,oar-miR-323a-5p,oar-miR-134-3p,oar-miR-299-3p,novel_428,oar-miR-200a,oar-miR-1197-5p,novel_263,novel_218,oar-miR-376a-5p,oar-miR-544-3p,oar-miR-543-5p,oar-miR-432,novel_402,oar-miR-485-5p	STRA6	stimulated by retinoic acid 6 [Source:HGNC Symbol;Acc:HGNC:30650]
ENSOARG00000004084	oar-miR-200c,oar-miR-3957-3p,oar-miR-487a-3p,novel_356,novel_299,oar-miR-150,oar-miR-495-5p,novel_398,novel_218,oar-miR-3955-3p,oar-miR-125b,oar-miR-148a,novel_249,oar-miR-370-3p,novel_211,oar-miR-16b,novel_387,oar-miR-200b,oar-miR-381-5p,novel_212,oar-miR-1197-5p,novel_292,novel_401,novel_337,novel_402,oar-miR-485-5p,oar-miR-199a-3p,oar-miR-181a,oar-miR-362,oar-miR-152,oar-miR-143,novel_381,nove…	NUB1	negative regulator of ubiquitin-like proteins 1 [Source:HGNC Symbol;Acc:HGNC:17623]
ENSOARG00000004103	novel_402,novel_425,oar-miR-539-5p,oar-miR-376a-5p,oar-let-7b,oar-let-7g,oar-miR-758-3p,novel_212,oar-miR-494-3p,novel_54,oar-miR-10a,novel_337,oar-miR-410-5p,novel_89,oar-miR-134-5p,oar-miR-382-3p,oar-miR-26a,novel_163,oar-let-7f,oar-miR-152,novel_242,oar-miR-668-3p,oar-let-7i,oar-miR-26b,novel_381,oar-miR-143,oar-let-7a,oar-miR-377-5p,oar-miR-23a,oar-miR-543-5p,oar-miR-3955-3p,oar-let-7c,oar-mi…	PTPN13	protein tyrosine phosphatase, non-receptor type 13 (APO-1/CD95 (Fas)-associated phosphatase) [Source:HGNC Symbol;Acc:HGNC:9646]
ENSOARG00000004110	oar-miR-544-3p,novel_398,oar-miR-431,oar-miR-377-5p,novel_384,oar-miR-1185-3p,oar-miR-433-3p,oar-miR-3957-3p,oar-miR-299-3p,oar-miR-369-3p,oar-miR-380-5p,oar-miR-329a-3p,novel_387,oar-miR-3958-5p,oar-miR-30a-5p,novel_416,novel_409,oar-miR-25,oar-miR-30a-3p,oar-miR-218a,oar-miR-125b,oar-miR-29a,oar-miR-29b,oar-miR-1185-5p,oar-miR-494-3p,novel_54,novel_312,oar-miR-329b-3p,novel_281,oar-miR-143,nove…	LACTB2	lactamase, beta 2 [Source:HGNC Symbol;Acc:HGNC:18512]
ENSOARG00000004111	oar-miR-30b,novel_235,oar-miR-30d,oar-miR-432,oar-miR-493-3p,oar-miR-495-5p,novel_263,oar-miR-431,oar-miR-181a,oar-miR-199a-3p,novel_409,novel_429,oar-miR-125b,oar-miR-143,oar-miR-370-3p,oar-miR-30a-5p,oar-miR-30c,oar-miR-3957-5p	ZNF536	zinc finger protein 536 [Source:HGNC Symbol;Acc:HGNC:29025]
ENSOARG00000004117	novel_403,oar-miR-17-5p,oar-miR-106a,oar-miR-103,oar-miR-370-3p,oar-miR-3958-5p,novel_249,oar-miR-107,novel_279,oar-let-7d,oar-miR-329a-3p,oar-miR-380-3p,oar-miR-200b,novel_284,oar-miR-200c,novel_235,oar-miR-106b,novel_290,novel_213,oar-miR-22-3p,novel_356,oar-miR-150,oar-let-7a,oar-miR-1197-3p,oar-miR-323b,novel_218,novel_263,novel_398,oar-miR-543-5p,oar-miR-3955-3p,oar-miR-487b-3p,oar-let-7c,oa…	OXSM	3-oxoacyl-ACP synthase, mitochondrial [Source:HGNC Symbol;Acc:HGNC:26063]
ENSOARG00000004131	oar-miR-1185-5p,oar-miR-30d,oar-miR-1197-5p,oar-miR-200a,oar-miR-411a-5p,novel_425,oar-miR-409-3p,novel_277,oar-miR-487b-5p,oar-miR-152,oar-miR-26b,oar-miR-26a,novel_123,novel_215,oar-miR-541-5p,oar-miR-323a-5p,oar-miR-433-3p,oar-miR-30b,oar-miR-134-3p,oar-miR-1185-3p,oar-miR-22-3p,oar-miR-106b,oar-miR-543-5p,novel_398,novel_263,oar-miR-106a,oar-miR-379-3p,oar-miR-218a,oar-miR-148a,oar-miR-17-5p,…	DDRGK1	DDRGK domain containing 1 [Source:HGNC Symbol;Acc:HGNC:16110]
ENSOARG00000004140	oar-miR-194,novel_211,oar-miR-103,oar-miR-199a-3p,novel_403,oar-miR-10b,oar-miR-541-5p,novel_394,oar-miR-299-5p,oar-miR-19b,novel_215,oar-miR-107,oar-miR-10a,novel_54,oar-miR-200a,oar-miR-23b,oar-miR-544-3p,oar-miR-23a,novel_384,oar-miR-412-5p	PHYHIPL	phytanoyl-CoA 2-hydroxylase interacting protein-like [Source:HGNC Symbol;Acc:HGNC:29378]
ENSOARG00000004143	oar-miR-410-5p,novel_292,novel_356,oar-miR-299-3p,oar-miR-487a-3p,oar-miR-134-3p,novel_136,oar-miR-3957-3p,oar-miR-485-3p,novel_398,oar-miR-668-5p,oar-miR-412-5p,oar-miR-485-5p,novel_402,novel_425,novel_403,oar-miR-152,oar-miR-148a,oar-miR-199a-3p,oar-miR-27a,oar-miR-411b-3p,oar-miR-655-5p,oar-miR-3959-3p,oar-miR-541-3p,oar-miR-487a-5p,oar-miR-3957-5p,oar-miR-16b,oar-miR-134-5p,novel_279	ALDOA	aldolase A, fructose-bisphosphate [Source:HGNC Symbol;Acc:HGNC:414]
ENSOARG00000004148	oar-miR-494-3p,oar-miR-487a-5p,oar-miR-376a-5p	TMEM135	transmembrane protein 135 [Source:HGNC Symbol;Acc:HGNC:26167]
ENSOARG00000004155	oar-miR-493-3p,novel_402,novel_123,novel_218,novel_429,oar-miR-134-3p,oar-miR-3957-3p,oar-miR-494-3p,oar-miR-370-3p,novel_356,oar-miR-194	PMPCA	peptidase (mitochondrial processing) alpha [Source:HGNC Symbol;Acc:HGNC:18667]
ENSOARG00000004156	oar-let-7f,oar-let-7i,oar-miR-99a,novel_279,oar-let-7d,oar-miR-1197-5p,novel_136,novel_246,oar-miR-23a,oar-let-7a,novel_425,oar-let-7b,oar-miR-543-5p,novel_398,oar-miR-23b,oar-let-7g,oar-let-7c	SWT1	SWT1 RNA endoribonuclease homolog (S. cerevisiae) [Source:HGNC Symbol;Acc:HGNC:16785]
ENSOARG00000004167	novel_290	NGLY1	N-glycanase 1 [Source:HGNC Symbol;Acc:HGNC:17646]
ENSOARG00000004175	oar-miR-125b,oar-miR-10b,oar-miR-133,oar-miR-148a,oar-miR-194,novel_249,oar-miR-370-3p,oar-miR-30a-5p,oar-miR-30c,oar-let-7d,oar-miR-136,oar-miR-200c,oar-miR-30b,oar-miR-433-3p,oar-miR-323a-5p,novel_428,oar-miR-22-3p,novel_356,oar-miR-495-3p,oar-let-7a,oar-miR-150,oar-let-7c,novel_218,oar-miR-323b,novel_398,oar-miR-3955-3p,oar-miR-668-3p,oar-let-7i,oar-miR-152,oar-miR-362,oar-let-7f,novel_429,nov…	FZD4	frizzled class receptor 4 [Source:HGNC Symbol;Acc:HGNC:4042]
ENSOARG00000004179	novel_249,oar-let-7i,novel_236,oar-miR-3956-3p,oar-let-7f,oar-miR-125b,oar-miR-133,oar-miR-487b-5p,novel_312,oar-miR-19b,oar-miR-541-3p,oar-let-7d,novel_411,novel_123,oar-miR-3957-3p,novel_284,oar-let-7g,oar-let-7c,oar-let-7b,oar-miR-29a,oar-let-7a,oar-miR-377-5p,oar-miR-150,oar-miR-29b,oar-miR-485-5p,novel_402	OTUB1	OTU deubiquitinase, ubiquitin aldehyde binding 1 [Source:HGNC Symbol;Acc:HGNC:23077]
ENSOARG00000004182	novel_381,oar-miR-143,oar-miR-487b-5p,novel_376,oar-miR-152,oar-miR-362,oar-let-7f,oar-let-7i,oar-miR-3959-3p,oar-miR-541-5p,oar-miR-329b-3p,oar-miR-154b-3p,novel_337,oar-miR-381-3p,oar-miR-323a-3p,oar-miR-200a,oar-miR-323c,oar-miR-376a-5p,oar-let-7b,oar-let-7g,novel_402,novel_425,novel_211,oar-miR-148a,oar-miR-218a,novel_403,oar-miR-125b,oar-miR-103,oar-miR-411b-3p,novel_394,oar-miR-3959-5p,nove…	ELK4	ELK4, ETS-domain protein (SRF accessory protein 1) [Source:HGNC Symbol;Acc:HGNC:3326]
ENSOARG00000004212	oar-miR-154b-5p,oar-miR-495-3p,novel_425,oar-miR-432,novel_218,novel_263,oar-miR-544-3p,oar-miR-3955-3p,oar-miR-30b,novel_351,oar-miR-323a-5p,oar-miR-299-3p,oar-miR-134-3p,oar-miR-30d,novel_284,oar-miR-410-3p,oar-miR-410-5p,novel_356,oar-miR-30c,oar-miR-134-5p,novel_312,oar-miR-329b-5p,oar-miR-329a-5p,oar-miR-199a-3p,oar-miR-30a-3p,oar-miR-3956-3p,oar-miR-125b,novel_376,novel_249,novel_325,oar-mi…	WDR86	WD repeat domain 86 [Source:HGNC Symbol;Acc:HGNC:28020]
ENSOARG00000004213	oar-miR-29b,novel_402,novel_123,novel_215,oar-miR-29a,oar-miR-758-3p,oar-miR-3957-3p,novel_235	MYO3A	myosin IIIA [Source:HGNC Symbol;Acc:HGNC:7601]
ENSOARG00000004219	oar-miR-431,novel_263,novel_398,oar-miR-3955-3p,oar-miR-23b,novel_384,oar-miR-1197-3p,oar-miR-495-3p,oar-miR-377-5p,novel_299,oar-miR-23a,oar-miR-3956-5p,novel_290,novel_356,oar-miR-382-5p,oar-miR-134-3p,oar-miR-299-3p,novel_284,oar-miR-323a-5p,oar-miR-665-3p,novel_394,oar-miR-16b,novel_387,oar-miR-221,oar-miR-30a-5p,oar-miR-3956-3p,oar-miR-25,oar-miR-376a-5p,novel_347,novel_402,novel_425,oar-miR…	PPM1H	protein phosphatase, Mg2+/Mn2+ dependent, 1H [Source:HGNC Symbol;Acc:HGNC:18583]
ENSOARG00000004227	oar-miR-26a,novel_425,oar-miR-19b,oar-miR-544-3p,oar-miR-323b,oar-miR-30d,oar-miR-148a,oar-miR-152,oar-miR-299-3p,novel_409,oar-miR-27a,novel_54,novel_213,oar-miR-26b	CCDC6	coiled-coil domain containing 6 [Source:HGNC Symbol;Acc:HGNC:18782]
ENSOARG00000004233	oar-miR-541-3p,novel_393,oar-miR-133,novel_215	PML	promyelocytic leukemia [Source:HGNC Symbol;Acc:HGNC:9113]
ENSOARG00000004234	oar-miR-485-5p	SLC45A3	solute carrier family 45, member 3 [Source:HGNC Symbol;Acc:HGNC:8642]
ENSOARG00000004239	oar-miR-30c,oar-miR-329a-3p,oar-miR-374a,oar-miR-376c-3p,oar-miR-136,oar-miR-487a-5p,oar-miR-544-5p,oar-miR-380-3p,novel_403,oar-miR-10b,oar-miR-148a,novel_211,oar-miR-30a-5p,oar-miR-377-5p,oar-miR-23a,oar-miR-150,oar-miR-668-5p,oar-miR-376e-3p,oar-miR-23b,novel_218,novel_136,oar-miR-30b,oar-miR-487a-3p,novel_284,oar-miR-410-3p,novel_356,novel_411,oar-miR-329b-3p,oar-miR-134-5p,novel_215,oar-miR-…	CPEB4	cytoplasmic polyadenylation element binding protein 4 [Source:HGNC Symbol;Acc:HGNC:21747]
ENSOARG00000004244	novel_213,novel_284,oar-miR-299-3p,oar-miR-10a,novel_54,novel_398,novel_378,novel_384,oar-miR-154b-5p,oar-miR-3958-3p,oar-miR-493-5p,novel_376,oar-miR-10b,oar-miR-19b,oar-miR-376c-5p,oar-miR-3959-5p,novel_215,novel_324,novel_123,novel_281,oar-miR-380-5p	GRM6	glutamate receptor, metabotropic 6 [Source:HGNC Symbol;Acc:HGNC:4598]
ENSOARG00000004252	oar-miR-382-3p,novel_123,oar-miR-134-5p,novel_312,oar-miR-30a-3p,oar-miR-125b,oar-miR-3958-5p,novel_249,novel_425,oar-miR-1197-3p,oar-miR-485-5p,oar-miR-543-5p,oar-miR-539-5p,oar-miR-299-3p,oar-miR-22-3p,novel_290	ILVBL	ilvB (bacterial acetolactate synthase)-like [Source:HGNC Symbol;Acc:HGNC:6041]
ENSOARG00000004259	oar-miR-10b,oar-miR-125b,novel_416,oar-miR-370-3p,novel_387,oar-miR-329a-3p,oar-miR-329b-5p,oar-miR-539-3p,oar-miR-487a-3p,oar-miR-134-3p,oar-miR-299-3p,oar-miR-154a-3p,novel_356,oar-miR-485-3p,novel_218,novel_263,oar-miR-199a-3p,novel_215,oar-miR-329b-3p,novel_411,novel_204,oar-miR-329a-5p,novel_163,novel_212,oar-miR-154b-3p,novel_292,novel_402,oar-miR-485-5p,oar-miR-376e-5p,oar-miR-29b,oar-miR-…	CALHM3	calcium homeostasis modulator 3 [Source:HGNC Symbol;Acc:HGNC:23458]
ENSOARG00000004269	novel_384,oar-let-7a,oar-miR-23a,novel_218,oar-miR-3955-3p,oar-miR-544-3p,oar-let-7c,oar-miR-370-5p,oar-miR-23b,oar-miR-30b,novel_356,oar-miR-107,novel_387,novel_279,oar-miR-30c,oar-miR-329a-3p,oar-let-7d,novel_394,oar-miR-125b,oar-miR-3956-3p,oar-miR-218a,oar-miR-103,oar-miR-370-3p,oar-miR-30a-5p,novel_249,oar-miR-412-5p,oar-let-7b,oar-miR-376a-5p,oar-let-7g,oar-miR-758-3p,oar-miR-200a,oar-miR-3…	TOP2B	topoisomerase (DNA) II beta 180kDa [Source:HGNC Symbol;Acc:HGNC:11990]
ENSOARG00000004272	oar-miR-3958-5p,novel_163,oar-miR-376c-5p,oar-miR-27a,novel_123,oar-miR-3956-3p	-	Uncharacterized protein [Source:UniProtKB/TrEMBL;Acc:W5P2C3]
ENSOARG00000004276	oar-miR-106a,oar-miR-17-5p,oar-miR-10b,oar-miR-218a,novel_249,oar-miR-370-3p,oar-miR-30a-5p,oar-miR-329a-3p,oar-miR-30c,novel_394,oar-miR-329b-5p,novel_136,oar-miR-30b,oar-miR-433-3p,novel_428,oar-miR-22-3p,oar-miR-106b,novel_213,novel_290,oar-miR-1197-3p,novel_218,novel_398,novel_277,oar-miR-27a,oar-miR-377-3p,novel_429,oar-miR-143,novel_325,oar-miR-493-5p,oar-miR-329b-3p,novel_281,novel_393,nov…	SNX9	sorting nexin 9 [Source:HGNC Symbol;Acc:HGNC:14973]
ENSOARG00000004277	novel_212	-	Uncharacterized protein [Source:UniProtKB/TrEMBL;Acc:W5P2C7]
ENSOARG00000004301	novel_384,oar-miR-376a-5p,oar-miR-3959-3p,oar-miR-543-3p,oar-miR-1197-5p,oar-miR-27a,novel_290,novel_356,oar-miR-410-5p	STK39	serine threonine kinase 39 [Source:HGNC Symbol;Acc:HGNC:17717]
ENSOARG00000004306	novel_312,novel_387,oar-miR-16b,oar-miR-143,novel_236,novel_429,oar-miR-125b,oar-miR-10b,oar-miR-1193-5p,oar-miR-544-3p,oar-miR-29a,oar-miR-323b,oar-miR-485-3p,novel_218,oar-miR-23b,oar-miR-370-5p,novel_378,novel_384,oar-miR-485-5p,oar-miR-29b,oar-miR-23a,oar-miR-496-5p,novel_401,oar-miR-1185-3p,oar-miR-200a,oar-miR-487a-3p,oar-miR-1185-5p,novel_54	CEP89	centrosomal protein 89kDa [Source:HGNC Symbol;Acc:HGNC:25907]
ENSOARG00000004307	oar-miR-200b,oar-miR-329a-5p,oar-miR-487a-5p,oar-miR-485-3p,oar-miR-411b-3p,oar-miR-136,oar-miR-374a,oar-miR-370-3p,oar-miR-30a-3p,oar-miR-21,oar-miR-200c,oar-miR-200a,oar-miR-487a-3p,oar-miR-3956-3p,oar-miR-377-3p	-	Uncharacterized protein [Source:UniProtKB/TrEMBL;Acc:W5P2F8]
ENSOARG00000004319	novel_106,oar-miR-26a,oar-miR-136,oar-miR-487a-5p,oar-miR-30a-3p,oar-miR-27a,novel_277,oar-miR-362,oar-miR-379-5p,oar-miR-152,novel_429,novel_236,oar-miR-125b,novel_376,oar-miR-148a,oar-miR-143,oar-miR-26b,oar-miR-485-5p,novel_263,oar-miR-539-5p,novel_218,oar-miR-1185-5p,novel_235,oar-miR-134-3p,novel_428,oar-miR-1197-5p	PLXNA3	plexin A3 [Source:HGNC Symbol;Acc:HGNC:9101]
ENSOARG00000004322	novel_403,novel_284,oar-miR-200a,oar-miR-1197-5p,novel_246,oar-miR-381-3p,novel_312	-	Uncharacterized protein [Source:UniProtKB/TrEMBL;Acc:W5P2H3]
ENSOARG00000004329	oar-miR-30a-3p,oar-miR-103,novel_409,oar-miR-1193-5p,oar-miR-3956-3p,oar-miR-218a,novel_394,oar-miR-200b,oar-miR-107,oar-miR-16b,oar-miR-3955-5p,novel_356,novel_213,oar-miR-200c,oar-miR-323b,oar-miR-376a-3p,oar-miR-668-3p,novel_277,novel_236,oar-miR-377-3p,novel_376,oar-miR-382-3p,oar-miR-376b-3p,oar-miR-134-5p,novel_215,oar-miR-494-3p,oar-miR-10a,oar-miR-1185-5p,novel_54,oar-miR-376d,oar-miR-539…	SRP72	signal recognition particle 72kDa [Source:HGNC Symbol;Acc:HGNC:11303]
ENSOARG00000004350	oar-miR-485-3p,novel_218,oar-miR-154b-3p,novel_290,oar-miR-22-3p,oar-miR-30d,oar-miR-539-3p,oar-miR-487a-3p,oar-miR-154a-3p,oar-miR-30b,oar-miR-544-5p,oar-miR-26a,oar-miR-30c,oar-miR-493-5p,oar-miR-30a-5p,oar-miR-26b,oar-miR-3956-3p,oar-miR-27a,oar-miR-25	MTDH	metadherin [Source:HGNC Symbol;Acc:HGNC:29608]
ENSOARG00000004357	oar-miR-3958-3p,oar-miR-433-5p,oar-miR-143,novel_381,novel_376,oar-miR-152,novel_277,oar-miR-27a,oar-miR-543-3p,oar-miR-329a-5p,novel_215,novel_123,novel_393,oar-miR-329b-3p,oar-miR-382-3p,novel_337,oar-miR-410-5p,novel_292,oar-miR-323a-3p,oar-miR-1197-5p,oar-miR-30d,novel_212,oar-miR-494-3p,oar-miR-485-5p,oar-miR-432,oar-miR-154b-5p,oar-miR-30a-5p,oar-miR-370-3p,novel_249,oar-miR-194,oar-miR-218…	NEURL1	neuralized E3 ubiquitin protein ligase 1 [Source:HGNC Symbol;Acc:HGNC:7761]
ENSOARG00000004362	novel_387,oar-miR-3955-5p,novel_215,novel_394,oar-miR-200b,oar-miR-3956-3p,oar-miR-362,novel_429,oar-miR-125b,novel_236,oar-miR-221,oar-miR-3958-3p,oar-miR-30a-5p,oar-miR-23a,oar-miR-377-5p,oar-miR-150,oar-miR-191,novel_402,oar-miR-376e-5p,oar-miR-23b,novel_263,oar-miR-431,oar-miR-200c,oar-miR-299-3p,oar-miR-134-3p,oar-miR-1197-5p,oar-miR-30d,novel_284,oar-miR-381-3p	KIF1C	kinesin family member 1C [Source:HGNC Symbol;Acc:HGNC:6317]
ENSOARG00000004372	oar-miR-376d,oar-miR-539-5p,oar-miR-376a-5p,novel_378,novel_246,oar-miR-381-3p,oar-miR-154b-3p,oar-miR-323a-3p,oar-miR-758-3p,oar-miR-200a,oar-miR-1197-5p,novel_54,oar-miR-494-3p,oar-miR-323c,oar-miR-3959-3p,oar-miR-19b,novel_163,oar-miR-541-5p,oar-miR-376b-3p,oar-miR-134-5p,novel_324,oar-miR-382-3p,novel_411,novel_233,oar-miR-143,oar-miR-152,novel_236,oar-miR-181a,oar-miR-485-3p,novel_398,oar-mi…	PIK3C2A	phosphatidylinositol-4-phosphate 3-kinase, catalytic subunit type 2 alpha [Source:HGNC Symbol;Acc:HGNC:8971]
ENSOARG00000004384	oar-miR-200c,novel_212,oar-miR-410-5p,oar-miR-106b,oar-miR-543-5p,oar-miR-323b,novel_398,novel_263,oar-miR-106a,oar-miR-125b,novel_236,oar-miR-17-5p,oar-miR-380-5p,novel_393,oar-miR-200b,novel_394,oar-miR-541-3p	RPS6KA1	ribosomal protein S6 kinase, 90kDa, polypeptide 1 [Source:HGNC Symbol;Acc:HGNC:10430]
ENSOARG00000004391	oar-miR-30b,oar-miR-30c,novel_425,oar-miR-30d,novel_279,oar-miR-409-3p,oar-miR-30a-5p	C10orf107	chromosome 10 open reading frame 107 [Source:HGNC Symbol;Acc:HGNC:28678]
ENSOARG00000004402	oar-miR-181a,oar-miR-494-3p,novel_409,novel_429,novel_284,oar-miR-200a,oar-miR-410-3p,novel_292,oar-miR-1197-3p,oar-miR-412-5p,oar-miR-134-5p,novel_394,oar-miR-370-5p,oar-miR-543-3p,novel_398	DYNLT1	dynein, light chain, Tctex-type 1 [Source:HGNC Symbol;Acc:HGNC:11697]
ENSOARG00000004403	novel_384,oar-miR-432,oar-miR-376a-3p,oar-miR-495-3p,oar-miR-376d,oar-miR-323b,oar-miR-1197-5p,oar-miR-758-3p,novel_212,novel_428,novel_54,oar-miR-30b,novel_213,oar-miR-1185-3p,oar-miR-323a-3p,novel_393,oar-miR-376b-3p,novel_411,oar-miR-30c,oar-miR-544-5p,oar-miR-19b,oar-miR-376c-5p,oar-miR-329b-5p,oar-miR-200b,novel_376,oar-miR-1193-5p,oar-miR-25,oar-miR-30a-5p,novel_211,novel_325,oar-miR-143	ARID5B	AT rich interactive domain 5B (MRF1-like) [Source:HGNC Symbol;Acc:HGNC:17362]
ENSOARG00000004405	oar-miR-136,oar-miR-30c,oar-miR-329a-3p,novel_394,oar-miR-148a,novel_414,oar-miR-30a-3p,oar-miR-30a-5p,oar-miR-370-3p,novel_249,novel_384,oar-miR-150,oar-miR-377-5p,oar-miR-543-5p,novel_263,oar-miR-134-3p,oar-miR-3957-3p,oar-miR-30b,novel_213,oar-miR-22-3p,novel_123,novel_324,oar-miR-329b-3p,oar-miR-541-3p,oar-miR-152,novel_236,novel_429,oar-miR-27a,oar-miR-433-5p,novel_381,oar-miR-485-5p,oar-miR…	SLC7A10	solute carrier family 7 (neutral amino acid transporter light chain, asc system), member 10 [Source:HGNC Symbol;Acc:HGNC:11058]
ENSOARG00000004407	oar-miR-3958-5p,oar-miR-106a,oar-miR-133,oar-miR-17-5p,oar-miR-329b-5p,novel_394,oar-miR-487a-5p,oar-miR-665-3p,oar-miR-544-5p,oar-miR-329a-3p,oar-miR-136,novel_279,novel_356,oar-miR-1185-3p,novel_213,oar-miR-106b,oar-miR-323a-5p,novel_284,novel_428,oar-miR-134-3p,oar-miR-299-3p,oar-miR-495-5p,oar-miR-3955-3p,oar-miR-544-3p,novel_218,oar-miR-323b,novel_263,oar-miR-377-5p,oar-miR-150,oar-miR-3958-…	ERICH6	glutamate-rich 6 [Source:HGNC Symbol;Acc:HGNC:28602]
ENSOARG00000004410	novel_163,oar-miR-134-5p,novel_123,oar-miR-26a,oar-miR-26b,oar-miR-143,novel_236,oar-miR-152,oar-miR-27a,novel_277,oar-miR-199a-3p,oar-miR-485-5p,novel_402,novel_246,oar-miR-432,novel_89,oar-miR-1197-5p,oar-miR-1185-5p,novel_394,novel_387,novel_279,oar-miR-136,oar-miR-16b,oar-miR-30a-5p,oar-miR-370-3p,oar-miR-221,oar-miR-148a,oar-miR-17-5p,oar-miR-106a,oar-miR-543-5p,oar-miR-3955-3p,novel_263,nov…	-	Uncharacterized protein [Source:UniProtKB/TrEMBL;Acc:W5P2R8]
ENSOARG00000004416	oar-miR-134-3p,novel_428,novel_163	-	Uncharacterized protein [Source:UniProtKB/TrEMBL;Acc:W5P2S3]
ENSOARG00000004419	oar-let-7i,oar-let-7f,oar-miR-218a,oar-miR-541-5p,oar-miR-411b-3p,oar-let-7d,oar-miR-16b,oar-miR-136,novel_290,oar-miR-200c,oar-miR-487a-3p,novel_284,oar-let-7g,novel_378,oar-let-7c,oar-miR-485-3p,oar-let-7b,oar-let-7a,oar-miR-495-3p,novel_384	TCAIM	T cell activation inhibitor, mitochondrial [Source:HGNC Symbol;Acc:HGNC:25241]
ENSOARG00000004423	oar-miR-199a-3p,oar-miR-30a-3p,oar-miR-668-3p,oar-miR-143,novel_393,novel_387,oar-miR-136,novel_279,oar-miR-200b,oar-miR-411b-3p,oar-miR-3959-3p,oar-miR-200c,oar-miR-134-3p,novel_212,oar-miR-150,oar-miR-376a-5p	-	Uncharacterized protein [Source:UniProtKB/TrEMBL;Acc:W5P2T3]
ENSOARG00000004424	novel_401,oar-miR-3957-3p,oar-miR-1197-5p,oar-miR-409-3p,oar-miR-485-5p,oar-miR-493-5p,oar-miR-221,oar-miR-148a,oar-miR-3956-3p,oar-miR-152,oar-miR-133,novel_394,oar-miR-541-3p,oar-miR-329b-3p,oar-miR-380-5p,oar-miR-329a-3p,novel_272,novel_123,novel_387	SYTL3	synaptotagmin-like 3 [Source:HGNC Symbol;Acc:HGNC:15587]
ENSOARG00000004436	oar-miR-3956-3p,oar-miR-125b,oar-miR-10b,oar-miR-218a,oar-miR-379-3p,oar-miR-103,novel_211,oar-miR-107,oar-miR-3955-5p,oar-miR-411a-3p,oar-miR-380-3p,novel_394,novel_136,novel_213,oar-miR-1185-3p,novel_356,oar-miR-191,oar-miR-150,novel_384,oar-miR-1197-3p,oar-miR-544-3p,oar-miR-495-5p,oar-miR-377-3p,novel_236,novel_376,novel_242,oar-miR-27a,novel_281,novel_393,novel_123,oar-miR-134-5p,novel_215,o…	DLX6	distal-less homeobox 6 [Source:HGNC Symbol;Acc:HGNC:2919]
ENSOARG00000004437	oar-miR-299-5p,oar-miR-541-3p,oar-miR-134-5p,novel_387,oar-miR-369-5p,oar-miR-27a,oar-miR-30a-3p,oar-miR-199a-3p,oar-miR-543-5p,oar-miR-410-5p,novel_356,novel_235,oar-miR-21,novel_136,oar-miR-200a,oar-miR-134-3p,novel_428,novel_212	GNA12	guanine nucleotide binding protein (G protein) alpha 12 [Source:HGNC Symbol;Acc:HGNC:4380]
ENSOARG00000004442	novel_403,novel_429,oar-miR-3956-3p,oar-miR-30a-3p,oar-miR-370-3p,oar-miR-143,novel_123,novel_387,oar-miR-541-3p,oar-miR-380-3p,oar-miR-369-3p,oar-miR-134-3p,oar-miR-21,oar-miR-3956-5p,novel_290,novel_292,oar-miR-411a-5p,novel_218,oar-miR-655-3p,oar-miR-3955-3p,oar-miR-409-3p	PCCA	propionyl CoA carboxylase, alpha polypeptide [Source:HGNC Symbol;Acc:HGNC:8653]
ENSOARG00000004451	novel_279	RNF11	ring finger protein 11 [Source:HGNC Symbol;Acc:HGNC:10056]
ENSOARG00000004456	novel_279,oar-miR-376c-3p,oar-miR-200b,oar-miR-329b-5p,oar-miR-329a-5p,novel_312,novel_376,novel_236,novel_429,novel_277,oar-miR-127,novel_384,oar-miR-377-5p,oar-miR-23a,oar-miR-1197-3p,oar-miR-544-3p,oar-miR-323b,novel_263,novel_398,oar-miR-409-3p,oar-miR-23b,oar-miR-376e-3p,novel_428,oar-miR-200c,oar-miR-494-3p,novel_54,oar-miR-22-3p	ERAL1	Era-like 12S mitochondrial rRNA chaperone 1 [Source:HGNC Symbol;Acc:HGNC:3424]
ENSOARG00000004464	novel_393,oar-miR-134-5p,oar-miR-29b,oar-miR-544-3p,oar-miR-541-3p,oar-miR-29a,oar-miR-200b,novel_428,oar-miR-133,oar-miR-200c,novel_277,novel_213,novel_249	KCTD15	potassium channel tetramerization domain containing 15 [Source:HGNC Symbol;Acc:HGNC:23297]
ENSOARG00000004479	oar-miR-19b,oar-miR-411a-3p,novel_163,novel_279,novel_215,oar-miR-329a-3p,oar-miR-329b-3p,oar-miR-26a,oar-miR-22-3p,oar-miR-125b,novel_429,novel_284,oar-miR-379-3p	-	Uncharacterized protein [Source:UniProtKB/TrEMBL;Acc:W5P2Z0]
ENSOARG00000004480	oar-miR-493-3p,novel_384,oar-miR-23a,oar-miR-376a-3p,novel_299,oar-miR-544-3p,novel_263,oar-miR-485-3p,oar-miR-323b,oar-miR-23b,novel_284,oar-miR-487a-3p,oar-miR-299-3p,oar-miR-134-3p,novel_428,oar-miR-433-3p,novel_136,oar-miR-106b,oar-miR-22-3p,oar-miR-3955-5p,oar-miR-665-3p,novel_394,oar-miR-17-5p,oar-miR-30a-3p,oar-miR-106a,novel_211,oar-miR-370-3p,oar-miR-3958-5p,oar-miR-29b,oar-miR-412-5p,no…	TTC39A	tetratricopeptide repeat domain 39A [Source:HGNC Symbol;Acc:HGNC:18657]
ENSOARG00000004487	oar-miR-299-3p,novel_235,oar-miR-323a-5p,oar-miR-200c,novel_351,novel_213,oar-miR-3956-5p,oar-miR-106b,oar-miR-410-3p,oar-miR-1185-3p,novel_299,oar-miR-543-5p,oar-miR-218a,oar-miR-148a,oar-miR-3956-3p,oar-miR-379-5p,oar-miR-133,oar-miR-17-5p,novel_416,oar-miR-30a-3p,oar-miR-106a,oar-miR-30a-5p,novel_211,novel_249,oar-miR-3955-5p,oar-miR-494-5p,oar-miR-200b,oar-miR-200a,novel_212,oar-miR-323c,oar-…	YWHAB	tyrosine 3-monooxygenase/tryptophan 5-monooxygenase activation protein, beta [Source:HGNC Symbol;Acc:HGNC:12849]
ENSOARG00000004489	novel_242,oar-miR-377-3p,novel_381,oar-miR-493-5p,novel_233,novel_411,novel_204,oar-miR-374b,oar-miR-10a,oar-miR-1197-5p,oar-miR-432,oar-miR-411a-5p,novel_402,oar-miR-376a-5p,oar-miR-25,oar-miR-103,oar-miR-3956-3p,oar-miR-17-5p,oar-miR-194,oar-miR-107,oar-miR-494-5p,oar-miR-1185-3p,oar-miR-106b,novel_299,oar-miR-23a,oar-miR-150,oar-miR-370-5p,novel_218,oar-miR-544-3p,oar-miR-27a,oar-miR-152,novel…	EGR2	early growth response 2 [Source:HGNC Symbol;Acc:HGNC:3239]
ENSOARG00000004495	oar-miR-107,novel_387,novel_279,oar-miR-30c,oar-miR-369-3p,oar-miR-200b,novel_403,oar-miR-218a,oar-miR-103,oar-miR-30a-5p,oar-miR-194,oar-miR-150,novel_384,oar-miR-655-3p,oar-miR-323b,novel_398,oar-miR-370-5p,oar-miR-487a-3p,oar-miR-30b,oar-miR-200c,novel_356,oar-miR-26a,oar-miR-154a-5p,novel_163,oar-miR-487b-5p,novel_242,oar-miR-181a,oar-miR-433-5p,oar-miR-26b,oar-miR-485-5p,novel_402,oar-miR-41…	HELLS	helicase, lymphoid-specific [Source:HGNC Symbol;Acc:HGNC:4861]
ENSOARG00000004498	novel_123,oar-miR-10a,oar-miR-543-5p	DHDDS	dehydrodolichyl diphosphate synthase subunit [Source:HGNC Symbol;Acc:HGNC:20603]
ENSOARG00000004499	oar-miR-539-3p,oar-miR-487a-3p,oar-miR-134-3p,novel_428,novel_136,oar-miR-154a-3p,oar-miR-323a-5p,oar-miR-496-3p,oar-miR-1185-3p,oar-miR-376a-3p,oar-miR-377-5p,oar-miR-485-3p,oar-miR-3955-3p,novel_403,oar-miR-30a-5p,novel_249,oar-miR-16b,oar-miR-411b-3p,oar-miR-1197-5p,novel_54,oar-miR-154b-3p,novel_246,oar-miR-485-5p,oar-miR-154b-5p,oar-miR-432,oar-miR-376d,novel_429,oar-miR-377-3p,oar-miR-362,o…	DLX5	distal-less homeobox 5 [Source:HGNC Symbol;Acc:HGNC:2918]
ENSOARG00000004501	novel_356,oar-miR-200a,novel_212,oar-miR-134-3p,oar-miR-543-5p,oar-miR-544-3p,oar-miR-376d,oar-miR-376a-3p,novel_384,oar-miR-485-5p,oar-miR-370-3p,novel_277,novel_376,oar-miR-377-3p,novel_236,oar-miR-125b,novel_429,oar-miR-133,oar-miR-541-3p,novel_411,oar-miR-134-5p,novel_279,oar-miR-376b-3p	PCSK7	proprotein convertase subtilisin/kexin type 7 [Source:HGNC Symbol;Acc:HGNC:8748]
ENSOARG00000004503	oar-miR-1185-5p,oar-miR-200a,novel_212,oar-miR-134-3p,oar-miR-410-5p,oar-miR-376a-3p,oar-miR-432,oar-miR-412-5p,oar-miR-29b,novel_246,novel_378,oar-miR-29a,novel_263,oar-miR-376d,oar-miR-323b,oar-miR-30a-3p,oar-miR-181a,oar-miR-487b-5p,oar-miR-218a,oar-miR-148a,oar-miR-377-3p,oar-miR-10b,oar-miR-152,oar-miR-134-5p,oar-miR-136,oar-miR-16b,oar-miR-376b-3p,novel_394,oar-miR-543-3p	-	Uncharacterized protein [Source:UniProtKB/TrEMBL;Acc:W5P314]
ENSOARG00000004505	novel_123,novel_279,oar-miR-329a-3p,oar-miR-329b-3p,oar-miR-152,novel_403,oar-miR-148a,oar-miR-485-3p,novel_218,oar-miR-191,novel_402,oar-miR-495-3p,oar-miR-1197-3p,oar-miR-487a-3p,oar-miR-200a,oar-miR-494-3p,oar-miR-433-3p	PRKAG2	protein kinase, AMP-activated, gamma 2 non-catalytic subunit [Source:HGNC Symbol;Acc:HGNC:9386]
ENSOARG00000004509	oar-miR-200b,oar-miR-487a-5p,oar-miR-411b-3p,oar-miR-543-3p,oar-miR-376c-5p,oar-miR-26a,oar-miR-380-5p,novel_215,novel_281,novel_249,novel_233,oar-miR-26b,oar-miR-668-3p,oar-miR-27a,oar-miR-181a,novel_242,oar-miR-148a,oar-miR-152,novel_403,oar-miR-23b,oar-miR-29a,oar-miR-655-3p,novel_398,oar-miR-23a,oar-miR-29b,oar-miR-150,oar-miR-668-5p,oar-miR-381-3p,oar-miR-200c,oar-miR-494-3p,oar-miR-409-5p	EPS15	epidermal growth factor receptor pathway substrate 15 [Source:HGNC Symbol;Acc:HGNC:3419]
ENSOARG00000004511	oar-miR-299-3p,oar-miR-376c-5p,oar-miR-200b	EIF2A	eukaryotic translation initiation factor 2A, 65kDa [Source:HGNC Symbol;Acc:HGNC:3254]
ENSOARG00000004515	oar-miR-655-5p,novel_312,oar-miR-134-5p,oar-miR-154a-5p,oar-miR-26a,oar-miR-493-5p,oar-miR-26b,novel_381,novel_325,novel_429,oar-miR-668-3p,oar-miR-199a-3p,oar-miR-409-3p,novel_378,oar-miR-412-5p,oar-miR-432,novel_337,oar-miR-410-5p,oar-miR-1197-5p,oar-miR-758-3p,oar-miR-200b,novel_394,oar-miR-3958-5p,oar-miR-218a,oar-miR-3956-3p,oar-miR-544-3p,oar-miR-3955-3p,oar-miR-431,novel_218,oar-miR-370-5p…	C1R	complement component 1, r subcomponent [Source:HGNC Symbol;Acc:HGNC:1246]
ENSOARG00000004522	oar-miR-544-3p,oar-miR-19b,oar-miR-1197-5p	AFF1	AF4/FMR2 family, member 1 [Source:HGNC Symbol;Acc:HGNC:7135]
ENSOARG00000004541	oar-miR-181a,oar-miR-370-3p,oar-miR-16b,oar-miR-376b-3p,oar-miR-487a-3p,oar-miR-134-3p,oar-miR-1197-5p,oar-miR-494-3p,oar-miR-323c,oar-miR-154a-3p,novel_213,oar-miR-154b-3p,oar-miR-668-5p,oar-miR-485-5p,oar-miR-493-3p,oar-miR-412-5p,novel_402,oar-miR-1197-3p,oar-miR-376a-3p,novel_218,oar-miR-485-3p,oar-miR-376d,oar-miR-3955-3p,oar-miR-543-5p,oar-miR-370-5p,oar-miR-409-3p	CINP	cyclin-dependent kinase 2 interacting protein [Source:HGNC Symbol;Acc:HGNC:23789]
ENSOARG00000004548	oar-miR-181a,novel_376,oar-miR-487b-5p,novel_429,oar-miR-362,novel_325,oar-miR-26b,oar-miR-26a,novel_123,novel_215,oar-miR-655-5p,oar-miR-3959-3p,oar-miR-541-3p,oar-miR-323c,oar-miR-1197-5p,oar-miR-409-5p,novel_292,novel_425,oar-miR-485-5p,novel_246,novel_409,oar-miR-103,oar-miR-218a,novel_249,novel_211,oar-miR-3955-5p,oar-miR-16b,oar-miR-107,oar-miR-200b,oar-miR-544-5p,oar-miR-323a-5p,oar-miR-43…	FAM50A	family with sequence similarity 50, member A [Source:HGNC Symbol;Acc:HGNC:18786]
ENSOARG00000004550	oar-miR-412-5p,oar-miR-485-5p,oar-miR-1197-5p,novel_212,oar-miR-541-3p,oar-miR-19b,oar-miR-154a-5p,novel_215,novel_123,novel_393,oar-miR-493-5p,oar-miR-433-5p,novel_277,oar-miR-27a,novel_236,novel_429,oar-miR-3955-3p,novel_218,novel_356,oar-miR-1185-3p,oar-miR-496-3p,novel_290,oar-miR-134-3p,oar-miR-494-5p,oar-miR-544-5p,oar-miR-136,novel_279,novel_387,oar-miR-370-3p,novel_211,oar-miR-25,oar-miR-…	CCDC105	coiled-coil domain containing 105 [Source:HGNC Symbol;Acc:HGNC:26866]
ENSOARG00000004561	oar-miR-27a,oar-miR-30a-5p,novel_218,oar-miR-1185-3p	TMTC4	transmembrane and tetratricopeptide repeat containing 4 [Source:HGNC Symbol;Acc:HGNC:25904]
ENSOARG00000004562	novel_215,oar-miR-136,oar-miR-134-5p,oar-miR-154b-5p,oar-miR-329b-5p,oar-miR-329a-5p,novel_403,novel_429	ZADH2	zinc binding alcohol dehydrogenase domain containing 2 [Source:HGNC Symbol;Acc:HGNC:28697]
ENSOARG00000004563	novel_325,oar-miR-26b,oar-miR-199a-3p,oar-miR-27a,novel_312,oar-miR-19b,oar-miR-329b-3p,oar-miR-26a,novel_123,oar-miR-323a-3p,novel_89,oar-miR-410-5p,novel_292,oar-miR-154b-3p,novel_54,oar-miR-10a,oar-miR-409-5p,oar-miR-758-3p,oar-miR-200a,oar-miR-1197-5p,novel_378,oar-miR-409-3p,novel_402,oar-miR-412-5p,novel_211,oar-miR-106a,oar-miR-103,oar-miR-125b,oar-miR-17-5p,oar-miR-10b,oar-miR-218a,oar-mi…	NKIRAS1	NFKB inhibitor interacting Ras-like 1 [Source:HGNC Symbol;Acc:HGNC:17899]
ENSOARG00000004571	novel_215,oar-miR-376c-3p,oar-miR-329a-5p,oar-miR-329b-5p,oar-miR-376e-3p,novel_394,oar-miR-3955-3p,oar-miR-544-3p,oar-miR-199a-3p,novel_54,novel_236,oar-miR-143,oar-miR-410-3p	UBE2E1	ubiquitin-conjugating enzyme E2E 1 [Source:HGNC Symbol;Acc:HGNC:12477]
ENSOARG00000004577	oar-miR-29b,novel_246,novel_218,oar-miR-29a,oar-miR-376a-5p,novel_212,novel_235,oar-miR-106b,oar-miR-22-3p,novel_279,novel_123,oar-miR-3957-5p,novel_236,oar-miR-3956-3p,oar-miR-17-5p,oar-miR-125b,oar-miR-106a,oar-miR-370-3p,oar-miR-433-5p,oar-miR-143	INPPL1	inositol polyphosphate phosphatase-like 1 [Source:HGNC Symbol;Acc:HGNC:6080]
ENSOARG00000004590	novel_279,novel_394,oar-miR-25,oar-miR-218a,oar-miR-3956-3p,oar-miR-3958-5p,oar-miR-370-3p,oar-miR-221,oar-miR-377-5p,oar-miR-543-5p,oar-miR-431,novel_218,novel_398,oar-miR-299-3p,novel_356,oar-miR-22-3p,novel_213,novel_290,novel_123,novel_324,oar-miR-3957-5p,oar-miR-541-5p,novel_163,novel_277,oar-miR-181a,oar-miR-199a-3p,oar-miR-487b-5p,novel_236,novel_429,oar-miR-143,oar-miR-493-5p,novel_233,oa…	DAP3	death associated protein 3 [Source:HGNC Symbol;Acc:HGNC:2673]
ENSOARG00000004593	oar-miR-218a,novel_403,oar-miR-30a-3p,oar-miR-181a,oar-miR-370-3p,novel_381,novel_215,novel_324,oar-miR-134-5p,novel_279,novel_393,oar-miR-380-5p,oar-miR-543-3p,oar-miR-329a-5p,oar-miR-329b-5p,novel_312,oar-miR-134-3p,oar-miR-382-5p,novel_337,oar-miR-1185-3p,oar-miR-432,oar-miR-154b-5p,novel_218,novel_398,oar-miR-409-3p	-	Beta-hexosaminidase [Source:UniProtKB/TrEMBL;Acc:W5P3C6]
ENSOARG00000004600	oar-miR-1185-3p,novel_284,novel_212,novel_235,novel_263,novel_402,oar-miR-1197-3p,novel_376,oar-miR-3956-3p,oar-miR-125b,novel_429,novel_277,oar-miR-127,oar-miR-379-3p,oar-miR-411a-3p,oar-miR-3957-5p,novel_123,oar-miR-136,novel_279,oar-miR-329b-3p,oar-miR-329a-3p	EEFSEC	eukaryotic elongation factor, selenocysteine-tRNA-specific [Source:HGNC Symbol;Acc:HGNC:24614]
ENSOARG00000004606	oar-miR-107,oar-miR-16b,oar-miR-125b,oar-miR-103,oar-miR-194,novel_384,novel_398,oar-miR-134-3p,novel_428,novel_284,oar-miR-323a-5p,oar-miR-3957-3p,novel_290,novel_213,oar-miR-22-3p,novel_356,oar-miR-382-3p,novel_204,oar-miR-377-3p,novel_429,novel_236,novel_376,oar-miR-376e-5p,oar-miR-485-5p,oar-miR-29b,oar-miR-154b-5p,oar-miR-432,oar-miR-29a,oar-miR-409-3p,oar-miR-1197-5p,novel_54,novel_292	COL22A1	collagen, type XXII, alpha 1 [Source:HGNC Symbol;Acc:HGNC:22989]
ENSOARG00000004607	oar-miR-410-5p,oar-miR-411a-3p,oar-miR-379-3p,novel_215,oar-miR-125b	-	Uncharacterized protein [Source:UniProtKB/TrEMBL;Acc:W5P3C7]
ENSOARG00000004608	oar-miR-494-3p,novel_416,oar-miR-433-3p,oar-miR-299-3p,oar-miR-381-3p,novel_213,oar-miR-541-5p,oar-miR-329b-5p,novel_204	-	Uncharacterized protein [Source:UniProtKB/TrEMBL;Acc:W5P3D0]
ENSOARG00000004610	novel_425,novel_384,oar-miR-493-3p,oar-miR-412-5p,oar-miR-323a-5p,oar-miR-3957-3p,oar-miR-1185-5p,oar-miR-494-3p,oar-miR-10a,novel_54,novel_428,oar-miR-380-5p,oar-miR-3955-5p,novel_312,oar-miR-665-3p,oar-miR-541-3p,oar-miR-668-3p,oar-miR-199a-3p,oar-miR-30a-3p,oar-miR-148a,oar-miR-218a,novel_429,oar-miR-152,novel_403,novel_249,oar-miR-194,oar-miR-493-5p	SLC1A6	solute carrier family 1 (high affinity aspartate/glutamate transporter), member 6 [Source:HGNC Symbol;Acc:HGNC:10944]
ENSOARG00000004611	oar-miR-107,novel_123,novel_325,oar-miR-143,novel_211,oar-miR-103,novel_403,novel_429,oar-miR-3956-3p,oar-miR-370-5p,oar-miR-1197-3p,oar-miR-493-3p,oar-miR-485-5p,oar-miR-494-3p,oar-miR-299-3p,oar-miR-1197-5p	-	mast cell protease 3 precursor [Source:RefSeq peptide;Acc:NP_001009411]
ENSOARG00000004623	oar-miR-1185-5p,oar-miR-377-3p,oar-miR-134-3p,oar-miR-541-5p,oar-miR-541-3p,novel_425,oar-miR-150,novel_215	GDI1	GDP dissociation inhibitor 1 [Source:HGNC Symbol;Acc:HGNC:4226]
ENSOARG00000004644	novel_123,oar-miR-329b-3p,oar-miR-655-5p,novel_312,oar-miR-541-5p,novel_376,oar-miR-362,oar-miR-668-3p,oar-miR-181a,novel_233,oar-miR-143,oar-miR-29b,novel_402,novel_246,oar-miR-432,novel_425,oar-miR-29a,oar-miR-409-3p,oar-miR-1197-5p,oar-miR-758-3p,novel_54,oar-miR-21,oar-miR-381-3p,novel_292,oar-miR-380-5p,oar-miR-329a-3p,oar-miR-544-5p,oar-miR-3959-5p,oar-miR-218a,oar-miR-133,novel_299,oar-miR…	PM20D1	peptidase M20 domain containing 1 [Source:HGNC Symbol;Acc:HGNC:26518]
ENSOARG00000004647	oar-miR-1185-3p,novel_213,novel_290,novel_337,novel_54,oar-miR-494-3p,oar-miR-433-3p,novel_212,oar-miR-409-3p,novel_218,oar-miR-3955-3p,oar-miR-154b-5p,oar-miR-495-3p,oar-miR-432,novel_402,oar-miR-412-5p,oar-miR-194,novel_249,novel_381,oar-miR-26b,novel_403,novel_429,oar-miR-152,oar-miR-10b,oar-miR-148a,oar-miR-299-5p,oar-miR-541-3p,oar-miR-154a-5p,novel_324	ZNF385D	zinc finger protein 385D [Source:HGNC Symbol;Acc:HGNC:26191]
ENSOARG00000004654	oar-miR-541-5p,oar-miR-3959-3p,novel_398,oar-miR-1197-3p,oar-miR-495-3p,novel_246,novel_381,oar-miR-493-5p,novel_233,oar-miR-30a-5p,novel_337,oar-miR-181a,oar-miR-148a,oar-miR-377-3p,oar-miR-152	PICALM	phosphatidylinositol binding clathrin assembly protein [Source:HGNC Symbol;Acc:HGNC:15514]
ENSOARG00000004655	oar-miR-106b,oar-miR-30a-3p,oar-miR-106a,oar-miR-17-5p	KIF26B	kinesin family member 26B [Source:HGNC Symbol;Acc:HGNC:25484]
ENSOARG00000004658	oar-miR-409-3p,oar-miR-154b-5p,novel_246,oar-miR-485-5p,oar-miR-412-5p,oar-miR-410-5p,novel_337,oar-miR-21,novel_54,oar-miR-200a,oar-miR-758-3p,novel_312,oar-miR-655-5p,novel_204,oar-miR-376c-5p,oar-miR-154a-5p,novel_123,oar-miR-134-5p,novel_381,novel_233,oar-miR-181a,oar-miR-152,oar-miR-544-3p,novel_218,oar-miR-323b,oar-miR-1197-3p,novel_356,oar-miR-1185-3p,novel_213,oar-miR-433-3p,oar-miR-200c,…	C1S	complement component 1, s subcomponent [Source:HGNC Symbol;Acc:HGNC:1247]
ENSOARG00000004670	novel_54,oar-miR-1197-5p,oar-miR-758-3p,oar-miR-412-5p,novel_246,oar-miR-668-3p,oar-miR-199a-3p,oar-miR-181a,novel_376,oar-miR-152,novel_233,oar-miR-329b-3p,oar-miR-134-5p,oar-miR-329a-5p,oar-miR-541-3p,oar-miR-30b,oar-miR-200c,novel_284,oar-miR-299-3p,oar-miR-134-3p,novel_356,oar-miR-410-3p,oar-miR-22-3p,oar-miR-106b,oar-miR-495-3p,oar-miR-150,novel_263,novel_218,novel_416,oar-miR-30a-3p,oar-miR…	PHF7	PHD finger protein 7 [Source:HGNC Symbol;Acc:HGNC:18458]
ENSOARG00000004679	oar-let-7i,oar-miR-1193-5p,novel_429,oar-miR-134-3p,oar-let-7f,novel_212,oar-miR-370-3p,novel_211,oar-miR-432,oar-let-7a,oar-let-7d,oar-let-7c,oar-let-7g,oar-let-7b	-	Uncharacterized protein [Source:UniProtKB/TrEMBL;Acc:W5P3K5]
ENSOARG00000004685	oar-miR-154b-3p,oar-miR-323c,novel_246,oar-miR-376e-5p,novel_233,oar-miR-487b-5p,oar-miR-329a-5p,oar-miR-541-5p,oar-miR-19b,oar-miR-376c-5p,novel_204,oar-miR-329b-3p,oar-miR-496-3p,oar-miR-22-3p,novel_213,oar-miR-200c,oar-miR-544-3p,oar-miR-543-5p,oar-miR-103,oar-miR-30a-3p,oar-miR-379-3p,oar-miR-379-5p,oar-miR-200b,oar-miR-329b-5p,oar-miR-494-5p,oar-miR-411a-3p,oar-miR-380-3p,oar-miR-380-5p,oar-…	C18orf63	chromosome 18 open reading frame 63 [Source:HGNC Symbol;Acc:HGNC:40037]
ENSOARG00000004688	novel_54,novel_212,oar-miR-758-3p,oar-miR-432,oar-miR-409-3p,oar-let-7g,oar-let-7b,oar-miR-376a-5p,oar-miR-668-3p,oar-let-7i,oar-miR-27a,oar-miR-181a,oar-let-7f,novel_236,novel_429,novel_233,oar-miR-329b-3p,oar-miR-26a,oar-miR-382-3p,novel_215,oar-miR-134-5p,novel_123,novel_312,novel_163,novel_204,oar-miR-543-3p,novel_428,oar-miR-134-3p,novel_356,oar-miR-22-3p,novel_213,oar-miR-3956-5p,oar-miR-37…	-	Uncharacterized protein [Source:UniProtKB/TrEMBL;Acc:W5P3L2]
ENSOARG00000004701	oar-miR-541-3p,oar-miR-655-5p,oar-miR-411b-3p,oar-miR-134-5p,oar-miR-3955-5p,novel_123,oar-miR-16b,oar-miR-26a,oar-miR-380-5p,novel_106,oar-miR-26b,novel_325,oar-miR-218a,oar-miR-17-5p,oar-miR-125b,novel_429,oar-miR-106a,oar-miR-181a,oar-miR-543-5p,novel_263,novel_378,oar-miR-485-5p,novel_384,novel_246,oar-miR-1197-3p,novel_290,oar-miR-106b,oar-miR-1197-5p,oar-miR-134-3p,oar-miR-3957-3p	WDR11	WD repeat domain 11 [Source:HGNC Symbol;Acc:HGNC:13831]
ENSOARG00000004708	oar-miR-30c,oar-miR-329a-3p,oar-miR-107,oar-miR-3955-5p,oar-miR-200b,oar-miR-411b-3p,oar-miR-30a-3p,oar-miR-106a,oar-miR-103,novel_416,novel_403,oar-miR-17-5p,novel_211,oar-miR-30a-5p,oar-miR-495-3p,novel_299,oar-miR-376a-3p,novel_384,novel_398,oar-miR-543-5p,oar-miR-3955-3p,oar-miR-30b,oar-miR-200c,oar-miR-154a-3p,oar-miR-487a-3p,oar-miR-539-3p,oar-miR-299-3p,oar-miR-106b,novel_290,oar-miR-329b-…	REEP3	receptor accessory protein 3 [Source:HGNC Symbol;Acc:HGNC:23711]
ENSOARG00000004714	oar-miR-329a-5p,novel_312,oar-miR-329b-3p,novel_123,novel_215,novel_281,novel_233,novel_242,novel_376,novel_236,oar-miR-377-3p,novel_429,novel_347,novel_425,oar-miR-485-5p,oar-miR-410-5p,novel_54,oar-miR-1197-5p,oar-miR-329b-5p,oar-miR-200b,oar-miR-329a-3p,oar-miR-3956-3p,oar-miR-10b,oar-miR-543-5p,novel_263,novel_398,oar-miR-485-3p,oar-miR-377-5p,oar-miR-1197-3p,oar-miR-668-5p,novel_356,oar-miR-…	NRF1	nuclear respiratory factor 1 [Source:HGNC Symbol;Acc:HGNC:7996]
ENSOARG00000004728	oar-miR-329a-3p,oar-miR-329b-3p,oar-miR-380-5p,oar-miR-543-5p,novel_236,oar-miR-152,oar-miR-1197-5p,oar-miR-148a,novel_356	FAM187B	family with sequence similarity 187, member B [Source:HGNC Symbol;Acc:HGNC:26366]
ENSOARG00000004730	novel_428,oar-miR-134-3p,novel_376,novel_277,oar-miR-668-3p,oar-miR-433-3p,novel_213,oar-miR-143,novel_123,novel_279,oar-miR-380-5p,oar-miR-411b-3p	STK4	serine/threonine kinase 4 [Source:HGNC Symbol;Acc:HGNC:11408]
ENSOARG00000004737	novel_394,oar-miR-539-5p,oar-miR-3955-3p,oar-miR-154b-5p,novel_215,oar-miR-106a,oar-miR-382-5p,oar-miR-299-3p,oar-miR-218a	CPQ	carboxypeptidase Q [Source:HGNC Symbol;Acc:HGNC:16910]
ENSOARG00000004743	novel_89,oar-miR-370-3p,novel_235,oar-miR-1197-5p,novel_376,novel_429,oar-miR-133,novel_218,novel_215	ATP6AP1	ATPase, H+ transporting, lysosomal accessory protein 1 [Source:HGNC Symbol;Acc:HGNC:868]
ENSOARG00000004750	novel_356,oar-miR-22-3p,oar-miR-1197-5p,oar-miR-134-3p,oar-miR-323a-5p,oar-miR-543-5p,oar-miR-370-5p,novel_425,oar-miR-370-3p,novel_211,novel_376,novel_403,novel_236,oar-miR-125b,novel_277,oar-miR-541-3p,novel_163,novel_387,oar-miR-16b	LHX3	LIM homeobox 3 [Source:HGNC Symbol;Acc:HGNC:6595]
ENSOARG00000004754	novel_246,oar-miR-485-5p,novel_402,oar-miR-376e-3p,oar-miR-655-3p,oar-miR-539-5p,oar-miR-323a-5p,oar-miR-433-3p,novel_337,oar-miR-16b,oar-miR-376c-3p,novel_123,oar-miR-136,oar-miR-329b-5p,oar-miR-329a-5p,oar-miR-30a-3p,oar-miR-668-3p,oar-miR-152,oar-miR-148a,novel_381,oar-miR-194,oar-miR-370-3p,oar-miR-493-5p	THEGL	theg spermatid protein-like [Source:HGNC Symbol;Acc:HGNC:43771]
ENSOARG00000004755	novel_246,oar-miR-376e-5p,novel_402,oar-miR-3955-3p,oar-miR-376c-5p,oar-miR-539-5p	-	Uncharacterized protein [Source:UniProtKB/TrEMBL;Acc:W5P3T6]
ENSOARG00000004763	oar-miR-496-3p,novel_381,novel_233,novel_337,oar-miR-16b,novel_428	FOXN2	forkhead box N2 [Source:HGNC Symbol;Acc:HGNC:5281]
ENSOARG00000004764	oar-miR-1197-5p,oar-miR-200a,novel_212,oar-miR-382-5p,oar-miR-323a-5p,novel_136,novel_290,oar-miR-496-5p,novel_292,oar-miR-22-3p,novel_384,novel_299,oar-miR-432,oar-miR-1197-3p,oar-miR-370-5p,novel_376,oar-miR-133,oar-miR-379-5p,novel_236,novel_277,oar-miR-493-5p,oar-miR-370-3p,novel_325,oar-miR-143,oar-miR-134-5p,novel_279,oar-miR-541-3p,oar-miR-411b-3p,novel_163	IL34	interleukin 34 [Source:HGNC Symbol;Acc:HGNC:28529]
ENSOARG00000004768	oar-miR-377-3p,novel_212,oar-miR-1197-5p,novel_235,oar-miR-27a,oar-miR-541-3p,oar-miR-23b,oar-miR-485-5p,novel_384,novel_387,oar-miR-329a-3p,oar-miR-432,oar-miR-23a,oar-miR-329b-3p	NACC2	NACC family member 2, BEN and BTB (POZ) domain containing [Source:HGNC Symbol;Acc:HGNC:23846]
ENSOARG00000004775	oar-miR-136,novel_387,oar-miR-107,oar-miR-16b,oar-miR-487a-5p,novel_394,oar-miR-148a,oar-miR-103,oar-miR-30a-3p,oar-miR-370-3p,oar-miR-221,novel_299,oar-miR-544-3p,oar-miR-543-5p,novel_398,novel_218,oar-miR-485-3p,oar-miR-370-5p,oar-miR-382-5p,novel_213,oar-miR-1185-3p,oar-miR-3959-3p,oar-miR-543-3p,oar-miR-377-3p,novel_236,oar-miR-362,oar-miR-152,oar-miR-27a,oar-miR-181a,novel_233,oar-miR-493-5p…	-	Uncharacterized protein [Source:UniProtKB/TrEMBL;Acc:W5P3V9]
ENSOARG00000004786	novel_337,novel_292,novel_356,novel_212,oar-miR-299-3p,oar-miR-543-5p,novel_378,oar-miR-493-3p,oar-miR-432,novel_381,oar-miR-218a,novel_376,oar-miR-377-3p,oar-miR-133,oar-miR-125b,oar-miR-541-3p,oar-miR-544-5p,novel_312,novel_279,novel_324,oar-miR-134-5p,novel_123,novel_393,oar-miR-16b	UBAC1	UBA domain containing 1 [Source:HGNC Symbol;Acc:HGNC:30221]
ENSOARG00000004790	oar-miR-1185-3p,oar-miR-3957-3p,oar-miR-21,novel_284,oar-miR-409-3p,novel_398,novel_425,novel_233,novel_211,novel_277,oar-miR-30a-3p,novel_163,oar-miR-329b-3p,oar-miR-329a-3p,oar-miR-134-5p,oar-miR-3955-5p	MMP13	matrix metallopeptidase 13 [Source:HGNC Symbol;Acc:HGNC:7159]
ENSOARG00000004797	oar-miR-200a,oar-let-7f,oar-let-7i,oar-miR-134-5p,novel_387,oar-miR-544-3p,oar-miR-543-5p,novel_398,oar-miR-409-3p,oar-let-7g,oar-miR-370-5p	WWTR1	WW domain containing transcription regulator 1 [Source:HGNC Symbol;Acc:HGNC:24042]
ENSOARG00000004815	novel_425,oar-miR-485-5p,oar-miR-376a-5p,oar-miR-10a,oar-miR-323c,oar-miR-30d,oar-miR-1197-5p,oar-miR-411b-5p,oar-miR-134-5p,novel_123,novel_312,oar-miR-412-3p,oar-miR-27a,oar-miR-377-3p,novel_429,oar-miR-362,novel_376,novel_325,novel_381,oar-miR-3958-3p,oar-miR-495-3p,oar-miR-1197-3p,oar-miR-23a,oar-miR-23b,oar-miR-431,oar-miR-543-5p,oar-miR-3955-3p,oar-miR-30b,oar-miR-200c,oar-miR-323a-5p,oar-m…	-	Uncharacterized protein [Source:UniProtKB/TrEMBL;Acc:W5P415]
ENSOARG00000004816	oar-miR-665-3p,novel_387,oar-miR-143,oar-miR-668-3p,oar-miR-25,oar-miR-181a,oar-miR-133,novel_236,novel_403,oar-miR-376a-5p,oar-miR-485-3p,oar-miR-154b-5p,oar-miR-154b-3p,oar-miR-200a,oar-miR-1197-5p,oar-miR-539-3p,oar-miR-487a-3p	SF3B3	splicing factor 3b, subunit 3, 130kDa [Source:HGNC Symbol;Acc:HGNC:10770]
ENSOARG00000004826	novel_233,oar-miR-30a-5p,oar-miR-181a,novel_242,oar-miR-544-5p,oar-miR-543-3p,novel_324,oar-miR-380-5p,oar-miR-154b-3p,novel_356,oar-miR-22-3p,oar-miR-323a-3p,oar-miR-539-3p,novel_212,oar-miR-487a-3p,oar-miR-382-5p,oar-miR-154a-3p,oar-miR-494-3p,novel_54,oar-miR-544-3p,oar-miR-29a,oar-miR-485-3p,oar-miR-23b,oar-miR-29b,oar-miR-23a	SIRT1	sirtuin 1 [Source:HGNC Symbol;Acc:HGNC:14929]
ENSOARG00000004834	oar-miR-10a,oar-miR-1197-5p,oar-miR-758-3p,oar-miR-410-5p,novel_337,novel_425,oar-miR-485-5p,oar-miR-376a-5p,oar-miR-27a,oar-miR-668-3p,oar-miR-377-3p,novel_381,oar-miR-26b,oar-miR-329b-3p,oar-miR-154a-5p,oar-miR-26a,novel_123,novel_312,novel_163,oar-miR-655-5p,oar-miR-541-3p,oar-miR-543-3p,oar-miR-323a-5p,oar-miR-433-3p,novel_235,novel_284,oar-miR-1185-3p,oar-miR-370-5p,oar-miR-544-3p,oar-miR-39…	STARD6	StAR-related lipid transfer (START) domain containing 6 [Source:HGNC Symbol;Acc:HGNC:18066]
ENSOARG00000004864	oar-miR-541-5p,oar-miR-329a-5p,oar-miR-329b-5p,oar-miR-3958-3p,oar-miR-154b-5p,novel_403,novel_215	SYT11	synaptotagmin XI [Source:HGNC Symbol;Acc:HGNC:19239]
ENSOARG00000004887	oar-miR-496-5p,novel_136,oar-miR-3957-3p,oar-miR-668-3p,novel_236,novel_428,novel_212,oar-miR-125b,novel_263,oar-miR-541-3p,oar-miR-1197-3p,oar-miR-150	TTYH3	tweety family member 3 [Source:HGNC Symbol;Acc:HGNC:22222]
ENSOARG00000004903	oar-miR-544-5p,oar-miR-30c,oar-miR-380-5p,oar-miR-376c-3p,novel_279,oar-miR-3958-5p,novel_211,oar-miR-30a-5p,novel_403,oar-miR-376e-3p,novel_263,oar-miR-485-3p,oar-miR-3955-3p,oar-miR-495-3p,oar-miR-377-5p,novel_384,novel_290,oar-miR-30b,oar-miR-154a-3p,oar-miR-323a-5p,oar-miR-539-3p,oar-miR-134-3p,oar-miR-299-3p,oar-miR-487a-3p,oar-miR-541-5p,oar-miR-134-5p,novel_324,oar-miR-668-3p,novel_277,oar…	ANKRA2	ankyrin repeat, family A (RFXANK-like), 2 [Source:HGNC Symbol;Acc:HGNC:13208]
ENSOARG00000004908	oar-miR-19b,oar-miR-152,oar-miR-148a,oar-miR-199a-3p	NRD1	nardilysin (N-arginine dibasic convertase) [Source:HGNC Symbol;Acc:HGNC:7995]
ENSOARG00000004909	novel_401,oar-miR-19b,oar-miR-199a-3p,novel_277	-	Uncharacterized protein [Source:UniProtKB/TrEMBL;Acc:W5P4A8]
ENSOARG00000004915	oar-miR-543-3p,oar-miR-323a-5p,oar-miR-382-5p	TM4SF18	transmembrane 4 L six family member 18 [Source:HGNC Symbol;Acc:HGNC:25181]
ENSOARG00000004918	novel_54,oar-miR-25,oar-miR-433-3p,novel_89,oar-miR-136,novel_402,novel_163,oar-miR-376a-5p	FGF14	fibroblast growth factor 14 [Source:HGNC Symbol;Acc:HGNC:3671]
ENSOARG00000004928	oar-miR-485-5p,novel_402,oar-miR-412-5p,novel_246,oar-miR-432,oar-miR-539-5p,novel_376,novel_429,novel_233,oar-miR-26b,oar-miR-99a,oar-miR-26a,novel_163,novel_428,oar-miR-433-3p,novel_136,oar-miR-200c,oar-miR-22-3p,oar-miR-1185-3p,oar-miR-150,oar-miR-1197-3p,oar-miR-3955-3p,novel_263,novel_218,oar-miR-376e-3p,oar-miR-379-5p,novel_403,oar-miR-10b,oar-miR-125b,novel_416,oar-miR-1193-5p,oar-miR-194,…	-	Uncharacterized protein [Source:UniProtKB/TrEMBL;Acc:W5P4C4]
ENSOARG00000004936	oar-miR-1185-3p,oar-miR-22-3p,novel_284,oar-miR-487a-3p,oar-miR-134-3p,oar-miR-382-5p,oar-miR-485-3p,novel_398,oar-miR-323b,novel_218,oar-miR-370-5p,oar-miR-150,oar-miR-23a,oar-miR-370-3p,oar-miR-3956-3p,novel_403,oar-miR-133,oar-miR-103,oar-miR-25,oar-miR-379-3p,oar-miR-665-3p,oar-miR-411a-3p,oar-miR-411b-3p,novel_394,oar-miR-3955-5p,novel_279,oar-miR-16b,oar-miR-107,oar-miR-410-5p,oar-miR-323a-…	ETV2	ets variant 2 [Source:HGNC Symbol;Acc:HGNC:3491]
ENSOARG00000004938	novel_215,oar-miR-200a,novel_272,oar-miR-134-3p	COG4	component of oligomeric golgi complex 4 [Source:HGNC Symbol;Acc:HGNC:18620]
ENSOARG00000004948	oar-let-7a,novel_398,oar-miR-431,oar-let-7b,oar-let-7g,novel_378,oar-let-7c,oar-miR-382-5p,oar-miR-200c,oar-miR-494-3p,novel_54,oar-miR-381-3p,novel_213,oar-miR-410-3p,novel_356,novel_393,novel_279,oar-let-7d,oar-miR-329a-3p,oar-miR-329b-3p,oar-miR-380-5p,oar-miR-19b,oar-miR-200b,oar-let-7f,oar-miR-17-5p,oar-miR-106a,oar-let-7i,oar-miR-370-3p,novel_233,novel_325,oar-miR-194	BTF3L4	basic transcription factor 3-like 4 [Source:HGNC Symbol;Acc:HGNC:30547]
ENSOARG00000004961	oar-miR-541-3p,novel_236,oar-miR-125b,novel_212,novel_123,novel_284,oar-miR-668-3p	TRPT1	tRNA phosphotransferase 1 [Source:HGNC Symbol;Acc:HGNC:20316]
ENSOARG00000004963	novel_89	RAB7B	RAB7B, member RAS oncogene family [Source:HGNC Symbol;Acc:HGNC:30513]
ENSOARG00000004970	oar-miR-485-3p,oar-miR-376a-5p,oar-miR-544-5p,novel_246,novel_402,oar-miR-495-3p,novel_337,novel_381,oar-miR-487a-3p,oar-miR-1197-5p,oar-miR-218a,oar-miR-200c	-	Uncharacterized protein [Source:UniProtKB/TrEMBL;Acc:W5P4H3]
ENSOARG00000004972	oar-miR-23b,oar-miR-485-3p,oar-miR-655-3p,oar-miR-3955-3p,oar-miR-1197-3p,oar-miR-23a,oar-miR-150,novel_384,oar-miR-493-3p,oar-miR-496-3p,oar-miR-200c,novel_284,oar-miR-3959-5p,oar-miR-200b,oar-miR-411b-3p,oar-miR-329a-3p,oar-miR-380-5p,oar-miR-107,oar-miR-374a,oar-miR-194,oar-miR-370-3p,oar-miR-30a-3p,oar-miR-103,novel_403,oar-miR-3956-3p,oar-miR-10b,novel_292,novel_337,oar-miR-1185-5p,oar-miR-1…	TMEM171	transmembrane protein 171 [Source:HGNC Symbol;Acc:HGNC:27031]
ENSOARG00000004977	oar-miR-1197-3p,oar-miR-329a-3p,oar-miR-329b-3p,novel_299,oar-miR-150,novel_402,oar-miR-411b-3p,novel_218,oar-miR-323a-5p,oar-miR-125b,oar-miR-152,oar-miR-134-3p,novel_212,oar-miR-148a,oar-miR-433-5p	RUVBL1	RuvB-like AAA ATPase 1 [Source:HGNC Symbol;Acc:HGNC:10474]
ENSOARG00000004984	oar-miR-30d,oar-miR-370-5p	NF2	neurofibromin 2 (merlin) [Source:HGNC Symbol;Acc:HGNC:7773]
ENSOARG00000004987	oar-miR-134-3p,novel_136,oar-miR-433-3p,novel_213,novel_356,oar-miR-668-5p,oar-miR-493-3p,novel_384,oar-miR-1197-3p,novel_398,novel_263,novel_218,oar-miR-543-5p,oar-miR-544-3p,oar-miR-370-5p,oar-miR-495-5p,novel_414,oar-miR-17-5p,oar-miR-125b,oar-miR-148a,oar-miR-106a,oar-miR-379-3p,oar-miR-25,novel_409,novel_416,oar-miR-370-3p,novel_279,oar-miR-329a-3p,oar-miR-380-5p,oar-miR-411a-3p,oar-miR-409-…	KMT2B	lysine (K)-specific methyltransferase 2B [Source:HGNC Symbol;Acc:HGNC:15840]
ENSOARG00000004990	novel_292,oar-miR-200a,oar-miR-494-3p,oar-miR-323c,oar-miR-376a-5p,oar-miR-29a,oar-miR-29b,novel_425,oar-miR-493-5p,oar-miR-143,novel_236,oar-miR-377-3p,oar-miR-152,novel_429,oar-miR-27a,oar-miR-541-5p,novel_393,novel_324,oar-miR-134-5p,oar-miR-329b-3p,oar-miR-106b,novel_290,oar-miR-410-3p,oar-miR-134-3p,oar-miR-200c,oar-miR-433-3p,oar-miR-376e-3p,novel_384,novel_211,oar-miR-17-5p,oar-miR-379-5p,…	CCDC68	coiled-coil domain containing 68 [Source:HGNC Symbol;Acc:HGNC:24350]
ENSOARG00000005005	oar-miR-496-5p,novel_213,oar-miR-3956-5p,oar-miR-299-3p,oar-miR-3955-3p,oar-miR-543-5p,novel_263,oar-miR-323b,novel_398,novel_299,oar-miR-23a,novel_211,oar-miR-10b,oar-miR-30a-3p,oar-miR-380-3p,novel_394,oar-miR-136,novel_337,oar-miR-1197-5p,oar-miR-409-5p,oar-miR-758-3p,oar-miR-10a,novel_54,oar-miR-29a,oar-miR-412-5p,oar-miR-29b,oar-miR-432,novel_425,novel_381,oar-miR-143,oar-miR-362,novel_236,n…	NPAS4	neuronal PAS domain protein 4 [Source:HGNC Symbol;Acc:HGNC:18983]
ENSOARG00000005011	oar-miR-376a-5p,novel_394,oar-miR-496-3p	TTC21B	tetratricopeptide repeat domain 21B [Source:HGNC Symbol;Acc:HGNC:25660]
ENSOARG00000005012	oar-miR-133,oar-miR-3956-3p,oar-miR-148a,oar-miR-16b,novel_394,oar-miR-200b,oar-miR-134-3p,oar-miR-382-5p,oar-miR-200c,novel_235,novel_290,novel_356,novel_384,oar-miR-544-3p,oar-miR-370-5p,oar-miR-152,novel_376,oar-miR-181a,oar-miR-668-3p,novel_233,novel_325,novel_393,novel_272,oar-miR-134-5p,oar-miR-154a-5p,oar-miR-543-3p,oar-miR-655-5p,novel_312,novel_212,oar-miR-200a,oar-miR-323c,oar-miR-485-5…	NBR1	neighbor of BRCA1 gene 1 [Source:HGNC Symbol;Acc:HGNC:6746]
ENSOARG00000005016	oar-miR-22-3p,oar-miR-106b,novel_54,oar-miR-134-3p,oar-miR-409-3p,oar-miR-370-5p,oar-miR-544-3p,oar-miR-376a-5p,novel_398,novel_384,oar-miR-150,oar-miR-194,novel_325,novel_211,oar-miR-27a,novel_277,novel_416,oar-miR-106a,novel_242,oar-miR-17-5p,oar-miR-125b,novel_403,novel_429,novel_236,oar-miR-3957-5p,oar-miR-541-5p,oar-miR-543-3p,oar-miR-382-3p,oar-miR-136,novel_387,oar-miR-16b	STXBP4	syntaxin binding protein 4 [Source:HGNC Symbol;Acc:HGNC:19694]
ENSOARG00000005023	oar-miR-376a-5p,novel_425,oar-miR-154b-5p,oar-miR-411a-5p,oar-miR-432,oar-miR-758-3p,novel_212,oar-miR-19b,oar-miR-541-5p,novel_324,novel_411,oar-miR-493-5p,novel_325,oar-miR-152,novel_376,oar-miR-668-3p,novel_218,oar-miR-655-3p,novel_398,oar-miR-3955-3p,oar-miR-495-3p,novel_213,novel_290,oar-miR-410-3p,oar-miR-1185-3p,novel_356,novel_428,oar-miR-200c,novel_136,novel_235,oar-miR-369-3p,oar-miR-20…	PHF12	PHD finger protein 12 [Source:HGNC Symbol;Acc:HGNC:20816]
ENSOARG00000005028	oar-miR-1197-5p,novel_428,oar-miR-299-3p,novel_351,oar-miR-410-5p,novel_356,novel_246,novel_384,oar-miR-377-5p,oar-miR-544-3p,oar-miR-370-5p,novel_376,novel_429,novel_236,oar-miR-379-3p,novel_211,novel_123,oar-miR-3955-5p,novel_281,oar-miR-329b-3p,oar-miR-329a-3p,oar-miR-411a-3p,oar-miR-541-3p,novel_312	PTDSS1	phosphatidylserine synthase 1 [Source:HGNC Symbol;Acc:HGNC:9587]
ENSOARG00000005038	oar-miR-299-5p,oar-miR-329b-5p,oar-miR-655-3p,oar-miR-665-3p,novel_387,oar-miR-27a,oar-miR-10b,oar-miR-299-3p,oar-miR-152,oar-miR-148a	TNPO1	transportin 1 [Source:HGNC Symbol;Acc:HGNC:6401]
ENSOARG00000005040	novel_290,oar-miR-106b,oar-miR-410-5p,novel_356,oar-miR-134-3p,novel_428,oar-miR-494-3p,novel_54,oar-miR-10a,oar-miR-23b,oar-miR-412-5p,oar-miR-668-5p,oar-miR-191,oar-miR-23a,oar-miR-495-3p,oar-miR-433-5p,oar-miR-377-3p,oar-miR-3956-3p,oar-miR-125b,oar-miR-362,oar-miR-27a,oar-miR-379-3p,oar-miR-411a-3p,oar-miR-543-3p,oar-miR-376c-5p,oar-miR-329b-5p,oar-miR-329a-5p,novel_279,novel_215,novel_387	DSEL	dermatan sulfate epimerase-like [Source:HGNC Symbol;Acc:HGNC:18144]
ENSOARG00000005041	novel_263,oar-miR-543-5p,oar-miR-541-5p,oar-miR-329b-5p,oar-miR-329a-5p,oar-miR-107,novel_215,oar-miR-493-3p,novel_414,oar-miR-25,oar-miR-103,novel_277,oar-miR-323a-5p	ZNF333	zinc finger protein 333 [Source:HGNC Symbol;Acc:HGNC:15624]
ENSOARG00000005053	novel_218,oar-miR-106b,oar-miR-17-5p,oar-miR-106a	ZFYVE9	zinc finger, FYVE domain containing 9 [Source:HGNC Symbol;Acc:HGNC:6775]
ENSOARG00000005054	oar-miR-27a,novel_429,oar-miR-377-3p,novel_376,oar-miR-143,oar-miR-99a,oar-miR-329b-3p,novel_281,oar-miR-134-5p,novel_324,oar-miR-541-5p,oar-miR-10a,novel_212,oar-miR-1197-5p,novel_292,novel_425,oar-miR-485-5p,novel_378,oar-miR-409-3p,oar-miR-30a-3p,novel_416,oar-miR-10b,oar-miR-125b,oar-miR-218a,oar-miR-370-3p,oar-miR-221,oar-miR-329a-3p,oar-miR-16b,oar-miR-3955-5p,novel_279,oar-miR-544-5p,oar-m…	SETD2	SET domain containing 2 [Source:HGNC Symbol;Acc:HGNC:18420]
ENSOARG00000005055	oar-miR-136,oar-miR-665-3p,oar-miR-19b,oar-miR-541-3p,oar-miR-668-3p,oar-miR-106a,oar-miR-17-5p,oar-miR-1197-3p,oar-miR-29b,oar-miR-495-5p,oar-miR-29a,oar-miR-21,novel_136,oar-miR-134-3p,oar-miR-3956-5p,oar-miR-381-3p,oar-miR-106b	HBP1	HMG-box transcription factor 1 [Source:HGNC Symbol;Acc:HGNC:23200]
ENSOARG00000005078	novel_402,oar-miR-16b,oar-miR-200b,oar-miR-329b-5p,oar-miR-329a-5p,novel_312,oar-miR-17-5p,oar-miR-3957-3p,oar-miR-200c,novel_136,oar-miR-106a,oar-miR-370-3p,oar-miR-106b	PHF10	PHD finger protein 10 [Source:HGNC Symbol;Acc:HGNC:18250]
ENSOARG00000005080	oar-miR-431,novel_398,oar-miR-493-3p,oar-miR-22-3p,oar-miR-496-3p,oar-miR-1185-3p,novel_213,oar-miR-496-5p,oar-miR-3957-3p,oar-miR-200c,oar-miR-382-5p,oar-miR-134-3p,oar-miR-200b,novel_394,oar-miR-380-5p,oar-miR-3955-5p,novel_249,oar-miR-30a-5p,oar-miR-30a-3p,novel_403,oar-miR-133,oar-miR-125b,oar-miR-376a-5p,oar-miR-432,oar-miR-154b-5p,oar-miR-485-5p,novel_402,novel_337,novel_54,oar-miR-494-3p,o…	PRODH2	proline dehydrogenase (oxidase) 2 [Source:HGNC Symbol;Acc:HGNC:17325]
ENSOARG00000005084	oar-miR-376a-5p,novel_246,oar-miR-136,oar-miR-329a-3p,oar-miR-495-3p,oar-miR-329b-3p,novel_233,oar-miR-1185-3p,oar-miR-10b,novel_242,oar-miR-30a-3p,oar-miR-10a	MMP10	matrix metallopeptidase 10 [Source:HGNC Symbol;Acc:HGNC:7156]
ENSOARG00000005086	novel_215,novel_281,oar-miR-154a-5p,oar-miR-541-3p,oar-miR-19b,oar-miR-376c-5p,oar-miR-543-3p,oar-miR-3957-5p,novel_163,oar-miR-299-5p,novel_376,oar-miR-152,oar-miR-377-3p,oar-let-7f,novel_236,oar-let-7i,oar-miR-29b,oar-miR-412-5p,novel_402,oar-miR-29a,oar-let-7b,oar-miR-409-3p,oar-let-7g,oar-miR-1197-5p,oar-miR-409-5p,oar-miR-323c,novel_54,oar-miR-381-3p,oar-miR-410-5p,oar-miR-136,oar-miR-16b,oa…	GLT6D1	glycosyltransferase 6 domain containing 1 [Source:HGNC Symbol;Acc:HGNC:23671]
ENSOARG00000005091	oar-miR-485-5p,novel_402,novel_246,oar-let-7b,oar-let-7g,oar-miR-758-3p,oar-miR-323c,oar-miR-381-3p,oar-miR-323a-3p,oar-miR-154a-5p,oar-miR-3959-3p,oar-miR-376c-5p,oar-miR-543-3p,oar-miR-329a-5p,oar-miR-487b-5p,novel_376,oar-let-7f,oar-miR-668-3p,oar-miR-27a,oar-let-7i,oar-miR-199a-3p,novel_233,novel_325,oar-miR-493-3p,oar-let-7a,oar-miR-544-3p,oar-let-7c,oar-miR-134-3p,novel_136,oar-miR-200c,nov…	DFFA	DNA fragmentation factor, 45kDa, alpha polypeptide [Source:HGNC Symbol;Acc:HGNC:2772]
ENSOARG00000005093	novel_398,novel_215,oar-miR-134-3p	ARHGEF2	Rho/Rac guanine nucleotide exchange factor (GEF) 2 [Source:HGNC Symbol;Acc:HGNC:682]
ENSOARG00000005103	novel_312,oar-miR-541-5p,oar-miR-541-3p,novel_411,oar-miR-382-3p,oar-miR-134-5p,novel_215,novel_393,novel_381,novel_325,oar-miR-493-5p,novel_233,oar-miR-181a,oar-miR-199a-3p,oar-miR-377-3p,oar-miR-152,oar-miR-411a-5p,novel_425,novel_402,novel_246,oar-miR-410-5p,novel_337,oar-miR-30d,oar-miR-200a,oar-miR-1197-5p,oar-miR-758-3p,oar-miR-200b,novel_394,oar-miR-544-5p,oar-miR-30c,oar-miR-16b,oar-miR-1…	CDH7	cadherin 7, type 2 [Source:HGNC Symbol;Acc:HGNC:1766]
ENSOARG00000005112	novel_292,novel_394,oar-miR-541-3p,novel_211,oar-miR-3957-3p	HPS3	Hermansky-Pudlak syndrome 3 [Source:HGNC Symbol;Acc:HGNC:15597]
ENSOARG00000005121	oar-miR-29a,novel_378,oar-miR-29b,novel_246,novel_425,novel_337,oar-miR-1197-5p,oar-miR-1185-5p,oar-miR-21,oar-miR-655-5p,oar-miR-3959-3p,oar-miR-543-3p,oar-miR-329a-5p,novel_163,oar-miR-134-5p,novel_281,oar-miR-154a-5p,oar-miR-329b-3p,novel_325,novel_381,novel_376,oar-miR-152,oar-miR-181a,oar-miR-199a-3p,oar-miR-544-3p,oar-miR-3955-3p,oar-miR-543-5p,novel_384,oar-miR-668-5p,oar-miR-377-5p,oar-mi…	AFAP1L1	actin filament associated protein 1-like 1 [Source:HGNC Symbol;Acc:HGNC:26714]
ENSOARG00000005124	oar-miR-370-3p,oar-miR-3958-5p,oar-miR-218a,oar-miR-148a,oar-miR-3956-3p,oar-miR-125b,oar-miR-10b,novel_416,oar-miR-30a-3p,oar-miR-329b-5p,novel_394,oar-miR-3959-5p,oar-miR-16b,oar-miR-329a-3p,novel_213,oar-miR-3956-5p,novel_356,oar-miR-1185-3p,oar-miR-539-3p,novel_428,oar-miR-382-5p,oar-miR-433-3p,oar-miR-200c,novel_218,oar-miR-655-3p,novel_384,oar-miR-493-3p,oar-miR-23a,novel_299,oar-miR-1197-3…	TRPA1	transient receptor potential cation channel, subfamily A, member 1 [Source:HGNC Symbol;Acc:HGNC:497]
ENSOARG00000005131	oar-miR-370-3p,oar-miR-30a-5p,oar-miR-3956-3p,novel_403,novel_414,oar-miR-30a-3p,novel_416,oar-miR-411b-3p,oar-miR-380-3p,oar-miR-329b-5p,oar-miR-494-5p,oar-let-7d,oar-miR-380-5p,novel_290,novel_428,oar-miR-134-3p,novel_218,oar-miR-543-5p,oar-miR-370-5p,oar-let-7c,oar-miR-668-5p,oar-let-7a,oar-miR-26b,novel_233,novel_325,oar-miR-143,oar-let-7f,novel_242,oar-miR-27a,oar-let-7i,oar-miR-541-3p,oar-m…	PSMB1	proteasome (prosome, macropain) subunit, beta type, 1 [Source:HGNC Symbol;Acc:HGNC:9537]
ENSOARG00000005153	oar-miR-485-3p,oar-miR-370-3p,oar-miR-16b,oar-miR-487a-3p,oar-miR-107,oar-miR-103	TBX20	T-box 20 [Source:HGNC Symbol;Acc:HGNC:11598]
ENSOARG00000005170	oar-miR-377-3p	FBXW8	F-box and WD repeat domain containing 8 [Source:HGNC Symbol;Acc:HGNC:13597]
ENSOARG00000005180	novel_204,oar-miR-376e-3p,novel_246,oar-miR-376c-3p	HLTF	helicase-like transcription factor [Source:HGNC Symbol;Acc:HGNC:11099]
ENSOARG00000005191	oar-miR-200c,oar-miR-323c,oar-miR-299-3p,oar-miR-409-5p,novel_212,novel_428,oar-miR-370-5p,oar-miR-495-5p,novel_218,oar-miR-3955-3p,oar-miR-543-5p,novel_425,oar-miR-154b-5p,novel_402,novel_246,oar-miR-3958-5p,novel_429,oar-miR-3956-3p,novel_312,oar-miR-329b-5p,oar-miR-200b,oar-miR-329a-5p,oar-miR-665-3p,novel_215,oar-miR-134-5p	ALKBH6	alkB homolog 6 [Source:HGNC Symbol;Acc:HGNC:28243]
ENSOARG00000005205	novel_249,oar-miR-143,oar-miR-493-5p,oar-miR-26b,oar-miR-30a-3p,novel_376,novel_429,novel_312,oar-miR-26a,oar-miR-376c-3p,novel_292,oar-miR-323a-3p,oar-miR-758-3p,oar-miR-376e-3p,oar-miR-323b,novel_402	-	Uncharacterized protein [Source:UniProtKB/TrEMBL;Acc:W5P581]
ENSOARG00000005216	oar-miR-493-5p,oar-miR-221,oar-miR-148a,oar-miR-152,novel_136,oar-miR-200c,oar-miR-494-5p,oar-miR-200b	-	Uncharacterized protein [Source:UniProtKB/TrEMBL;Acc:W5P595]
ENSOARG00000005220	oar-miR-485-3p,novel_263,novel_402,novel_425,oar-miR-432,oar-miR-487a-3p,novel_428,oar-miR-200a,oar-miR-1197-5p,oar-miR-494-3p,oar-miR-433-3p,oar-miR-487a-5p,oar-miR-493-5p,novel_233,oar-miR-133,oar-miR-377-3p,novel_376,oar-miR-668-3p	CARTPT	CART prepropeptide [Source:HGNC Symbol;Acc:HGNC:24323]
ENSOARG00000005235	oar-miR-539-5p,oar-miR-376a-5p,oar-miR-412-5p,novel_402,novel_337,oar-miR-21,oar-miR-3957-5p,oar-miR-329a-5p,oar-miR-26a,novel_123,novel_381,oar-miR-26b,oar-miR-181a,novel_236,oar-miR-23b,oar-miR-495-5p,oar-miR-485-3p,oar-miR-431,novel_398,oar-miR-323b,novel_218,oar-miR-3955-3p,oar-miR-23a,oar-miR-191,oar-miR-668-5p,oar-miR-1185-3p,novel_136,oar-miR-323a-5p,oar-miR-487a-3p,oar-miR-329b-5p,oar-miR…	GYG1	glycogenin 1 [Source:HGNC Symbol;Acc:HGNC:4699]
ENSOARG00000005237	oar-miR-485-5p,novel_384,oar-miR-412-5p,oar-miR-1197-3p,novel_263,oar-miR-544-3p,oar-miR-370-5p,oar-miR-495-5p,novel_212,oar-miR-1197-5p,novel_54,novel_235,oar-miR-3957-3p,novel_213,oar-miR-496-5p,oar-miR-22-3p,oar-miR-134-5p,oar-miR-411b-3p,oar-miR-329b-5p,oar-miR-329a-5p,novel_236,oar-miR-125b,oar-miR-133,novel_429,oar-miR-218a,novel_376,novel_277,oar-miR-370-3p,oar-miR-433-5p,novel_211	SEC61A1	Sec61 alpha 1 subunit (S. cerevisiae) [Source:HGNC Symbol;Acc:HGNC:18276]
ENSOARG00000005238	novel_213,novel_356,oar-miR-134-3p,oar-miR-299-3p,novel_235,oar-miR-200c,oar-miR-543-5p,oar-miR-377-5p,novel_299,oar-miR-1197-3p,oar-miR-148a,oar-miR-3956-3p,oar-miR-10b,oar-miR-1193-5p,oar-miR-200b,oar-miR-3959-5p,novel_387,oar-miR-136,oar-miR-329a-3p,oar-miR-1197-5p,oar-miR-494-3p,oar-miR-376a-5p,novel_402,oar-miR-485-5p,oar-miR-433-5p,novel_376,oar-miR-377-3p,oar-miR-152,novel_236,oar-miR-199a…	ENO2	enolase 2 (gamma, neuronal) [Source:HGNC Symbol;Acc:HGNC:3353]
ENSOARG00000005243	oar-miR-200b,novel_290,oar-miR-433-3p,oar-miR-200c,novel_402	-	Uncharacterized protein [Source:UniProtKB/TrEMBL;Acc:W5P5B5]
ENSOARG00000005244	novel_394,oar-miR-25,oar-miR-30a-3p,oar-miR-370-3p,oar-miR-376a-3p,oar-miR-495-3p,novel_218,novel_284,oar-miR-1185-3p,novel_213,oar-miR-26a,oar-miR-382-3p,oar-miR-134-5p,novel_215,novel_393,oar-miR-376b-3p,novel_204,oar-miR-543-3p,oar-miR-181a,novel_236,novel_429,novel_381,oar-miR-493-5p,oar-miR-26b,oar-miR-154b-5p,novel_425,oar-miR-29b,novel_378,oar-miR-376a-5p,oar-miR-29a,oar-miR-376d,oar-miR-4…	-	Uncharacterized protein [Source:UniProtKB/TrEMBL;Acc:W5P5C6]
ENSOARG00000005245	oar-miR-23a,oar-miR-150,oar-miR-23b,oar-miR-409-3p,oar-miR-485-3p,oar-miR-487a-3p,novel_290,novel_324,novel_163,oar-miR-487a-5p,oar-miR-27a,oar-miR-181a,oar-miR-377-3p,novel_429,novel_249,oar-miR-493-5p	-	Uncharacterized protein [Source:UniProtKB/TrEMBL;Acc:W5P5C7]
ENSOARG00000005249	oar-miR-107,oar-miR-376c-3p,oar-miR-541-5p,novel_312,oar-miR-411b-3p,oar-miR-103,oar-miR-10b,oar-miR-495-3p,novel_425,novel_384,oar-miR-150,novel_347,oar-miR-431,oar-miR-10a,oar-miR-1185-3p,novel_290	-	Uncharacterized protein [Source:UniProtKB/TrEMBL;Acc:W5P5D0]
ENSOARG00000005258	novel_394,oar-miR-369-3p,novel_387,oar-miR-3955-5p,oar-miR-194,oar-miR-106a,oar-miR-30a-3p,oar-miR-1193-5p,oar-miR-379-5p,oar-miR-17-5p,oar-miR-125b,oar-miR-218a,oar-miR-23b,oar-miR-23a,novel_384,oar-miR-1185-3p,novel_356,oar-miR-106b,oar-miR-3956-5p,oar-miR-496-5p,novel_136,oar-miR-433-3p,novel_284,oar-miR-543-3p,oar-miR-541-3p,novel_123,novel_215,oar-miR-143,oar-miR-433-5p,oar-miR-181a,oar-miR-…	MCCC2	methylcrotonoyl-CoA carboxylase 2 (beta) [Source:HGNC Symbol;Acc:HGNC:6937]
ENSOARG00000005268	oar-miR-323c,oar-miR-1185-5p,oar-miR-200c,oar-miR-200a,novel_428,oar-miR-496-3p,oar-miR-1185-3p,oar-miR-410-3p,oar-miR-411a-5p,novel_378,oar-miR-376a-5p,oar-miR-544-3p,oar-miR-655-3p,oar-miR-218a,novel_325,oar-miR-194,oar-miR-382-3p,novel_324,oar-miR-374a,oar-miR-329a-5p,oar-miR-329b-5p,novel_312,novel_394,oar-miR-380-3p,oar-miR-374b	G2E3	G2/M-phase specific E3 ubiquitin protein ligase [Source:HGNC Symbol;Acc:HGNC:20338]
ENSOARG00000005283	oar-miR-665-3p,oar-miR-19b,oar-miR-541-3p,oar-miR-134-5p,novel_123,novel_249,oar-miR-433-5p,oar-miR-1193-5p,oar-miR-27a,oar-miR-199a-3p,oar-miR-148a,novel_429,novel_236,oar-miR-152,oar-miR-411a-5p,oar-miR-485-5p,oar-miR-22-3p,novel_351,novel_212	CDC42BPB	CDC42 binding protein kinase beta (DMPK-like) [Source:HGNC Symbol;Acc:HGNC:1738]
ENSOARG00000005286	novel_425,oar-miR-29b,oar-miR-376e-3p,oar-miR-409-3p,novel_398,novel_263,novel_218,oar-miR-29a,novel_54,novel_235,oar-miR-323a-5p,novel_212,oar-miR-758-3p,oar-miR-1197-5p,oar-miR-26a,oar-miR-376c-3p,oar-miR-134-5p,novel_279,oar-miR-411a-3p,oar-miR-379-3p,oar-miR-3956-3p,oar-miR-370-3p,novel_211,oar-miR-493-5p	AARS	alanyl-tRNA synthetase [Source:HGNC Symbol;Acc:HGNC:20]
ENSOARG00000005288	oar-miR-485-5p,oar-miR-381-3p,oar-miR-30d,oar-miR-1197-5p,oar-miR-409-5p,oar-miR-10a,oar-miR-329a-5p,novel_312,novel_393,novel_325,novel_376,novel_236,novel_429,novel_277,novel_218,novel_398,oar-miR-376e-3p,oar-miR-668-5p,oar-miR-1197-3p,oar-miR-22-3p,novel_284,oar-miR-134-3p,novel_428,oar-miR-323a-5p,oar-miR-30b,oar-miR-329b-5p,oar-miR-136,novel_279,oar-miR-376c-3p,oar-miR-107,oar-miR-16b,oar-mi…	KIAA1328	KIAA1328 [Source:HGNC Symbol;Acc:HGNC:29248]
ENSOARG00000005315	oar-miR-136,novel_279,novel_324,novel_215,oar-miR-134-5p,oar-miR-329b-5p,oar-miR-329a-5p,novel_394,oar-miR-541-3p,oar-miR-543-3p,oar-miR-668-3p,novel_416,oar-miR-1193-5p,oar-miR-199a-3p,oar-miR-106a,oar-miR-218a,oar-miR-17-5p,oar-miR-3956-3p,oar-miR-125b,oar-miR-411a-5p,novel_425,oar-miR-495-3p,novel_402,novel_384,oar-miR-376a-5p,oar-miR-544-3p,novel_54,oar-miR-494-3p,oar-miR-30d,oar-miR-410-5p,o…	MMP1	matrix metallopeptidase 1 [Source:HGNC Symbol;Acc:HGNC:7155]
ENSOARG00000005317	novel_212,oar-miR-1197-5p,oar-miR-30d,oar-miR-10a,novel_54,oar-miR-323a-3p,novel_292,novel_246,novel_425,oar-miR-376d,novel_347,oar-let-7b,oar-let-7g,oar-miR-362,oar-miR-377-3p,oar-let-7f,novel_429,novel_376,novel_242,oar-let-7i,novel_325,novel_393,oar-miR-376b-3p,oar-miR-134-5p,novel_215,novel_123,novel_204,oar-miR-3959-3p,oar-miR-541-5p,novel_163,oar-miR-382-5p,novel_284,oar-miR-30b,oar-miR-433…	COG5	component of oligomeric golgi complex 5 [Source:HGNC Symbol;Acc:HGNC:14857]
ENSOARG00000005320	oar-miR-3956-3p,oar-miR-133,oar-miR-103,oar-miR-1193-5p,oar-miR-370-3p,novel_387,oar-miR-16b,oar-miR-107,oar-miR-544-5p,oar-miR-487a-5p,oar-miR-329b-5p,novel_428,oar-miR-134-3p,oar-miR-22-3p,novel_384,oar-miR-377-5p,novel_299,oar-miR-1197-3p,oar-miR-544-3p,oar-miR-3955-3p,novel_218,novel_376,oar-miR-362,novel_429,novel_233,novel_325,novel_215,novel_123,oar-miR-26a,oar-miR-382-3p,oar-miR-543-3p,oa…	CDK4	cyclin-dependent kinase 4 [Source:HGNC Symbol;Acc:HGNC:1773]
ENSOARG00000005327	oar-miR-30a-5p,oar-miR-221,oar-miR-1193-5p,novel_416,oar-miR-25,oar-miR-379-3p,novel_403,oar-miR-379-5p,oar-miR-200b,novel_394,oar-miR-369-3p,oar-miR-665-3p,oar-miR-411a-3p,oar-miR-329a-3p,oar-miR-3955-5p,oar-miR-16b,oar-miR-410-3p,oar-miR-200c,oar-miR-134-3p,oar-miR-23b,oar-miR-3955-3p,oar-miR-655-3p,oar-miR-23a,oar-miR-377-5p,novel_233,oar-miR-433-5p,oar-miR-26b,oar-miR-668-3p,oar-miR-181a,oar-…	DPY19L2	dpy-19-like 2 (C. elegans) [Source:HGNC Symbol;Acc:HGNC:19414]
ENSOARG00000005331	oar-miR-150,novel_384,oar-miR-1197-3p,novel_299,oar-miR-377-5p,novel_398,oar-miR-487a-3p,oar-miR-539-3p,novel_284,oar-miR-200c,novel_136,oar-miR-154a-3p,oar-miR-16b,novel_279,oar-miR-380-5p,oar-miR-411b-3p,oar-miR-665-3p,oar-miR-544-5p,oar-miR-487a-5p,oar-miR-3959-5p,oar-miR-200b,oar-miR-329b-5p,oar-miR-125b,oar-miR-218a,oar-miR-148a,novel_416,novel_211,oar-miR-370-3p,oar-miR-3958-5p,oar-miR-194,…	HEPH	hephaestin [Source:HGNC Symbol;Acc:HGNC:4866]
ENSOARG00000005332	novel_284,novel_376,oar-miR-10b,novel_236,novel_242,oar-miR-194,oar-miR-329b-3p,oar-miR-329a-3p	LRRC23	leucine rich repeat containing 23 [Source:HGNC Symbol;Acc:HGNC:19138]
ENSOARG00000005334	oar-miR-376a-5p,oar-miR-380-3p,novel_425,oar-miR-323a-5p,oar-miR-432	TSPAN31	tetraspanin 31 [Source:HGNC Symbol;Acc:HGNC:10539]
ENSOARG00000005346	novel_236,oar-miR-152,novel_393,oar-miR-494-3p,novel_54,oar-miR-1185-5p,oar-miR-200a,oar-miR-410-5p,oar-miR-432,oar-miR-485-5p,novel_246,oar-miR-409-3p,oar-miR-539-5p,oar-miR-376a-5p,oar-miR-125b,oar-miR-379-5p,oar-miR-148a,oar-miR-218a,novel_211,oar-miR-370-3p,novel_279,oar-miR-136,oar-miR-487a-5p,novel_428,oar-miR-382-5p,novel_213,novel_290,oar-miR-495-3p,oar-miR-370-5p,oar-miR-495-5p,oar-miR-6…	SCFD1	sec1 family domain containing 1 [Source:HGNC Symbol;Acc:HGNC:20726]
ENSOARG00000005348	oar-miR-370-3p,novel_54,oar-miR-299-3p,oar-miR-758-3p,oar-miR-541-5p,oar-miR-543-5p,oar-miR-431,novel_218,oar-miR-134-5p,oar-miR-485-5p,novel_279,oar-miR-374a	SUN5	Sad1 and UNC84 domain containing 5 [Source:HGNC Symbol;Acc:HGNC:16252]
ENSOARG00000005352	novel_284,novel_428,oar-miR-299-3p,oar-miR-134-3p,oar-miR-433-3p,novel_235,oar-miR-200c,novel_290,novel_213,oar-miR-22-3p,novel_384,oar-miR-150,oar-miR-23a,oar-miR-543-5p,novel_218,oar-miR-23b,oar-miR-370-5p,oar-miR-10b,oar-miR-3956-3p,oar-miR-125b,oar-miR-133,oar-miR-370-3p,oar-miR-136,novel_387,novel_279,oar-miR-16b,oar-miR-329a-3p,oar-miR-544-5p,oar-miR-200b,oar-miR-329b-5p,oar-miR-1197-5p,nov…	-	Uncharacterized protein [Source:UniProtKB/TrEMBL;Acc:W5P5P4]
ENSOARG00000005368	novel_284,oar-miR-362,oar-miR-380-5p,oar-miR-323b,oar-miR-323a-3p	SLC10A2	solute carrier family 10 (sodium/bile acid cotransporter), member 2 [Source:HGNC Symbol;Acc:HGNC:10906]
ENSOARG00000005371	oar-miR-495-5p,oar-miR-485-5p,novel_279,novel_123,novel_235,oar-miR-433-3p,oar-miR-30a-3p,oar-miR-218a,oar-miR-125b	ST3GAL1	ST3 beta-galactoside alpha-2,3-sialyltransferase 1 [Source:HGNC Symbol;Acc:HGNC:10862]
ENSOARG00000005384	novel_393,novel_123,oar-miR-134-5p,novel_411,oar-miR-376c-5p,oar-miR-374b,novel_312,oar-miR-377-3p,oar-miR-152,novel_429,oar-miR-487b-5p,novel_376,oar-miR-181a,novel_242,novel_277,oar-miR-143,novel_402,oar-miR-376e-5p,oar-miR-29b,oar-miR-432,oar-miR-411a-5p,oar-miR-29a,oar-miR-376a-5p,oar-miR-200a,oar-miR-494-3p,novel_54,oar-miR-1185-5p,oar-miR-10a,oar-miR-381-3p,novel_387,oar-miR-487a-5p,oar-miR…	-	Uncharacterized protein [Source:UniProtKB/TrEMBL;Acc:W5P5T4]
ENSOARG00000005388	oar-miR-133	MRPL2	mitochondrial ribosomal protein L2 [Source:HGNC Symbol;Acc:HGNC:14056]
ENSOARG00000005399	oar-miR-3957-3p,oar-miR-433-3p,novel_136,novel_351,oar-miR-496-5p,novel_290,oar-miR-106b,oar-miR-377-5p,oar-miR-23a,novel_425,oar-miR-495-3p,oar-miR-23b,oar-miR-668-3p,oar-miR-30a-3p,oar-miR-106a,oar-miR-181a,oar-miR-125b,novel_429,novel_236,novel_403,oar-miR-17-5p,oar-miR-143,novel_312,oar-miR-541-5p,oar-miR-541-3p,oar-miR-380-3p	NEDD4L	neural precursor cell expressed, developmentally down-regulated 4-like, E3 ubiquitin protein ligase [Source:HGNC Symbol;Acc:HGNC:7728]
ENSOARG00000005401	oar-miR-3955-5p,oar-miR-150,oar-miR-376a-5p,novel_398,oar-miR-200b,oar-miR-1193-5p,oar-miR-200c,novel_337,oar-miR-493-5p,novel_290,oar-miR-381-3p,novel_381	-	Uncharacterized protein [Source:UniProtKB/TrEMBL;Acc:W5P5U1]
ENSOARG00000005404	novel_233,oar-miR-323a-3p,novel_403,oar-miR-3956-3p,oar-miR-299-3p,oar-miR-133,oar-miR-25,oar-miR-181a,novel_242,novel_394,novel_387,oar-miR-134-5p	-	Uncharacterized protein [Source:UniProtKB/TrEMBL;Acc:W5P5U4]
ENSOARG00000005420	oar-miR-487a-3p,oar-miR-21,novel_337,oar-miR-22-3p,oar-miR-150,oar-miR-668-5p,oar-miR-485-5p,novel_425,oar-miR-23a,oar-miR-323b,oar-miR-539-5p,oar-miR-485-3p,oar-miR-23b,oar-miR-409-3p,oar-miR-3956-3p,oar-miR-106a,oar-miR-30a-3p,novel_381,oar-miR-16b,novel_387,novel_215,oar-miR-19b,oar-miR-487a-5p,oar-miR-329b-5p	ZNF420	zinc finger protein 420 [Source:HGNC Symbol;Acc:HGNC:20649]
ENSOARG00000005421	novel_356,oar-miR-369-5p,oar-miR-377-3p,novel_212,oar-miR-134-3p,novel_163,novel_378,oar-miR-329b-5p,oar-miR-329a-5p,novel_393,novel_215,oar-miR-136	NDRG1	N-myc downstream regulated 1 [Source:HGNC Symbol;Acc:HGNC:7679]
ENSOARG00000005430	oar-miR-376d,oar-miR-544-3p,oar-miR-329a-5p,oar-miR-329b-5p,oar-miR-23b,oar-miR-376b-3p,oar-miR-3955-5p,oar-miR-23a,oar-miR-376a-3p,oar-miR-382-5p,oar-miR-494-3p,oar-miR-181a	-	Uncharacterized protein [Source:UniProtKB/TrEMBL;Acc:W5P5X0]
ENSOARG00000005440	oar-miR-107,oar-miR-30c,oar-miR-17-5p,novel_429,oar-miR-106a,oar-miR-103,oar-miR-221,novel_211,oar-miR-30a-5p,oar-miR-493-5p,novel_233,oar-miR-3958-5p,oar-miR-194,oar-miR-668-5p,oar-miR-376e-5p,oar-miR-495-3p,oar-miR-1197-3p,oar-miR-154b-5p,novel_425,oar-miR-23a,oar-miR-409-3p,novel_212,oar-miR-30d,oar-miR-30b,novel_54,oar-miR-323c,oar-miR-106b,oar-miR-22-3p	CSNK1A1	casein kinase 1, alpha 1 [Source:HGNC Symbol;Acc:HGNC:2451]
ENSOARG00000005442	oar-miR-27a,oar-miR-1193-5p,oar-miR-25,oar-miR-362,oar-miR-125b,novel_403,oar-miR-3958-5p,novel_381,oar-miR-329b-3p,oar-miR-329a-3p,novel_324,oar-miR-134-5p,oar-miR-200b,novel_312,oar-miR-541-3p,novel_235,oar-miR-10a,oar-miR-200c,oar-miR-200a,oar-miR-1197-5p,novel_428,oar-miR-758-3p,oar-miR-299-3p,novel_292,oar-miR-22-3p,novel_337,novel_402,oar-miR-370-5p,oar-miR-487b-3p,oar-miR-544-3p,novel_398	DCDC2C	doublecortin domain containing 2C [Source:HGNC Symbol;Acc:HGNC:32696]
ENSOARG00000005443	novel_213,novel_428,novel_212,novel_218,oar-miR-376a-5p,oar-miR-29a,oar-miR-495-3p,novel_402,oar-miR-29b,novel_249,oar-miR-370-3p,oar-miR-181a,oar-miR-362,oar-miR-3956-3p,oar-miR-377-3p,oar-miR-125b,oar-miR-543-3p,oar-miR-19b,novel_411,oar-miR-16b	DNAJB1	DnaJ (Hsp40) homolog, subfamily B, member 1 [Source:HGNC Symbol;Acc:HGNC:5270]
ENSOARG00000005450	novel_290,oar-miR-29b,oar-miR-493-3p,novel_384,novel_402,novel_425,oar-miR-29a,oar-miR-543-5p,oar-miR-3955-3p,novel_398,oar-miR-409-3p,oar-miR-370-5p,oar-miR-377-3p,novel_236,oar-miR-362,oar-miR-493-5p,oar-miR-370-3p,oar-miR-143,oar-miR-543-3p,novel_394	-	Uncharacterized protein [Source:UniProtKB/TrEMBL;Acc:W5P608]
ENSOARG00000005454	oar-miR-143,oar-let-7i,oar-miR-181a,novel_403,oar-let-7f,oar-miR-23b,oar-let-7g,oar-let-7c,oar-let-7b,oar-miR-23a,oar-let-7d,oar-let-7a,oar-miR-3955-5p,oar-miR-136,novel_215	-	Uncharacterized protein [Source:UniProtKB/TrEMBL;Acc:W5P5Z6]
ENSOARG00000005455	oar-miR-125b,oar-miR-218a,oar-miR-103,oar-miR-16b,oar-miR-107,oar-miR-329a-3p,oar-miR-665-3p,oar-miR-200b,oar-miR-494-5p,novel_428,oar-miR-299-3p,oar-miR-487a-3p,novel_136,oar-miR-200c,oar-miR-323a-5p,novel_384,oar-miR-323b,oar-miR-485-3p,novel_429,oar-miR-199a-3p,novel_277,novel_381,novel_393,oar-miR-154a-5p,oar-miR-329b-3p,oar-miR-541-5p,oar-miR-1197-5p,oar-miR-200a,oar-miR-381-5p,novel_54,oar-…	ELP2	elongator acetyltransferase complex subunit 2 [Source:HGNC Symbol;Acc:HGNC:18248]
ENSOARG00000005465	novel_136,oar-miR-494-3p,oar-miR-134-3p,novel_428,oar-miR-22-3p,oar-miR-106b,oar-miR-23a,oar-miR-370-5p,oar-miR-23b,novel_218,oar-miR-431,oar-miR-376a-5p,oar-miR-199a-3p,oar-miR-106a,oar-miR-103,novel_429,oar-miR-377-3p,oar-miR-152,oar-miR-17-5p,oar-miR-148a,oar-miR-143,oar-miR-107,oar-miR-136	CRELD1	cysteine-rich with EGF-like domains 1 [Source:HGNC Symbol;Acc:HGNC:14630]
ENSOARG00000005466	oar-miR-299-3p,oar-miR-539-3p,oar-miR-487a-3p,oar-miR-154a-3p,oar-miR-30b,novel_356,oar-miR-22-3p,oar-miR-410-3p,novel_384,oar-miR-23a,oar-miR-485-3p,oar-miR-23b,oar-miR-125b,oar-miR-379-3p,oar-miR-30a-5p,oar-miR-329a-3p,oar-miR-411a-3p,oar-miR-329b-5p,oar-miR-494-3p,oar-miR-154b-3p,oar-miR-381-3p,oar-miR-485-5p,oar-miR-29b,oar-miR-29a,oar-miR-377-3p,novel_277,novel_215,novel_281,oar-miR-329b-3p,…	TRIM63	tripartite motif containing 63, E3 ubiquitin protein ligase [Source:HGNC Symbol;Acc:HGNC:16007]
ENSOARG00000005467	oar-miR-539-5p,oar-miR-432,novel_425,novel_402,oar-miR-485-5p,novel_337,novel_54,oar-miR-494-3p,oar-miR-409-5p,oar-miR-541-5p,novel_215,novel_123,novel_393,novel_381,oar-miR-181a,novel_376,novel_429,oar-miR-23b,oar-miR-495-5p,oar-miR-3955-3p,oar-miR-543-5p,oar-miR-23a,oar-miR-495-3p,oar-miR-1197-3p,oar-miR-493-3p,oar-miR-150,novel_356,novel_235,novel_136,oar-miR-382-5p,oar-miR-134-3p,oar-miR-299-…	ZIC4	Zic family member 4 [Source:HGNC Symbol;Acc:HGNC:20393]
ENSOARG00000005469	oar-miR-381-3p,oar-miR-152,oar-miR-148a,novel_351,novel_277,oar-miR-103,oar-miR-299-5p,oar-miR-16b,oar-miR-107,oar-miR-412-5p,oar-miR-1197-3p	USP7	ubiquitin specific peptidase 7 (herpes virus-associated) [Source:HGNC Symbol;Acc:HGNC:12630]
ENSOARG00000005475	oar-let-7g,oar-let-7b,oar-miR-154b-5p,oar-miR-411a-5p,novel_246,oar-miR-381-5p,oar-miR-1185-5p,oar-miR-409-5p,novel_212,oar-miR-1197-5p,oar-miR-543-3p,oar-miR-541-3p,novel_393,oar-miR-199a-3p,oar-let-7i,oar-let-7f,novel_236,novel_429,novel_376,oar-miR-487b-5p,oar-let-7c,novel_263,oar-let-7a,oar-miR-668-5p,novel_428,novel_284,oar-miR-665-3p,oar-let-7d,oar-miR-16b,novel_279,oar-miR-370-3p,oar-miR-2…	KLC4	kinesin light chain 4 [Source:HGNC Symbol;Acc:HGNC:21624]
ENSOARG00000005478	novel_123	GIPC1	GIPC PDZ domain containing family, member 1 [Source:HGNC Symbol;Acc:HGNC:1226]
ENSOARG00000005484	oar-miR-3957-3p,novel_106	FAM155A	family with sequence similarity 155, member A [Source:HGNC Symbol;Acc:HGNC:33877]
ENSOARG00000005490	novel_218,novel_263,oar-miR-543-5p,novel_384,oar-miR-1197-3p,novel_299,oar-miR-377-5p,oar-miR-106b,novel_356,novel_428,oar-miR-134-3p,novel_136,oar-miR-200c,oar-miR-3955-5p,novel_387,oar-miR-370-3p,oar-miR-221,oar-miR-125b,oar-miR-17-5p,oar-miR-106a,oar-miR-1193-5p,oar-miR-376a-5p,oar-miR-485-5p,oar-miR-432,novel_292,novel_212,oar-miR-10a,oar-miR-541-3p,novel_215,novel_123,oar-miR-377-3p,novel_23…	SLC30A2	solute carrier family 30 (zinc transporter), member 2 [Source:HGNC Symbol;Acc:HGNC:11013]
ENSOARG00000005491	oar-miR-487a-5p,oar-miR-200b,oar-miR-136,novel_279,oar-miR-329a-3p,oar-miR-370-3p,novel_249,novel_403,oar-miR-125b,oar-miR-30a-3p,novel_398,oar-miR-485-3p,oar-miR-323b,oar-miR-23b,oar-miR-668-5p,oar-miR-1197-3p,oar-miR-23a,oar-miR-3956-5p,novel_213,novel_290,oar-miR-299-3p,oar-miR-487a-3p,novel_428,novel_284,oar-miR-200c,oar-miR-323a-5p,novel_324,oar-miR-134-5p,novel_215,oar-miR-329b-3p,novel_325…	HK1	hexokinase 1 [Source:HGNC Symbol;Acc:HGNC:4922]
ENSOARG00000005492	oar-miR-30a-3p,oar-miR-362,oar-miR-377-3p,novel_236,novel_381,novel_233,oar-miR-3958-3p,oar-miR-329a-3p,oar-miR-329b-3p,oar-miR-376c-3p,novel_215,oar-miR-136,novel_394,novel_54,oar-miR-539-3p,oar-miR-487a-3p,oar-miR-134-3p,oar-miR-1197-5p,novel_356,oar-miR-154b-3p,novel_290,novel_337,novel_425,novel_378,oar-miR-376e-3p,oar-miR-409-3p,oar-miR-485-3p,oar-miR-376a-5p,oar-miR-544-3p	CD70	CD70 molecule [Source:HGNC Symbol;Acc:HGNC:11937]
ENSOARG00000005493	novel_290,oar-miR-1185-3p,novel_428,oar-miR-487a-3p,oar-miR-299-3p,novel_398,oar-miR-485-3p,oar-miR-370-5p,oar-miR-376e-3p,oar-miR-23b,oar-miR-191,oar-miR-23a,oar-miR-30a-5p,oar-miR-3956-3p,oar-miR-10b,oar-miR-148a,novel_409,oar-miR-103,oar-miR-665-3p,oar-miR-16b,oar-miR-107,oar-miR-136,oar-miR-30c,oar-miR-323a-3p,novel_292,novel_212,oar-miR-30d,oar-miR-10a,oar-miR-21,novel_54,oar-miR-485-5p,nove…	TKTL1	transketolase-like 1 [Source:HGNC Symbol;Acc:HGNC:11835]
ENSOARG00000005496	oar-miR-487a-5p,oar-miR-107,oar-miR-16b,oar-miR-136,oar-miR-329a-3p,oar-miR-380-5p,novel_211,oar-miR-194,oar-miR-133,oar-miR-218a,oar-miR-25,oar-miR-103,novel_218,novel_398,oar-miR-543-5p,oar-miR-544-3p,novel_299,novel_213,oar-miR-22-3p,oar-miR-1185-3p,novel_428,oar-miR-299-3p,novel_284,oar-miR-3957-3p,novel_204,oar-miR-541-3p,oar-miR-19b,novel_312,oar-miR-541-5p,novel_215,oar-miR-26a,oar-miR-329…	-	Uncharacterized protein [Source:UniProtKB/TrEMBL;Acc:W5P651]
ENSOARG00000005498	novel_411,oar-miR-29b,oar-miR-370-5p,oar-miR-376c-5p,oar-miR-29a,oar-miR-19b,oar-miR-30b,oar-miR-382-5p,oar-miR-152,novel_284,oar-miR-148a,oar-miR-1185-3p,oar-miR-496-5p,oar-miR-30a-5p	RAB14	RAB14, member RAS oncogene family [Source:HGNC Symbol;Acc:HGNC:16524]
ENSOARG00000005526	novel_284,oar-miR-200c,novel_292,novel_246,oar-miR-23a,oar-miR-1197-3p,oar-miR-154b-5p,oar-miR-23b,oar-miR-218a,oar-miR-103,novel_324,oar-miR-16b,oar-miR-107,oar-miR-329a-5p,oar-miR-200b,oar-miR-541-5p	MCFD2	multiple coagulation factor deficiency 2 [Source:HGNC Symbol;Acc:HGNC:18451]
ENSOARG00000005527	novel_89	DLGAP2	discs, large (Drosophila) homolog-associated protein 2 [Source:HGNC Symbol;Acc:HGNC:2906]
ENSOARG00000005531	novel_425,oar-miR-154b-5p,oar-miR-1197-3p,oar-miR-485-5p,novel_402,novel_123,novel_384,novel_324,novel_378,novel_277,oar-miR-381-5p,novel_292,oar-miR-194,novel_249,oar-miR-370-3p	USP5	ubiquitin specific peptidase 5 (isopeptidase T) [Source:HGNC Symbol;Acc:HGNC:12628]
ENSOARG00000005539	oar-miR-134-5p,novel_411,oar-miR-26a,oar-miR-329b-3p,oar-miR-541-3p,novel_312,oar-miR-329a-5p,novel_242,oar-miR-181a,oar-miR-668-3p,oar-miR-26b,oar-miR-143,novel_381,novel_246,novel_425,novel_212,oar-miR-10a,novel_337,novel_387,novel_279,oar-miR-329a-3p,oar-miR-411a-3p,oar-miR-544-5p,oar-miR-487a-5p,oar-miR-329b-5p,oar-miR-17-5p,oar-miR-3956-3p,oar-miR-125b,oar-miR-218a,oar-miR-379-3p,oar-miR-106…	MEST	mesoderm specific transcript [Source:HGNC Symbol;Acc:HGNC:7028]
ENSOARG00000005540	oar-miR-541-5p,novel_312,oar-miR-543-3p,oar-miR-3959-3p,oar-miR-19b,novel_411,novel_123,oar-miR-134-5p,novel_233,oar-miR-181a,novel_242,novel_429,novel_378,oar-miR-409-3p,oar-miR-376a-5p,oar-miR-154b-5p,oar-miR-412-5p,oar-miR-323a-3p,oar-miR-381-3p,oar-miR-21,novel_54,novel_212,oar-miR-200b,oar-miR-411b-3p,oar-miR-487a-5p,oar-miR-107,oar-miR-16b,oar-miR-3958-5p,novel_249,novel_211,oar-miR-30a-3p,…	MPHOSPH9	M-phase phosphoprotein 9 [Source:HGNC Symbol;Acc:HGNC:7215]
ENSOARG00000005541	oar-miR-377-5p,novel_425,oar-miR-485-5p,oar-miR-655-3p,novel_54,oar-miR-758-3p,oar-miR-134-3p,oar-miR-409-5p,novel_428,novel_356,oar-miR-22-3p,novel_337,oar-miR-329b-3p,oar-miR-329a-3p,novel_215,novel_123,oar-miR-16b,oar-miR-374b,oar-miR-369-3p,oar-miR-411b-3p,oar-miR-27a,novel_376,oar-miR-3956-3p,oar-miR-377-3p,novel_381	ARHGEF37	Rho guanine nucleotide exchange factor (GEF) 37 [Source:HGNC Symbol;Acc:HGNC:34430]
ENSOARG00000005545	oar-miR-3958-3p,oar-miR-3956-3p,oar-miR-377-3p,oar-miR-199a-3p,oar-miR-30a-3p,oar-miR-665-3p,oar-miR-541-3p,oar-miR-380-3p,oar-miR-200b,novel_215,novel_123,oar-miR-136,oar-miR-1197-5p,oar-miR-200c,oar-miR-543-5p,oar-miR-150,oar-miR-432	COA7	cytochrome c oxidase assembly factor 7 (putative) [Source:HGNC Symbol;Acc:HGNC:25716]
ENSOARG00000005558	oar-miR-376a-5p,oar-miR-370-5p,oar-miR-668-5p,novel_425,novel_213,novel_284,oar-miR-1197-5p,oar-miR-299-3p,oar-miR-134-3p,novel_212,novel_235,oar-miR-3957-3p,oar-miR-541-3p,novel_123,novel_324,oar-miR-493-5p,oar-miR-370-3p,oar-miR-125b,novel_236,oar-miR-199a-3p	PKN1	protein kinase N1 [Source:HGNC Symbol;Acc:HGNC:9405]
ENSOARG00000005568	oar-miR-655-5p,novel_123,oar-miR-329b-3p,oar-miR-154a-5p,oar-miR-329a-3p,oar-miR-370-3p,oar-miR-218a,novel_429,novel_236,oar-miR-485-5p,oar-miR-412-5p,oar-miR-377-5p,novel_425,novel_292,oar-miR-410-5p,oar-miR-22-3p,oar-miR-200a,oar-miR-1197-5p,oar-miR-299-3p,novel_212,oar-miR-323a-5p	DDX41	DEAD (Asp-Glu-Ala-Asp) box polypeptide 41 [Source:HGNC Symbol;Acc:HGNC:18674]
ENSOARG00000005569	novel_279,novel_414	ZNF532	zinc finger protein 532 [Source:HGNC Symbol;Acc:HGNC:30940]
ENSOARG00000005575	oar-miR-411b-3p	-	Uncharacterized protein [Source:UniProtKB/TrEMBL;Acc:W5P6C9]
ENSOARG00000005578	oar-miR-370-3p,oar-miR-1197-5p	MGLL	monoglyceride lipase [Source:HGNC Symbol;Acc:HGNC:17038]
ENSOARG00000005589	novel_337,oar-miR-323a-3p,oar-miR-1197-5p,oar-miR-21,novel_54,oar-miR-10a,oar-miR-539-5p,oar-miR-29a,oar-let-7b,oar-let-7g,oar-miR-29b,novel_246,novel_425,novel_381,oar-let-7f,oar-let-7i,novel_204,oar-miR-541-3p,oar-miR-541-5p,novel_272,oar-miR-410-3p,oar-miR-134-3p,oar-miR-200c,oar-miR-323b,oar-let-7c,oar-miR-23b,oar-miR-668-5p,oar-let-7a,oar-miR-1197-3p,oar-miR-23a,oar-miR-370-3p,oar-miR-411b-3…	MARVELD2	MARVEL domain containing 2 [Source:HGNC Symbol;Acc:HGNC:26401]
ENSOARG00000005591	novel_215,oar-miR-125b,oar-miR-541-3p	KIF22	kinesin family member 22 [Source:HGNC Symbol;Acc:HGNC:6391]
ENSOARG00000005593	novel_215,oar-miR-134-5p,oar-miR-382-3p,oar-miR-411b-3p,oar-miR-543-3p,oar-miR-544-5p,oar-miR-411a-3p,oar-miR-369-3p,novel_394,novel_312,oar-miR-329b-5p,oar-miR-329a-5p,oar-miR-17-5p,oar-miR-133,novel_376,oar-miR-379-3p,oar-miR-30a-3p,oar-miR-181a,oar-miR-106a,oar-miR-370-3p,oar-miR-194,oar-miR-150,oar-miR-668-5p,oar-miR-154b-5p,novel_218,oar-miR-544-3p,oar-miR-299-3p,oar-miR-200c,oar-miR-10a,oar…	-	Uncharacterized protein [Source:UniProtKB/TrEMBL;Acc:W5P6E3]
ENSOARG00000005600	novel_123,novel_212	DPP3	dipeptidyl-peptidase 3 [Source:HGNC Symbol;Acc:HGNC:3008]
ENSOARG00000005601	novel_312,novel_163,oar-miR-369-3p,oar-miR-19b,novel_324,oar-miR-136,novel_387,oar-miR-134-5p,novel_393,oar-miR-99a,novel_233,oar-miR-370-3p,novel_277,novel_376,oar-miR-10b,oar-miR-3956-3p,oar-miR-543-5p,oar-miR-376a-5p,novel_218,oar-miR-655-3p,oar-miR-377-5p,oar-miR-432,oar-miR-376e-5p,novel_384,oar-miR-10a,oar-miR-1197-5p,novel_284,oar-miR-758-3p,oar-miR-134-3p	RNF167	ring finger protein 167 [Source:HGNC Symbol;Acc:HGNC:24544]
ENSOARG00000005604	oar-miR-410-5p,oar-miR-1185-3p,oar-miR-22-3p,novel_290,novel_54,oar-miR-10a,oar-miR-409-5p,novel_428,novel_212,oar-miR-487b-3p,oar-miR-29a,novel_263,oar-miR-154b-5p,oar-miR-29b,oar-miR-485-5p,novel_384,oar-miR-143,oar-miR-370-3p,oar-miR-487b-5p,oar-miR-10b,novel_403,oar-miR-133,oar-miR-329b-5p,oar-miR-329a-5p,novel_312,oar-miR-544-5p,oar-miR-154a-5p,oar-miR-134-5p	PSMD8	proteasome (prosome, macropain) 26S subunit, non-ATPase, 8 [Source:HGNC Symbol;Acc:HGNC:9566]
ENSOARG00000005613	oar-let-7c,oar-let-7g,novel_263,oar-let-7b,oar-miR-1197-3p,oar-let-7a,oar-miR-412-5p,novel_384,oar-miR-409-5p,oar-miR-134-3p,novel_428,oar-miR-1197-5p,oar-miR-665-3p,oar-let-7d,novel_106,novel_123,novel_279,oar-miR-199a-3p,oar-let-7i,novel_236,oar-let-7f,oar-miR-487b-5p	TRAF1	TNF receptor-associated factor 1 [Source:HGNC Symbol;Acc:HGNC:12031]
ENSOARG00000005631	novel_213,oar-miR-370-3p,oar-miR-143,novel_249,oar-miR-377-3p,novel_429,oar-miR-125b,novel_277,novel_235,oar-miR-150,oar-miR-16b,oar-miR-495-3p	PHF19	PHD finger protein 19 [Source:HGNC Symbol;Acc:HGNC:24566]
ENSOARG00000005643	oar-miR-107,oar-miR-16b,oar-miR-103	MIOS	missing oocyte, meiosis regulator, homolog (Drosophila) [Source:HGNC Symbol;Acc:HGNC:21905]
ENSOARG00000005661	oar-miR-494-3p,oar-miR-299-3p,novel_428,novel_376	PSMD5	proteasome (prosome, macropain) 26S subunit, non-ATPase, 5 [Source:HGNC Symbol;Acc:HGNC:9563]
ENSOARG00000005691	novel_394,novel_356,novel_106,novel_235,oar-miR-152,oar-miR-125b,oar-miR-148a	PIDD1	p53-induced death domain protein 1 [Source:HGNC Symbol;Acc:HGNC:16491]
ENSOARG00000005692	oar-miR-370-3p,novel_376,oar-miR-3956-3p,novel_429,novel_236,novel_403,oar-miR-30a-3p,oar-miR-541-3p,oar-miR-376c-5p,oar-miR-329a-5p,oar-miR-329b-5p,novel_394,novel_279,oar-miR-329b-3p,oar-miR-329a-3p,oar-miR-496-5p,oar-miR-22-3p,oar-miR-134-3p,oar-miR-758-3p,oar-miR-381-5p,oar-miR-29a,novel_263,oar-miR-29b,novel_425	PAQR6	progestin and adipoQ receptor family member VI [Source:HGNC Symbol;Acc:HGNC:30132]
ENSOARG00000005707	oar-miR-370-5p,oar-miR-655-3p,novel_218,oar-miR-3955-3p,oar-miR-493-3p,oar-miR-410-3p,novel_290,oar-miR-200c,oar-miR-382-5p,novel_394,oar-miR-200b,oar-miR-369-3p,oar-miR-380-3p,oar-miR-374a,oar-miR-194,oar-miR-3958-5p,oar-miR-221,oar-miR-370-3p,oar-miR-30a-3p,novel_403,oar-miR-148a,novel_378,oar-miR-539-5p,oar-miR-376a-5p,novel_425,novel_246,oar-miR-412-5p,novel_292,oar-miR-381-3p,oar-miR-494-3p,…	C11orf58	chromosome 11 open reading frame 58 [Source:HGNC Symbol;Acc:HGNC:16990]
ENSOARG00000005718	oar-miR-181a,oar-miR-199a-3p,oar-miR-103,novel_277,novel_416,oar-miR-377-3p,oar-miR-379-5p,oar-miR-133,oar-miR-125b,oar-miR-26b,oar-miR-26a,oar-miR-107,novel_393,oar-miR-16b,oar-miR-134-5p,oar-miR-3957-3p,oar-miR-299-3p,oar-miR-758-3p,novel_212,oar-miR-410-3p,novel_356,novel_401,novel_213,oar-miR-1197-3p,novel_398	CEP164	centrosomal protein 164kDa [Source:HGNC Symbol;Acc:HGNC:29182]
ENSOARG00000005719	oar-miR-199a-3p,novel_284	CDK7	cyclin-dependent kinase 7 [Source:HGNC Symbol;Acc:HGNC:1778]
ENSOARG00000005721	oar-miR-376e-5p,oar-miR-433-3p,novel_213	SLA	Src-like-adaptor [Source:HGNC Symbol;Acc:HGNC:10902]
ENSOARG00000005722	oar-miR-496-3p,oar-miR-323c,oar-miR-376d,novel_398,novel_263,oar-miR-544-3p,oar-miR-543-5p,oar-miR-485-5p,oar-miR-154b-5p,oar-miR-495-3p,oar-miR-376a-3p,oar-miR-152,novel_236,oar-miR-148a,novel_277,oar-miR-369-3p,oar-miR-376b-3p,novel_324	EPAS1	endothelial PAS domain protein 1 [Source:HGNC Symbol;Acc:HGNC:3374]
ENSOARG00000005734	oar-miR-544-3p,oar-miR-23a,novel_402,oar-miR-496-3p,oar-miR-22-3p,novel_356,oar-miR-200c,novel_351,novel_54,novel_428,oar-miR-200b,oar-miR-543-3p,oar-miR-376c-5p,oar-miR-411b-3p,oar-miR-541-3p,oar-miR-369-3p,novel_279,novel_325,novel_233,oar-miR-199a-3p,oar-miR-181a,oar-miR-27a,novel_409,oar-miR-125b	LMAN1	lectin, mannose-binding, 1 [Source:HGNC Symbol;Acc:HGNC:6631]
ENSOARG00000005736	oar-miR-125b,oar-miR-3956-3p,oar-miR-1193-5p,oar-miR-370-3p,novel_211,novel_249,oar-miR-376c-3p,oar-miR-16b,oar-miR-374a,novel_279,oar-miR-329a-3p,oar-miR-369-3p,oar-miR-329b-5p,novel_428,oar-miR-134-3p,novel_284,novel_290,novel_213,oar-miR-1185-3p,novel_384,oar-miR-1197-3p,oar-miR-495-3p,novel_299,novel_218,novel_398,oar-miR-543-5p,oar-miR-3955-3p,oar-miR-376e-3p,oar-miR-377-3p,oar-miR-362,novel…	GLG1	golgi glycoprotein 1 [Source:HGNC Symbol;Acc:HGNC:4316]
ENSOARG00000005741	novel_213,novel_290,oar-miR-106b,oar-miR-22-3p,oar-miR-134-3p,novel_136,oar-miR-3955-3p,novel_218,novel_398,novel_263,oar-miR-23b,oar-miR-150,novel_299,oar-miR-23a,oar-miR-1197-3p,novel_249,novel_403,oar-miR-17-5p,oar-miR-106a,oar-miR-379-3p,oar-miR-411a-3p,oar-miR-329b-5p,oar-miR-381-3p,oar-miR-410-5p,novel_212,novel_54,oar-miR-29a,novel_378,novel_402,oar-miR-29b,oar-miR-411a-5p,oar-miR-143,nove…	FAM117A	family with sequence similarity 117, member A [Source:HGNC Symbol;Acc:HGNC:24179]
ENSOARG00000005754	novel_284,novel_212,oar-miR-432,oar-miR-493-3p,oar-miR-485-5p,novel_325,novel_277,oar-miR-127,novel_376,novel_429,oar-miR-3956-3p,oar-miR-655-5p,oar-miR-541-3p,oar-miR-3959-3p,novel_215,novel_123	MEOX1	mesenchyme homeobox 1 [Source:HGNC Symbol;Acc:HGNC:7013]
ENSOARG00000005762	novel_284,novel_381,novel_337	TMEM144	transmembrane protein 144 [Source:HGNC Symbol;Acc:HGNC:25633]
ENSOARG00000005769	novel_249,novel_403,oar-miR-125b,oar-miR-10b,oar-miR-411b-3p,oar-let-7d,novel_387,novel_356,oar-miR-22-3p,novel_235,novel_284,oar-miR-487a-3p,novel_428,oar-miR-134-3p,oar-miR-23b,oar-miR-370-5p,oar-let-7c,novel_263,oar-miR-485-3p,oar-miR-23a,oar-miR-377-5p,oar-let-7a,oar-let-7i,oar-miR-668-3p,novel_277,oar-miR-377-3p,oar-let-7f,novel_236,novel_429,oar-miR-541-3p,novel_123,novel_393,novel_212,oar-…	AK8	adenylate kinase 8 [Source:HGNC Symbol;Acc:HGNC:26526]
ENSOARG00000005772	oar-miR-485-5p,oar-miR-30a-3p,oar-miR-543-5p	ZBTB21	zinc finger and BTB domain containing 21 [Source:HGNC Symbol;Acc:HGNC:13083]
ENSOARG00000005774	novel_249,novel_356,novel_403,novel_429,novel_212,oar-miR-487a-3p,oar-miR-134-3p,oar-miR-668-3p,oar-miR-485-3p	SLC9A9	solute carrier family 9, subfamily A (NHE9, cation proton antiporter 9), member 9 [Source:HGNC Symbol;Acc:HGNC:20653]
ENSOARG00000005778	novel_136,oar-miR-323a-5p,oar-miR-433-3p,novel_235,oar-miR-134-3p,novel_428,oar-miR-22-3p,oar-miR-1197-3p,oar-miR-376a-3p,oar-miR-150,novel_384,oar-miR-493-3p,novel_263,novel_218,oar-miR-3955-3p,novel_416,oar-miR-3956-3p,oar-miR-125b,oar-miR-133,oar-miR-218a,novel_249,oar-miR-370-3p,oar-miR-329a-3p,novel_279,novel_212,oar-miR-1197-5p,oar-miR-154b-5p,oar-miR-412-5p,oar-miR-376d,novel_277,oar-miR-3…	SMG5	SMG5 nonsense mediated mRNA decay factor [Source:HGNC Symbol;Acc:HGNC:24644]
ENSOARG00000005780	oar-miR-370-3p,novel_325,novel_381,oar-miR-152,novel_236,oar-miR-148a,oar-miR-30a-3p,novel_409,oar-miR-544-5p,oar-miR-487a-5p,oar-miR-494-5p,oar-miR-329b-5p,oar-miR-329a-5p,oar-miR-376c-3p,oar-miR-3955-5p,oar-miR-3956-5p,novel_337,novel_89,oar-miR-1197-5p,oar-miR-200a,novel_351,oar-miR-323a-5p,oar-miR-376e-3p,oar-miR-411a-5p	EMP2	epithelial membrane protein 2 [Source:HGNC Symbol;Acc:HGNC:3334]
ENSOARG00000005783	oar-miR-22-3p,oar-miR-3958-5p,oar-miR-194,oar-miR-382-5p,oar-miR-125b,novel_236,novel_284,novel_376,oar-miR-655-5p,oar-miR-29a,oar-miR-411a-3p,novel_425,oar-miR-29b,novel_387,novel_123	MAPRE2	microtubule-associated protein, RP/EB family, member 2 [Source:HGNC Symbol;Acc:HGNC:6891]
ENSOARG00000005786	novel_425,oar-miR-362,novel_212,oar-miR-370-3p,novel_218	PPM1M	protein phosphatase, Mg2+/Mn2+ dependent, 1M [Source:HGNC Symbol;Acc:HGNC:26506]
ENSOARG00000005789	oar-miR-26b,oar-miR-493-5p,oar-miR-377-3p,oar-miR-152,novel_376,oar-miR-181a,oar-miR-27a,oar-miR-668-3p,oar-miR-543-3p,oar-miR-376c-5p,oar-miR-19b,novel_281,novel_324,oar-miR-26a,oar-miR-381-3p,oar-miR-410-5p,oar-miR-200a,novel_54,novel_378,oar-miR-409-3p,novel_402,oar-miR-485-5p,oar-miR-432,oar-miR-370-3p,oar-miR-221,oar-miR-194,novel_249,novel_414,novel_403,oar-miR-148a,oar-miR-30a-3p,oar-miR-4…	MED13L	mediator complex subunit 13-like [Source:HGNC Symbol;Acc:HGNC:22962]
ENSOARG00000005791	novel_384,oar-miR-1197-5p,novel_429,oar-miR-323a-5p,oar-miR-127,novel_213	ACTN4	actinin, alpha 4 [Source:HGNC Symbol;Acc:HGNC:166]
ENSOARG00000005806	novel_215,oar-miR-412-5p,oar-miR-3955-5p,oar-miR-134-3p,novel_89,oar-miR-431	MECP2	methyl CpG binding protein 2 [Source:HGNC Symbol;Acc:HGNC:6990]
ENSOARG00000005813	novel_290,oar-miR-431,novel_312,oar-miR-376c-3p,oar-miR-150	-	Uncharacterized protein [Source:UniProtKB/TrEMBL;Acc:W5P729]
ENSOARG00000005816	oar-miR-668-5p,novel_246,novel_398,oar-miR-543-5p,novel_428,novel_212,oar-miR-1197-5p,oar-miR-199a-3p,oar-miR-1193-5p,novel_233	-	Uncharacterized protein [Source:UniProtKB/TrEMBL;Acc:W5P732]
ENSOARG00000005818	novel_211,oar-miR-1197-5p,oar-miR-382-5p,oar-miR-133,oar-miR-3956-3p,oar-miR-323a-5p,novel_312,oar-miR-370-5p,oar-miR-485-5p	-	Uncharacterized protein [Source:UniProtKB/TrEMBL;Acc:W5P735]
ENSOARG00000005820	oar-miR-1185-5p,oar-miR-485-5p,oar-miR-432,oar-let-7b,oar-miR-376d,oar-let-7g,oar-let-7f,novel_277,oar-miR-668-3p,oar-let-7i,novel_215,novel_123,novel_324,oar-miR-376b-3p,novel_284,oar-miR-134-3p,oar-miR-106b,novel_356,oar-miR-150,oar-miR-376a-3p,oar-let-7a,oar-miR-543-5p,novel_263,novel_398,oar-let-7c,oar-miR-17-5p,oar-miR-106a,novel_279,oar-let-7d,oar-miR-665-3p,oar-miR-544-5p,oar-miR-487a-5p,o…	SLC35B1	solute carrier family 35, member B1 [Source:HGNC Symbol;Acc:HGNC:20798]
ENSOARG00000005824	novel_378,oar-miR-495-3p,novel_425,novel_292,oar-miR-1185-3p,novel_337,oar-miR-494-3p,novel_54,oar-miR-487a-3p,oar-miR-494-5p,oar-miR-329a-5p,oar-miR-329b-5p,oar-miR-541-5p,oar-miR-544-5p,novel_381,novel_416,oar-miR-30a-3p,oar-miR-362	BAG2	BCL2-associated athanogene 2 [Source:HGNC Symbol;Acc:HGNC:938]
ENSOARG00000005835	novel_290,oar-miR-1185-3p,oar-miR-3956-3p,oar-miR-487b-5p,oar-miR-494-3p,oar-miR-329b-5p,oar-miR-329a-5p,oar-miR-136,oar-miR-495-3p	XRCC2	X-ray repair complementing defective repair in Chinese hamster cells 2 [Source:HGNC Symbol;Acc:HGNC:12829]
ENSOARG00000005839	novel_292,novel_337,novel_54,oar-miR-433-3p,oar-miR-3957-3p,oar-miR-134-3p,oar-miR-376e-5p,oar-miR-143,novel_381,novel_403,oar-miR-541-5p,novel_204,oar-miR-376c-5p,oar-miR-380-5p,oar-miR-154a-5p,novel_393,oar-miR-16b	LGALS4	lectin, galactoside-binding, soluble, 4 [Source:HGNC Symbol;Acc:HGNC:6565]
ENSOARG00000005841	novel_292,oar-miR-323a-3p,oar-miR-1197-5p,oar-miR-30d,novel_212,oar-miR-21,oar-let-7b,oar-miR-376a-5p,oar-miR-29a,oar-miR-539-5p,oar-let-7g,oar-miR-29b,oar-miR-376e-5p,novel_402,novel_246,novel_233,oar-miR-99a,novel_429,oar-let-7f,oar-let-7i,novel_277,oar-miR-181a,oar-miR-199a-3p,oar-miR-543-3p,oar-miR-134-5p,novel_215,novel_213,oar-miR-134-3p,oar-miR-3957-3p,oar-miR-30b,novel_136,oar-miR-543-5p,…	AIFM2	apoptosis-inducing factor, mitochondrion-associated, 2 [Source:HGNC Symbol;Acc:HGNC:21411]
ENSOARG00000005842	oar-miR-199a-3p,oar-miR-125b,oar-miR-218a,oar-miR-495-5p,oar-miR-3955-3p,oar-miR-665-3p	CASP6	caspase 6, apoptosis-related cysteine peptidase [Source:HGNC Symbol;Acc:HGNC:1507]
ENSOARG00000005845	novel_279,oar-miR-1197-5p,oar-miR-377-5p	CCT3	chaperonin containing TCP1, subunit 3 (gamma) [Source:HGNC Symbol;Acc:HGNC:1616]
ENSOARG00000005848	oar-miR-1197-3p,oar-miR-377-5p,novel_398,novel_263,oar-miR-376e-3p,oar-miR-134-3p,novel_284,novel_213,novel_356,oar-miR-376c-3p,oar-miR-16b,novel_279,novel_387,oar-miR-329a-3p,oar-miR-379-5p,oar-miR-3956-3p,oar-miR-25,novel_402,oar-miR-485-5p,novel_246,novel_378,oar-miR-200a,oar-miR-1197-5p,oar-miR-1185-5p,oar-miR-381-3p,oar-miR-329b-3p,oar-miR-543-3p,oar-miR-541-3p,novel_312,novel_429,novel_236,…	ECH1	enoyl CoA hydratase 1, peroxisomal [Source:HGNC Symbol;Acc:HGNC:3149]
ENSOARG00000005855	oar-miR-150,oar-miR-495-3p,oar-miR-23a,oar-miR-323b,oar-miR-3955-3p,oar-miR-23b,novel_428,oar-miR-200c,oar-miR-154a-3p,oar-miR-106b,novel_290,novel_356,oar-miR-16b,oar-miR-107,oar-miR-3955-5p,oar-miR-380-5p,oar-miR-411a-3p,oar-miR-487a-5p,oar-miR-329b-5p,oar-miR-125b,oar-miR-218a,oar-miR-379-3p,oar-miR-103,novel_416,novel_211,novel_249,novel_246,oar-miR-412-5p,novel_425,novel_347,oar-miR-376a-5p,…	-	Uncharacterized protein [Source:UniProtKB/TrEMBL;Acc:W5P773]
ENSOARG00000005859	oar-miR-133,novel_235	SLC25A22	solute carrier family 25 (mitochondrial carrier: glutamate), member 22 [Source:HGNC Symbol;Acc:HGNC:19954]
ENSOARG00000005862	oar-miR-432,oar-miR-299-5p,oar-miR-539-5p,oar-miR-485-3p,oar-miR-544-5p,oar-miR-154a-3p,novel_212,oar-miR-539-3p,oar-miR-487a-3p,novel_249,oar-miR-154b-3p	LRBA	LPS-responsive vesicle trafficking, beach and anchor containing [Source:HGNC Symbol;Acc:HGNC:1742]
ENSOARG00000005863	oar-miR-544-3p,novel_136	TSGA13	testis specific, 13 [Source:HGNC Symbol;Acc:HGNC:12369]
ENSOARG00000005869	novel_429,oar-miR-668-3p,oar-miR-199a-3p,oar-miR-3958-3p,novel_233,novel_381,oar-miR-543-3p,oar-miR-376c-5p,novel_163,oar-miR-541-5p,oar-miR-200a,oar-miR-1197-5p,oar-miR-758-3p,oar-miR-154b-3p,novel_337,oar-miR-410-5p,oar-miR-412-5p,oar-miR-376e-5p,oar-miR-376a-5p,oar-miR-409-3p,oar-miR-218a,oar-miR-3956-3p,novel_414,oar-miR-17-5p,oar-miR-1193-5p,novel_416,oar-miR-106a,oar-miR-30a-3p,oar-miR-127,…	BEND6	BEN domain containing 6 [Source:HGNC Symbol;Acc:HGNC:20871]
ENSOARG00000005870	oar-miR-16b,oar-miR-107,oar-miR-136,oar-miR-329b-5p,oar-miR-411b-3p,oar-miR-665-3p,oar-miR-106a,oar-miR-103,oar-miR-1193-5p,oar-miR-17-5p,novel_403,oar-miR-148a,oar-miR-218a,novel_249,oar-miR-221,oar-miR-370-3p,oar-miR-495-3p,oar-miR-23a,oar-miR-668-5p,oar-miR-150,oar-miR-495-5p,oar-miR-23b,oar-miR-323b,novel_218,novel_398,oar-miR-544-3p,oar-miR-3957-3p,oar-miR-134-3p,oar-miR-382-5p,novel_284,oar…	PIK3R1	phosphoinositide-3-kinase, regulatory subunit 1 (alpha) [Source:HGNC Symbol;Acc:HGNC:8979]
ENSOARG00000005871	oar-miR-221,novel_325,oar-miR-17-5p,oar-miR-3956-3p,oar-miR-106a,oar-miR-376c-5p,oar-miR-329b-5p,oar-miR-329a-5p,novel_387,novel_123,novel_411,oar-miR-106b,novel_290,novel_356,novel_428,oar-miR-758-3p,novel_284,novel_54,oar-miR-323c,novel_398,oar-miR-544-3p,oar-miR-29a,oar-miR-29b	U2SURP	U2 snRNP-associated SURP domain containing [Source:HGNC Symbol;Acc:HGNC:30855]
ENSOARG00000005879	novel_263,novel_398,oar-miR-3955-3p,oar-miR-370-5p,oar-miR-23b,oar-miR-495-5p,oar-miR-668-5p,oar-miR-495-3p,oar-miR-1197-3p,oar-miR-23a,novel_299,novel_356,novel_428,novel_284,oar-miR-323a-5p,oar-miR-380-3p,novel_279,oar-miR-329a-3p,oar-miR-10b,oar-miR-30a-3p,oar-miR-25,oar-miR-376a-5p,oar-miR-412-5p,novel_292,oar-miR-409-5p,oar-miR-1197-5p,oar-miR-376c-5p,oar-miR-541-3p,novel_215,oar-miR-382-3p,…	DDX31	DEAD (Asp-Glu-Ala-Asp) box polypeptide 31 [Source:HGNC Symbol;Acc:HGNC:16715]
ENSOARG00000005880	novel_428,oar-miR-299-3p,oar-miR-134-3p,oar-miR-106b,oar-miR-23a,novel_299,novel_384,oar-miR-23b,oar-miR-376e-3p,oar-miR-544-3p,novel_263,oar-miR-25,oar-miR-106a,oar-miR-218a,oar-miR-10b,oar-miR-3956-3p,oar-miR-17-5p,novel_249,novel_211,oar-miR-370-3p,oar-miR-136,novel_279,oar-miR-376c-3p,oar-miR-329b-5p,novel_394,oar-miR-487a-5p,oar-miR-411b-3p,novel_212,oar-miR-758-3p,novel_425,novel_402,oar-mi…	LY6G6D	lymphocyte antigen 6 complex, locus G6D [Source:HGNC Symbol;Acc:HGNC:13935]
ENSOARG00000005882	novel_403,oar-miR-30d,oar-miR-30b,oar-miR-103,novel_409,oar-miR-30a-5p,oar-miR-16b,oar-miR-107,oar-miR-1197-3p,oar-miR-30c,oar-miR-380-5p	ATE1	arginyltransferase 1 [Source:HGNC Symbol;Acc:HGNC:782]
ENSOARG00000005884	novel_284,oar-miR-409-5p,novel_428,oar-miR-3956-3p,novel_233,oar-miR-370-3p,novel_215,novel_246,novel_123,oar-miR-150,oar-miR-3957-5p,novel_218,oar-miR-411b-3p	SAR1A	secretion associated, Ras related GTPase 1A [Source:HGNC Symbol;Acc:HGNC:10534]
ENSOARG00000005886	oar-miR-329a-5p,oar-miR-541-3p,oar-miR-19b,oar-miR-376b-3p,oar-miR-433-5p,oar-miR-493-5p,oar-miR-3958-3p,oar-miR-181a,oar-miR-376d,oar-miR-29a,oar-miR-376a-5p,oar-miR-29b,oar-miR-485-5p,oar-miR-381-3p,oar-miR-10a,novel_394,oar-miR-329b-5p,oar-miR-200b,oar-miR-665-3p,oar-miR-370-3p,oar-miR-30a-3p,oar-miR-10b,oar-miR-218a,oar-miR-148a,oar-miR-23b,oar-miR-431,novel_218,oar-miR-376a-3p,oar-miR-23a,oa…	PFKFB1	6-phosphofructo-2-kinase/fructose-2,6-biphosphatase 1 [Source:HGNC Symbol;Acc:HGNC:8872]
ENSOARG00000005887	oar-miR-411a-3p,oar-miR-19b,oar-miR-376b-3p,oar-miR-26a,oar-miR-26b,oar-miR-143,novel_325,oar-miR-379-5p,novel_403,oar-miR-17-5p,oar-miR-106a,oar-miR-379-3p,oar-miR-376d,novel_246,oar-miR-376a-3p,oar-miR-154b-5p,oar-miR-1197-3p,oar-miR-106b,oar-miR-299-3p,oar-miR-134-3p,novel_54	-	Uncharacterized protein [Source:UniProtKB/TrEMBL;Acc:W5P7A0]
ENSOARG00000005890	oar-miR-99a,novel_381,oar-miR-493-5p,novel_277,oar-miR-668-3p,oar-let-7i,novel_242,oar-let-7f,oar-miR-377-3p,oar-miR-329a-5p,oar-miR-329b-3p,novel_89,oar-miR-410-5p,novel_337,oar-miR-10a,oar-miR-1197-5p,novel_212,oar-let-7g,oar-let-7b,oar-miR-432,novel_402,oar-miR-194,oar-miR-369-5p,oar-miR-106a,oar-miR-25,oar-miR-218a,oar-miR-17-5p,oar-miR-329b-5p,oar-miR-329a-3p,oar-let-7d,oar-miR-16b,oar-miR-2…	MTMR3	myotubularin related protein 3 [Source:HGNC Symbol;Acc:HGNC:7451]
ENSOARG00000005894	novel_376,oar-miR-218a,novel_279,oar-miR-125b,novel_393,novel_236,oar-miR-543-3p	CDH20	cadherin 20, type 2 [Source:HGNC Symbol;Acc:HGNC:1760]
ENSOARG00000005895	novel_213,oar-miR-134-3p,oar-miR-3956-3p,novel_429,oar-miR-125b,novel_236,novel_376,oar-miR-1197-5p,novel_218,oar-miR-544-3p,oar-miR-1197-3p,oar-miR-485-5p,novel_402,novel_384,novel_123	TRMT61A	tRNA methyltransferase 61A [Source:HGNC Symbol;Acc:HGNC:23790]
ENSOARG00000005898	oar-miR-150,novel_384,oar-miR-370-5p,novel_398,oar-miR-3955-3p,oar-miR-200c,oar-miR-433-3p,novel_428,oar-miR-134-3p,oar-miR-496-3p,oar-miR-22-3p,oar-miR-106b,novel_213,oar-miR-136,oar-miR-200b,oar-miR-494-5p,oar-miR-369-3p,oar-miR-544-5p,oar-miR-30a-3p,oar-miR-106a,novel_416,oar-miR-17-5p,novel_249,novel_425,oar-miR-376e-5p,oar-miR-485-5p,novel_402,novel_246,oar-miR-539-5p,oar-miR-376a-5p,novel_5…	SEPHS1	selenophosphate synthetase 1 [Source:HGNC Symbol;Acc:HGNC:19685]
ENSOARG00000005904	oar-miR-103,oar-miR-25,oar-miR-106a,oar-miR-218a,oar-miR-133,oar-miR-17-5p,novel_403,oar-miR-30a-5p,oar-miR-380-5p,oar-let-7d,oar-miR-107,oar-miR-16b,oar-miR-329b-5p,oar-miR-411b-3p,oar-miR-433-3p,oar-miR-154a-3p,novel_284,oar-miR-539-3p,oar-miR-487a-3p,oar-miR-299-3p,oar-miR-382-5p,oar-miR-106b,oar-let-7a,oar-let-7c,oar-miR-544-3p,novel_263,oar-miR-485-3p,novel_398,oar-miR-668-3p,oar-let-7i,nove…	CCDC178	coiled-coil domain containing 178 [Source:HGNC Symbol;Acc:HGNC:29588]
ENSOARG00000005906	oar-miR-485-5p,novel_429,oar-miR-541-3p,novel_398,oar-miR-495-5p	MAN1C1	mannosidase, alpha, class 1C, member 1 [Source:HGNC Symbol;Acc:HGNC:19080]
ENSOARG00000005913	oar-miR-382-5p,oar-miR-200a,oar-miR-410-3p,novel_163,oar-miR-381-3p,novel_290	-	Uncharacterized protein [Source:UniProtKB/TrEMBL;Acc:W5P7D1]
ENSOARG00000005920	oar-miR-377-5p,oar-miR-541-3p	NUBP1	nucleotide binding protein 1 [Source:HGNC Symbol;Acc:HGNC:8041]
ENSOARG00000005930	oar-miR-493-3p,oar-miR-23a,novel_277,oar-miR-181a,novel_425,novel_163	FIGN	fidgetin [Source:HGNC Symbol;Acc:HGNC:13285]
ENSOARG00000005950	oar-miR-543-5p,oar-miR-541-3p,novel_277,oar-miR-10a,novel_376,novel_212,oar-miR-10b,oar-miR-370-3p	ARAP1	ArfGAP with RhoGAP domain, ankyrin repeat and PH domain 1 [Source:HGNC Symbol;Acc:HGNC:16925]
ENSOARG00000005952	oar-miR-27a,novel_277,novel_235,oar-miR-103,novel_376,novel_212,oar-miR-134-3p,oar-miR-3958-5p,oar-miR-410-5p,oar-miR-154b-5p,oar-miR-495-3p,novel_215,oar-miR-107,oar-miR-665-3p,novel_398	DTX3	deltex 3, E3 ubiquitin ligase [Source:HGNC Symbol;Acc:HGNC:24457]
ENSOARG00000005960	oar-miR-369-3p,novel_279,novel_215,oar-miR-26a,oar-miR-30c,oar-miR-493-5p,novel_233,oar-miR-30a-5p,oar-miR-370-3p,oar-miR-26b,novel_429,oar-miR-543-5p,oar-miR-544-3p,novel_218,oar-miR-409-3p,oar-miR-370-5p,novel_378,oar-miR-150,oar-miR-495-3p,novel_425,novel_290,oar-miR-1185-3p,oar-miR-30d,oar-miR-134-3p,novel_212,oar-miR-200c,oar-miR-30b,novel_54,oar-miR-1185-5p	-	Uncharacterized protein [Source:UniProtKB/TrEMBL;Acc:W5P7H8]
ENSOARG00000005986	oar-miR-299-5p,oar-miR-3959-3p,oar-miR-19b,novel_242,oar-miR-409-3p,oar-miR-539-5p,oar-miR-376a-5p,novel_425,oar-miR-21,novel_212,oar-miR-200b,oar-miR-487a-5p,oar-miR-411a-3p,oar-miR-380-3p,oar-miR-380-5p,oar-miR-374a,oar-miR-376c-3p,oar-miR-136,oar-miR-3958-5p,oar-miR-370-3p,oar-miR-25,oar-miR-379-3p,oar-miR-3956-3p,oar-miR-125b,oar-miR-376e-3p,novel_398,novel_218,oar-miR-485-3p,oar-miR-495-3p,o…	MMP20	matrix metallopeptidase 20 [Source:HGNC Symbol;Acc:HGNC:7167]
ENSOARG00000005987	novel_387,oar-miR-106a,oar-miR-181a,novel_277,oar-miR-17-5p,oar-miR-370-3p,oar-miR-668-5p,oar-miR-150,oar-miR-29b,novel_378,novel_218,novel_398,novel_263,oar-miR-29a,oar-miR-544-3p,oar-miR-543-5p,oar-miR-494-3p,oar-miR-1185-3p,oar-miR-106b,novel_290	SUN1	Sad1 and UNC84 domain containing 1 [Source:HGNC Symbol;Acc:HGNC:18587]
ENSOARG00000005992	oar-let-7a,oar-miR-376e-5p,oar-let-7c,oar-let-7g,oar-miR-495-5p,novel_218,oar-miR-543-5p,oar-miR-3955-3p,oar-let-7b,oar-miR-10a,oar-miR-323a-5p,oar-miR-299-3p,oar-miR-1185-3p,oar-miR-106b,oar-let-7d,novel_215,novel_387,oar-miR-544-5p,oar-miR-541-3p,oar-miR-106a,oar-miR-199a-3p,oar-let-7i,novel_429,oar-miR-17-5p,oar-miR-152,oar-miR-10b,novel_403,oar-let-7f,oar-miR-148a,novel_376,oar-miR-370-3p	NCCRP1	non-specific cytotoxic cell receptor protein 1 homolog (zebrafish) [Source:HGNC Symbol;Acc:HGNC:33739]
ENSOARG00000005998	novel_236,novel_279,novel_376,novel_123,oar-miR-370-3p,oar-miR-411b-3p	MADD	MAP-kinase activating death domain [Source:HGNC Symbol;Acc:HGNC:6766]
ENSOARG00000006003	oar-miR-543-5p,novel_212,oar-miR-152,oar-miR-148a	IQGAP3	IQ motif containing GTPase activating protein 3 [Source:HGNC Symbol;Acc:HGNC:20669]
ENSOARG00000006019	oar-miR-485-5p,oar-miR-668-5p,oar-miR-150,novel_263,oar-miR-1197-5p,oar-miR-30d,oar-miR-134-3p,oar-miR-323a-5p,novel_213,novel_356,novel_401,novel_123,novel_387,oar-miR-16b,oar-miR-329b-3p,oar-miR-329a-3p,oar-miR-411a-3p,oar-miR-541-3p,novel_376,oar-miR-362,novel_429,novel_236,novel_403,oar-miR-668-3p,oar-miR-199a-3p,oar-miR-379-3p,oar-miR-30a-5p,oar-miR-370-3p	TVP23A	trans-golgi network vesicle protein 23 homolog A (S. cerevisiae) [Source:HGNC Symbol;Acc:HGNC:20398]
ENSOARG00000006024	oar-miR-412-5p,novel_402,oar-miR-200a,oar-miR-1185-3p,oar-miR-323a-3p,novel_387,oar-miR-136,oar-miR-154a-5p,oar-miR-19b,oar-miR-380-3p,oar-miR-494-5p,novel_394,oar-miR-299-5p,oar-miR-3956-3p,oar-miR-181a,novel_242,oar-miR-493-5p,novel_233	GCA	grancalcin, EF-hand calcium binding protein [Source:HGNC Symbol;Acc:HGNC:15990]
ENSOARG00000006025	oar-miR-200b,oar-miR-16b,oar-let-7d,oar-miR-218a,oar-miR-148a,novel_416,oar-miR-544-3p,oar-miR-3955-3p,oar-miR-23b,oar-miR-495-5p,oar-let-7c,oar-miR-23a,oar-let-7a,novel_284,oar-miR-200c,oar-miR-19b,oar-miR-541-3p,novel_393,oar-miR-26a,oar-miR-382-3p,oar-miR-493-5p,oar-miR-26b,novel_376,oar-let-7f,oar-miR-152,oar-let-7i,oar-let-7b,oar-miR-539-5p,oar-let-7g,novel_378,novel_402,oar-miR-411a-5p,nove…	SLC26A4	solute carrier family 26 (anion exchanger), member 4 [Source:HGNC Symbol;Acc:HGNC:8818]
ENSOARG00000006029	oar-miR-3956-3p,oar-miR-17-5p,oar-miR-133,oar-miR-106a,oar-miR-493-5p,oar-miR-134-5p,novel_324,oar-miR-380-5p,oar-miR-154a-5p,oar-miR-665-3p,oar-miR-494-5p,oar-miR-106b,oar-miR-323a-3p,oar-miR-485-5p,oar-miR-412-5p,oar-miR-377-5p,oar-miR-323b	GMFG	glia maturation factor, gamma [Source:HGNC Symbol;Acc:HGNC:4374]
ENSOARG00000006030	oar-miR-485-5p,oar-miR-1197-5p	AKNA	AT-hook transcription factor [Source:HGNC Symbol;Acc:HGNC:24108]
ENSOARG00000006034	novel_235,oar-miR-134-3p,oar-miR-299-3p,novel_428,oar-miR-1185-3p,oar-miR-496-3p,oar-miR-22-3p,novel_290,oar-miR-1197-3p,oar-miR-544-3p,oar-miR-103,oar-miR-30a-3p,oar-miR-148a,oar-miR-218a,oar-miR-125b,oar-miR-3956-3p,novel_414,oar-miR-10b,oar-miR-133,novel_403,oar-miR-194,novel_249,oar-miR-370-3p,novel_279,oar-miR-107,oar-miR-487a-5p,novel_212,novel_337,oar-miR-432,oar-miR-412-5p,oar-miR-485-5p,…	SIX2	SIX homeobox 2 [Source:HGNC Symbol;Acc:HGNC:10888]
ENSOARG00000006041	novel_235	TNRC6C	trinucleotide repeat containing 6C [Source:HGNC Symbol;Acc:HGNC:29318]
ENSOARG00000006043	novel_398,oar-miR-143,oar-miR-134-3p	LRRC20	leucine rich repeat containing 20 [Source:HGNC Symbol;Acc:HGNC:23421]
ENSOARG00000006044	oar-miR-22-3p,oar-miR-106b,novel_213,oar-miR-106a,oar-miR-17-5p,oar-miR-16b	PIP4K2C	phosphatidylinositol-5-phosphate 4-kinase, type II, gamma [Source:HGNC Symbol;Acc:HGNC:23786]
ENSOARG00000006047	novel_233,oar-miR-181a,novel_54,oar-miR-200c,oar-miR-27a,oar-miR-299-3p,oar-miR-541-5p,oar-miR-409-3p,novel_398,oar-miR-323b,oar-miR-3955-3p,novel_246	PLS1	plastin 1 [Source:HGNC Symbol;Acc:HGNC:9090]
ENSOARG00000006049	oar-miR-362,novel_236,novel_429,oar-miR-143,novel_233,oar-miR-493-5p,novel_123,novel_215,novel_281,oar-miR-494-3p,novel_54,oar-miR-1197-5p,oar-miR-200a,oar-miR-758-3p,novel_292,oar-miR-154b-3p,oar-miR-411a-5p,oar-miR-412-5p,oar-miR-485-5p,novel_246,novel_378,oar-miR-539-5p,oar-miR-106a,oar-miR-17-5p,novel_403,oar-miR-194,oar-miR-380-5p,oar-miR-3955-5p,oar-miR-16b,oar-miR-544-5p,novel_351,oar-miR-…	CCDC109B	coiled-coil domain containing 109B [Source:HGNC Symbol;Acc:HGNC:26076]
ENSOARG00000006054	novel_347,novel_356,oar-miR-495-5p,oar-miR-412-5p,novel_277,novel_235,oar-miR-127	GAREM	GRB2 associated, regulator of MAPK1 [Source:HGNC Symbol;Acc:HGNC:26136]
ENSOARG00000006067	novel_398,oar-miR-329a-3p,oar-miR-154b-5p,novel_299,oar-miR-432,oar-miR-329b-3p,novel_213,oar-miR-1185-3p,oar-miR-200a,oar-miR-10a	TMEM57	transmembrane protein 57 [Source:HGNC Symbol;Acc:HGNC:25572]
ENSOARG00000006068	novel_236,novel_376,novel_277,novel_279,oar-miR-134-3p,novel_212,oar-miR-494-3p,novel_235,novel_213,oar-miR-496-5p,novel_356,oar-miR-668-5p,oar-miR-485-5p,oar-miR-29b,novel_246,oar-miR-29a,novel_378	ZFP36	ZFP36 ring finger protein [Source:HGNC Symbol;Acc:HGNC:12862]
ENSOARG00000006080	oar-miR-200a,novel_212,oar-miR-1185-5p,oar-miR-10a,oar-miR-485-5p,oar-miR-412-5p,oar-miR-376e-5p,novel_402,oar-miR-29b,oar-miR-29a,novel_236,novel_215,novel_123,oar-miR-541-3p,oar-miR-543-3p,novel_312,novel_284,novel_428,oar-miR-134-3p,novel_235,novel_213,oar-miR-3956-5p,novel_356,oar-miR-150,oar-miR-23a,oar-miR-1197-3p,oar-miR-543-5p,novel_263,oar-miR-23b,oar-miR-487b-3p,oar-miR-370-5p,oar-miR-2…	SDF4	stromal cell derived factor 4 [Source:HGNC Symbol;Acc:HGNC:24188]
ENSOARG00000006084	oar-miR-29b,novel_425,oar-miR-154b-5p,oar-miR-29a,novel_378,oar-miR-370-5p,oar-miR-134-3p,oar-miR-200a,oar-miR-1197-5p,novel_54,oar-miR-381-3p,oar-miR-22-3p,oar-miR-323a-3p,oar-miR-410-5p,novel_356,novel_281,oar-miR-134-5p,novel_215,oar-miR-382-3p,oar-miR-3959-3p,oar-miR-380-3p,novel_394,novel_236,oar-miR-133,oar-miR-181a,oar-miR-379-3p	MEP1B	meprin A, beta [Source:HGNC Symbol;Acc:HGNC:7020]
ENSOARG00000006085	novel_279,oar-miR-16b,oar-miR-411a-5p,oar-miR-543-5p,novel_376,oar-miR-134-3p,novel_428,novel_233	-	Uncharacterized protein [Source:UniProtKB/TrEMBL;Acc:W5P7W4]
ENSOARG00000006087	oar-miR-485-5p	-	Uncharacterized protein [Source:UniProtKB/TrEMBL;Acc:W5P7W6]
ENSOARG00000006091	oar-miR-200a,oar-miR-1197-5p,novel_212,novel_89,novel_425,novel_402,oar-miR-409-3p,oar-let-7g,oar-let-7b,oar-let-7i,oar-miR-487b-5p,oar-let-7f,novel_325,oar-miR-154a-5p,novel_123,novel_312,oar-miR-541-5p,oar-miR-655-5p,novel_204,oar-miR-323a-5p,oar-miR-433-3p,novel_136,novel_284,novel_428,oar-miR-22-3p,oar-miR-1185-3p,novel_213,novel_299,oar-miR-377-5p,oar-let-7a,oar-miR-495-3p,oar-miR-150,oar-le…	-	Uncharacterized protein [Source:UniProtKB/TrEMBL;Acc:W5P7X0]
ENSOARG00000006110	oar-miR-362,novel_236,novel_429,oar-miR-133,oar-miR-30a-3p,oar-miR-181a,novel_277,oar-miR-370-3p,oar-miR-493-5p,novel_233,novel_215,novel_123,oar-miR-543-3p,novel_394,oar-miR-494-3p,novel_136,oar-miR-381-3p,novel_213,oar-miR-29b,oar-miR-493-3p,oar-miR-154b-5p,novel_425,oar-miR-23a,oar-miR-376a-5p,oar-miR-29a,novel_378,oar-miR-23b	-	Uncharacterized protein [Source:UniProtKB/TrEMBL;Acc:W5P802]
ENSOARG00000006115	oar-miR-29b,oar-miR-16b,oar-miR-29a,novel_277,oar-miR-377-3p,novel_381,novel_337,novel_213,oar-miR-221	COL4A1	collagen, type IV, alpha 1 [Source:HGNC Symbol;Acc:HGNC:2202]
ENSOARG00000006123	oar-miR-410-5p,oar-miR-381-5p,novel_54,novel_212,oar-miR-1197-5p,oar-let-7g,oar-let-7b,novel_402,oar-miR-143,oar-let-7i,oar-miR-668-3p,oar-let-7f,novel_376,novel_312,novel_324,oar-miR-134-5p,novel_215,oar-miR-1185-3p,oar-miR-22-3p,oar-miR-496-5p,novel_213,oar-miR-323a-5p,novel_235,oar-miR-134-3p,novel_428,novel_284,oar-let-7c,novel_218,novel_263,oar-let-7a,oar-miR-377-5p,oar-miR-668-5p,novel_384,…	GPATCH4	G patch domain containing 4 [Source:HGNC Symbol;Acc:HGNC:25982]
ENSOARG00000006138	novel_402	WFDC8	WAP four-disulfide core domain 8 [Source:HGNC Symbol;Acc:HGNC:16163]
ENSOARG00000006157	oar-miR-22-3p,oar-miR-410-5p,novel_213,novel_212,oar-miR-1197-5p,oar-miR-376e-3p,novel_218,novel_263,oar-miR-150,oar-miR-485-5p,novel_384,oar-miR-370-3p,oar-miR-152,oar-miR-148a,oar-miR-541-3p,oar-miR-376c-3p,novel_272	RMND5B	required for meiotic nuclear division 5 homolog B [Source:HGNC Symbol;Acc:HGNC:26181]
ENSOARG00000006160	novel_246,novel_384,oar-miR-150,oar-miR-432,oar-miR-1197-3p,oar-miR-409-3p,oar-miR-539-3p,oar-miR-487a-3p,oar-miR-433-3p,oar-miR-323c,oar-miR-323a-5p,novel_290,oar-miR-381-3p,novel_292,novel_356,oar-miR-134-5p,novel_279,oar-miR-107,oar-miR-16b,oar-miR-543-3p,oar-miR-329b-5p,oar-miR-329a-5p,oar-miR-3956-3p,oar-miR-103,oar-miR-27a,oar-miR-1193-5p,oar-miR-30a-3p,oar-miR-493-5p,oar-miR-221,novel_211,…	NSMCE4A	NSE4 homolog, SMC5-SMC6 complex component A [Source:HGNC Symbol;Acc:HGNC:25935]
ENSOARG00000006161	novel_402,oar-miR-22-3p,novel_356,novel_398,oar-miR-3955-3p	ZNF618	zinc finger protein 618 [Source:HGNC Symbol;Acc:HGNC:29416]
ENSOARG00000006163	oar-miR-380-5p,oar-miR-16b,novel_281,oar-miR-107,oar-miR-369-3p,oar-miR-103,oar-miR-218a,oar-miR-377-3p,oar-miR-133,oar-miR-3958-3p,oar-miR-30a-5p,oar-miR-370-3p,novel_211,oar-miR-432,novel_425,novel_384,oar-miR-3955-3p,oar-miR-543-5p,oar-miR-431,oar-miR-485-3p,novel_398,oar-miR-154a-3p,oar-miR-200a,oar-miR-758-3p,oar-miR-487a-3p,oar-miR-539-3p,novel_212,oar-miR-22-3p,novel_213,oar-miR-154b-3p	BBS9	Bardet-Biedl syndrome 9 [Source:HGNC Symbol;Acc:HGNC:30000]
ENSOARG00000006174	oar-miR-181a,oar-miR-199a-3p,novel_376,oar-miR-487b-5p,novel_236,oar-miR-377-3p,novel_429,oar-miR-329b-3p,novel_215,novel_393,novel_312,oar-miR-655-5p,oar-miR-1197-5p,oar-miR-154b-5p,novel_425,novel_402,oar-miR-412-5p,novel_246,oar-miR-103,oar-miR-379-3p,oar-miR-30a-5p,oar-miR-329a-3p,oar-miR-136,oar-miR-107,oar-miR-411a-3p,novel_235,oar-miR-30b,oar-miR-487a-3p,novel_213,oar-miR-377-5p,oar-miR-11…	SUPT5H	suppressor of Ty 5 homolog (S. cerevisiae) [Source:HGNC Symbol;Acc:HGNC:11469]
ENSOARG00000006193	novel_218,oar-miR-16b,oar-miR-107,novel_123,novel_425,novel_211,novel_337,novel_381,oar-miR-218a,oar-miR-1185-5p,novel_54,novel_277,oar-miR-103	PREPL	prolyl endopeptidase-like [Source:HGNC Symbol;Acc:HGNC:30228]
ENSOARG00000006214	oar-miR-377-5p,oar-let-7a,oar-miR-493-3p,novel_384,oar-miR-150,oar-miR-376e-3p,oar-let-7c,oar-miR-543-5p,novel_263,oar-miR-134-3p,novel_428,oar-miR-22-3p,oar-miR-380-5p,oar-let-7d,novel_279,novel_387,oar-miR-376c-3p,oar-miR-1193-5p,oar-miR-125b,oar-miR-154b-5p,novel_425,oar-miR-485-5p,oar-miR-29b,oar-miR-409-3p,oar-let-7g,oar-miR-29a,oar-let-7b,oar-miR-10a,oar-miR-200a,novel_212,novel_123,novel_2…	RASL10B	RAS-like, family 10, member B [Source:HGNC Symbol;Acc:HGNC:30295]
ENSOARG00000006223	oar-miR-544-3p,oar-miR-431,oar-miR-1193-5p,novel_376,oar-miR-485-5p,oar-miR-409-5p	-	Uncharacterized protein [Source:UniProtKB/TrEMBL;Acc:W5P8A6]
ENSOARG00000006234	oar-miR-29a,oar-miR-370-5p,oar-miR-29b,novel_384,novel_215,oar-miR-194,oar-miR-22-3p,oar-miR-218a,oar-miR-10a,oar-miR-494-3p	ISG20L2	interferon stimulated exonuclease gene 20kDa-like 2 [Source:HGNC Symbol;Acc:HGNC:25745]
ENSOARG00000006241	novel_263,novel_218,novel_398,oar-miR-3955-3p,oar-miR-150,oar-miR-493-3p,oar-miR-22-3p,oar-miR-1185-3p,novel_213,oar-miR-30b,novel_235,oar-miR-299-3p,oar-miR-329b-5p,oar-miR-487a-5p,oar-miR-329a-3p,novel_279,oar-miR-3955-5p,novel_249,oar-miR-30a-5p,novel_416,oar-miR-3956-3p,oar-miR-125b,oar-miR-148a,oar-miR-29a,novel_425,oar-miR-154b-5p,oar-miR-432,oar-miR-29b,novel_402,novel_246,oar-miR-410-5p,n…	CD300LG	CD300 molecule-like family member g [Source:HGNC Symbol;Acc:HGNC:30455]
ENSOARG00000006244	oar-miR-3955-5p,oar-miR-136,novel_387,oar-miR-376c-3p,oar-miR-544-5p,oar-miR-411b-3p,novel_394,oar-miR-125b,novel_403,oar-miR-1193-5p,oar-miR-194,oar-miR-191,oar-miR-485-3p,oar-miR-376e-3p,oar-miR-299-3p,oar-miR-539-3p,oar-miR-487a-3p,oar-miR-3957-3p,oar-miR-154a-3p,novel_290,novel_411,oar-miR-543-3p,oar-miR-377-3p,oar-miR-181a,oar-miR-143,novel_246,oar-miR-432,oar-miR-154b-5p,novel_425,oar-miR-3…	TDRD3	tudor domain containing 3 [Source:HGNC Symbol;Acc:HGNC:20612]
ENSOARG00000006248	novel_325,oar-miR-143,novel_376,oar-miR-377-3p,novel_236,oar-miR-668-3p,oar-miR-541-3p,oar-miR-541-5p,oar-miR-134-5p,novel_123,novel_215,novel_292,oar-miR-200a,oar-miR-376a-5p,novel_378,oar-miR-485-5p,novel_425,oar-miR-194,oar-miR-125b,novel_409,oar-miR-25,oar-miR-127,oar-miR-665-3p,oar-miR-487a-5p,novel_279,oar-miR-136,oar-miR-16b,oar-miR-22-3p,novel_284,oar-miR-134-3p,oar-miR-299-3p,novel_235,o…	SYNDIG1	synapse differentiation inducing 1 [Source:HGNC Symbol;Acc:HGNC:15885]
ENSOARG00000006249	oar-miR-329b-3p,oar-miR-329a-3p,novel_106,novel_123,oar-miR-376c-3p,novel_281,novel_394,oar-miR-544-5p,novel_277,oar-miR-668-3p,oar-miR-1193-5p,oar-miR-106a,oar-miR-127,novel_376,oar-miR-3956-3p,novel_429,oar-miR-17-5p,novel_236,oar-miR-3958-5p,oar-miR-485-5p,novel_246,oar-miR-376e-3p,novel_378,oar-miR-376a-5p,novel_263,oar-miR-3957-3p,oar-miR-1197-5p,novel_428,novel_356,oar-miR-1185-3p,oar-miR-1…	TBX3	T-box 3 [Source:HGNC Symbol;Acc:HGNC:11602]
ENSOARG00000006251	novel_376,oar-miR-362,novel_428,novel_387,novel_123,oar-miR-150,oar-miR-541-3p,oar-miR-655-3p	CD109	CD109 molecule [Source:HGNC Symbol;Acc:HGNC:21685]
ENSOARG00000006259	novel_402,oar-miR-485-5p,oar-miR-1197-3p,oar-miR-431,oar-miR-1197-5p,oar-miR-299-3p,novel_428,novel_212,oar-miR-22-3p,novel_387,oar-miR-136,novel_279,oar-miR-329b-3p,oar-miR-329a-3p,oar-miR-541-3p,novel_376,novel_277,oar-miR-370-3p,oar-miR-143,novel_325	GUK1	guanylate kinase 1 [Source:HGNC Symbol;Acc:HGNC:4693]
ENSOARG00000006265	oar-miR-30a-3p,oar-miR-379-3p,oar-miR-26b,oar-miR-194,novel_325,oar-miR-26a,oar-miR-411a-3p,oar-miR-19b,oar-miR-329a-5p,oar-miR-329b-5p,novel_54,oar-miR-381-3p,oar-miR-191,novel_299,oar-miR-432,oar-miR-1197-3p,oar-miR-544-3p	AGPAT5	1-acylglycerol-3-phosphate O-acyltransferase 5 [Source:HGNC Symbol;Acc:HGNC:20886]
ENSOARG00000006267	oar-miR-544-3p,novel_425,oar-miR-30a-3p	-	Uncharacterized protein [Source:UniProtKB/TrEMBL;Acc:W5P8F8]
ENSOARG00000006270	oar-miR-494-3p,oar-miR-134-3p,oar-miR-299-3p,novel_401,oar-miR-485-5p,oar-miR-30a-3p,novel_409,novel_416,novel_249,oar-miR-221,oar-miR-329a-3p,oar-miR-329b-3p,oar-miR-16b,novel_215,novel_324,novel_312,oar-miR-3957-5p,oar-miR-329a-5p,oar-miR-329b-5p	KDSR	3-ketodihydrosphingosine reductase [Source:HGNC Symbol;Acc:HGNC:4021]
ENSOARG00000006301	novel_376,oar-miR-362,oar-miR-377-3p,novel_429,oar-let-7f,novel_236,oar-miR-668-3p,oar-let-7i,oar-miR-27a,oar-miR-181a,oar-miR-541-3p,oar-miR-329a-5p,novel_215,novel_272,oar-miR-30d,novel_212,oar-miR-376a-5p,oar-let-7b,oar-let-7g,oar-miR-485-5p,novel_402,oar-miR-154b-5p,novel_425,oar-miR-30a-5p,oar-miR-221,oar-miR-194,oar-miR-125b,oar-miR-133,oar-miR-200b,oar-miR-329b-5p,oar-miR-30c,oar-let-7d,no…	CD4	T-cell surface glycoprotein CD4 precursor [Source:RefSeq peptide;Acc:NP_001123374]
ENSOARG00000006304	novel_312,oar-miR-411b-3p,oar-miR-543-5p,oar-miR-3959-3p,novel_279,novel_402,oar-miR-10a,oar-miR-30a-3p,oar-miR-668-3p,oar-miR-758-3p,novel_212	DCTN2	dynactin 2 (p50) [Source:HGNC Symbol;Acc:HGNC:2712]
ENSOARG00000006327	novel_425,oar-miR-154b-5p,oar-miR-432,novel_402,oar-miR-485-5p,oar-miR-29b,novel_378,oar-miR-29a,oar-miR-200a,novel_292,novel_123,oar-miR-19b,oar-miR-541-3p,oar-miR-27a,oar-miR-152,novel_236,oar-miR-487b-5p,novel_376,novel_384,novel_218,oar-miR-543-5p,oar-miR-134-3p,oar-miR-22-3p,oar-miR-496-5p,novel_213,novel_290,oar-miR-107,oar-miR-487a-5p,oar-miR-411a-3p,oar-miR-103,oar-miR-148a,novel_249,oar-…	CST7	cystatin F (leukocystatin) [Source:HGNC Symbol;Acc:HGNC:2479]
ENSOARG00000006343	oar-miR-493-5p,oar-miR-106b,oar-miR-106a,novel_246,oar-miR-17-5p	XRN1	5'-3' exoribonuclease 1 [Source:HGNC Symbol;Acc:HGNC:30654]
ENSOARG00000006346	oar-miR-10b	ACSBG2	acyl-CoA synthetase bubblegum family member 2 [Source:HGNC Symbol;Acc:HGNC:24174]
ENSOARG00000006352	novel_212,novel_428	POC1A	POC1 centriolar protein A [Source:HGNC Symbol;Acc:HGNC:24488]
ENSOARG00000006354	oar-miR-21	DMRTB1	DMRT-like family B with proline-rich C-terminal, 1 [Source:HGNC Symbol;Acc:HGNC:13913]
ENSOARG00000006362	oar-miR-329a-5p,oar-miR-329b-5p,novel_163,oar-miR-29a,oar-miR-29b,novel_292,oar-miR-143,oar-miR-1185-3p,oar-miR-3958-3p,novel_213,novel_242,oar-miR-494-3p,oar-miR-200c,oar-miR-487b-5p,oar-miR-758-3p	GCG	glucagon [Source:HGNC Symbol;Acc:HGNC:4191]
ENSOARG00000006370	oar-miR-323a-3p,oar-miR-1197-5p,oar-miR-758-3p,novel_212,oar-let-7b,oar-let-7g,oar-miR-485-5p,novel_246,oar-miR-412-5p,oar-miR-154b-5p,novel_233,oar-miR-493-5p,oar-miR-143,oar-miR-152,novel_236,oar-let-7f,oar-let-7i,novel_277,oar-miR-19b,novel_393,novel_356,oar-miR-134-3p,oar-miR-299-3p,oar-miR-200c,novel_263,oar-let-7c,oar-let-7a,oar-miR-1197-3p,oar-miR-370-3p,oar-miR-148a,oar-miR-133,oar-miR-66…	ASF1B	anti-silencing function 1B histone chaperone [Source:HGNC Symbol;Acc:HGNC:20996]
ENSOARG00000006373	oar-miR-1197-5p,oar-miR-29b,oar-miR-125b,oar-miR-1193-5p,novel_425,oar-miR-29a,novel_401	CLEC16A	C-type lectin domain family 16, member A [Source:HGNC Symbol;Acc:HGNC:29013]
ENSOARG00000006375	oar-miR-134-3p,novel_213,oar-miR-106b,oar-miR-23a,oar-miR-485-5p,oar-miR-412-5p,novel_384,oar-miR-23b,oar-miR-27a,oar-miR-379-3p,oar-miR-106a,novel_242,oar-miR-125b,oar-miR-377-3p,oar-miR-17-5p,oar-miR-143,oar-miR-370-3p,novel_393,novel_394,oar-miR-541-3p,oar-miR-19b,oar-miR-374b,oar-miR-411b-3p	FKBP15	FK506 binding protein 15, 133kDa [Source:HGNC Symbol;Acc:HGNC:23397]
ENSOARG00000006377	novel_387,oar-miR-544-5p,oar-miR-411b-3p,oar-miR-494-5p,oar-miR-148a,oar-miR-218a,novel_403,oar-miR-125b,novel_416,oar-miR-30a-3p,oar-miR-370-3p,novel_211,oar-miR-194,oar-miR-493-3p,novel_384,oar-miR-377-5p,oar-miR-543-5p,oar-miR-431,oar-miR-370-5p,novel_428,oar-miR-134-3p,oar-miR-323a-5p,oar-miR-496-3p,oar-miR-22-3p,oar-miR-1185-3p,novel_324,novel_393,oar-miR-541-3p,novel_312,novel_429,oar-miR-1…	ALDH1L1	aldehyde dehydrogenase 1 family, member L1 [Source:HGNC Symbol;Acc:HGNC:3978]
ENSOARG00000006390	oar-let-7i,oar-miR-27a,novel_277,oar-let-7f,oar-miR-3956-3p,novel_376,oar-miR-143,novel_381,oar-let-7d,oar-miR-16b,novel_393,novel_136,novel_428,novel_337,novel_213,oar-let-7a,oar-miR-377-5p,oar-let-7g,oar-let-7c,oar-miR-543-5p,oar-let-7b	GPR137	G protein-coupled receptor 137 [Source:HGNC Symbol;Acc:HGNC:24300]
ENSOARG00000006410	oar-miR-221,oar-miR-370-3p,oar-miR-199a-3p,oar-miR-1193-5p,novel_403,oar-miR-3956-3p,oar-miR-544-5p,oar-miR-16b,novel_281,novel_215,novel_356,oar-miR-381-3p,oar-miR-323c,oar-miR-431,oar-miR-539-5p,novel_425,oar-miR-668-5p,oar-miR-485-5p	COL12A1	collagen, type XII, alpha 1 [Source:HGNC Symbol;Acc:HGNC:2188]
ENSOARG00000006411	oar-miR-134-5p	MED27	mediator complex subunit 27 [Source:HGNC Symbol;Acc:HGNC:2377]
ENSOARG00000006418	novel_106,oar-miR-99a	HMGCLL1	3-hydroxymethyl-3-methylglutaryl-CoA lyase-like 1 [Source:HGNC Symbol;Acc:HGNC:21359]
ENSOARG00000006427	oar-let-7g,oar-let-7c,oar-let-7b,novel_425,oar-miR-154b-5p,oar-let-7a,oar-miR-485-5p,novel_292,oar-miR-496-5p,oar-miR-134-3p,oar-miR-299-3p,oar-miR-1197-5p,oar-miR-3959-3p,oar-let-7d,oar-miR-154a-5p,novel_393,oar-miR-194,oar-miR-370-3p,oar-miR-25,oar-let-7i,novel_277,oar-let-7f,oar-miR-133,novel_376,oar-miR-218a	PLXNA4	plexin A4 [Source:HGNC Symbol;Acc:HGNC:9102]
ENSOARG00000006439	novel_290,oar-miR-410-5p,oar-miR-134-3p,oar-miR-494-3p,oar-miR-200c,novel_54,oar-miR-323c,oar-miR-323b,oar-miR-539-5p,novel_246,oar-miR-485-5p,oar-miR-495-3p,oar-miR-411a-5p,oar-miR-493-5p,novel_233,oar-miR-194,oar-miR-103,oar-miR-411b-3p,oar-miR-665-3p,oar-miR-19b,oar-miR-200b,oar-miR-16b,novel_281,oar-miR-107	ARHGAP5	Rho GTPase activating protein 5 [Source:HGNC Symbol;Acc:HGNC:675]
ENSOARG00000006441	oar-miR-3957-5p,oar-miR-19b,oar-miR-668-3p,novel_376,novel_236,novel_429,novel_378,oar-miR-29a,oar-miR-432,oar-miR-29b,oar-miR-485-5p,novel_292,oar-miR-154b-3p,oar-miR-10a,oar-miR-30d,oar-miR-200a,novel_212,oar-miR-411b-3p,novel_106,novel_279,novel_387,oar-miR-30a-5p,oar-miR-370-3p,oar-miR-30a-3p,novel_403,oar-miR-10b,oar-miR-495-5p,oar-miR-543-5p,novel_398,novel_299,oar-miR-1197-3p,oar-miR-495-3…	SERPINB12	serpin peptidase inhibitor, clade B (ovalbumin), member 12 [Source:HGNC Symbol;Acc:HGNC:14220]
ENSOARG00000006445	oar-miR-495-3p,oar-miR-432,oar-miR-668-5p,oar-miR-150,novel_384,oar-miR-487b-3p,oar-miR-431,oar-miR-543-5p,novel_235,oar-miR-433-3p,oar-miR-299-3p,oar-miR-1197-5p,novel_292,oar-miR-136,oar-miR-665-3p,oar-miR-655-5p,novel_242,oar-miR-1193-5p,oar-miR-377-3p,novel_249,oar-miR-3958-3p	IL19	interleukin 19 [Source:HGNC Symbol;Acc:HGNC:5990]
ENSOARG00000006446	oar-miR-431,novel_401,novel_212,novel_376,oar-miR-200c,novel_409	CDHR5	cadherin-related family member 5 [Source:HGNC Symbol;Acc:HGNC:7521]
ENSOARG00000006454	oar-miR-152,oar-miR-148a	DPP4	dipeptidyl-peptidase 4 [Source:HGNC Symbol;Acc:HGNC:3009]
ENSOARG00000006455	novel_277,novel_429,oar-miR-433-5p,oar-miR-370-3p,oar-miR-134-5p,oar-miR-541-3p,oar-miR-19b,oar-miR-433-3p,oar-miR-1185-5p,oar-miR-134-3p,oar-miR-22-3p,oar-miR-1185-3p,oar-miR-381-3p,oar-miR-432,novel_425,oar-miR-485-5p,oar-miR-150,oar-miR-376a-5p	CPNE9	copine family member IX [Source:HGNC Symbol;Acc:HGNC:24336]
ENSOARG00000006471	oar-miR-181a,novel_376,novel_356,novel_290,oar-miR-26a,novel_384,oar-miR-374a,oar-miR-668-5p,oar-miR-150,oar-miR-374b,oar-miR-380-3p	DSG3	desmoglein 3 [Source:HGNC Symbol;Acc:HGNC:3050]
ENSOARG00000006474	oar-miR-27a,novel_242,novel_381,oar-miR-30d,novel_54,novel_337,oar-miR-381-3p,novel_292,oar-miR-485-5p,novel_425,oar-miR-30a-5p,oar-miR-221,oar-miR-370-3p,oar-miR-194,novel_279,oar-miR-30c,oar-miR-487a-5p,oar-miR-380-3p,oar-miR-200b,oar-miR-329b-5p,novel_394,novel_284,oar-miR-323a-5p,oar-miR-433-3p,oar-miR-30b,oar-miR-200c,oar-miR-3956-5p,novel_384,oar-miR-23a,oar-miR-377-5p,oar-miR-3955-3p,novel…	GLRB	glycine receptor, beta [Source:HGNC Symbol;Acc:HGNC:4329]
ENSOARG00000006476	novel_337,novel_381,novel_356,novel_429,oar-miR-299-3p,oar-miR-125b,oar-miR-200a,novel_376,oar-miR-1197-5p,oar-miR-10a,novel_277,novel_263,novel_312,oar-miR-495-5p,oar-miR-485-5p	PRKACA	cAMP-dependent protein kinase catalytic subunit alpha [Source:RefSeq peptide;Acc:NP_001009234]
ENSOARG00000006477	novel_378,oar-miR-376a-5p,oar-miR-154b-5p,oar-miR-410-5p,novel_212,oar-miR-329a-5p,novel_204,oar-miR-3959-3p,oar-miR-655-5p,oar-miR-329b-3p,novel_281,novel_123,novel_215,oar-miR-143,oar-miR-3958-3p,novel_236,novel_429,oar-miR-370-5p,novel_263,oar-miR-485-3p,novel_218,oar-miR-544-3p,oar-miR-1197-3p,novel_299,oar-miR-150,oar-miR-191,novel_384,oar-miR-22-3p,novel_356,oar-miR-106b,oar-miR-323a-5p,nov…	MARS	methionyl-tRNA synthetase [Source:HGNC Symbol;Acc:HGNC:6898]
ENSOARG00000006478	oar-let-7g,oar-let-7b,oar-miR-154b-5p,novel_425,oar-miR-412-5p,novel_402,oar-miR-323a-3p,novel_337,oar-miR-494-3p,novel_54,oar-miR-541-3p,oar-miR-329b-3p,novel_381,oar-miR-143,novel_325,oar-miR-433-5p,oar-miR-493-5p,oar-miR-181a,oar-miR-668-3p,oar-let-7i,oar-miR-377-3p,oar-miR-152,oar-let-7f,novel_236,novel_429,oar-let-7c,oar-miR-485-3p,novel_263,novel_218,oar-miR-495-3p,oar-miR-1197-3p,oar-let-7…	KIAA1958	KIAA1958 [Source:HGNC Symbol;Acc:HGNC:23427]
ENSOARG00000006492	oar-miR-27a,novel_376,novel_429,oar-miR-143,novel_215,novel_393,oar-miR-329a-5p,novel_312,novel_212,novel_425,novel_402,oar-miR-1193-5p,oar-miR-218a,novel_403,oar-miR-125b,oar-miR-3956-3p,oar-miR-194,oar-miR-370-3p,novel_279,oar-miR-3955-5p,oar-miR-16b,oar-miR-329b-5p,oar-miR-544-5p,oar-miR-433-3p,novel_235,oar-miR-323a-5p,novel_428,oar-miR-134-3p,oar-miR-22-3p,oar-miR-3956-5p,oar-miR-23a,oar-miR…	SSR4	signal sequence receptor, delta [Source:HGNC Symbol;Acc:HGNC:11326]
ENSOARG00000006495	oar-miR-25,oar-miR-27a,novel_236,oar-miR-152,novel_403,oar-miR-148a,oar-miR-370-3p,oar-miR-493-5p,novel_387,novel_312,oar-miR-329a-5p,oar-miR-329b-5p,oar-miR-10a,oar-miR-154a-3p,oar-miR-3957-3p,oar-miR-539-3p,novel_356,oar-miR-154b-3p,oar-miR-23a,oar-miR-150,novel_402,oar-miR-23b	ATP1B3	ATPase, Na+/K+ transporting, beta 3 polypeptide [Source:HGNC Symbol;Acc:HGNC:806]
ENSOARG00000006501	oar-miR-494-5p,oar-miR-200b,novel_290,oar-miR-150	-	Uncharacterized protein [Source:UniProtKB/TrEMBL;Acc:W5P951]
ENSOARG00000006504	oar-miR-409-5p,novel_212,oar-miR-1197-5p,oar-miR-10a,oar-miR-381-5p,novel_337,oar-miR-410-5p,novel_292,oar-miR-485-5p,novel_402,oar-miR-154b-5p,novel_425,novel_429,novel_236,novel_277,novel_381,novel_123,oar-miR-541-3p,oar-miR-3959-3p,novel_312,novel_428,oar-miR-134-3p,oar-miR-299-3p,novel_235,oar-miR-22-3p,oar-miR-377-5p,novel_218,oar-miR-543-5p,oar-miR-3955-3p,oar-miR-370-5p,oar-miR-3956-3p,oar…	IDH3G	isocitrate dehydrogenase 3 (NAD+) gamma [Source:HGNC Symbol;Acc:HGNC:5386]
ENSOARG00000006509	novel_163,novel_378,novel_312,oar-miR-665-3p,oar-miR-541-3p,oar-miR-655-5p,oar-miR-412-3p,oar-miR-154a-5p,oar-miR-411b-5p,novel_123,novel_376,oar-miR-125b,novel_403,novel_414	IGF2BP1	insulin-like growth factor 2 mRNA binding protein 1 [Source:HGNC Symbol;Acc:HGNC:28866]
ENSOARG00000006512	oar-miR-30d,oar-miR-200a,oar-miR-410-5p,oar-miR-376a-5p,novel_378,oar-miR-487b-5p,oar-miR-27a,oar-miR-493-5p,oar-miR-134-5p,novel_281,novel_411,novel_136,oar-miR-30b,oar-miR-200c,novel_356,oar-miR-410-3p,oar-miR-23a,oar-miR-1197-3p,novel_398,novel_218,oar-miR-323b,oar-miR-23b,oar-miR-218a,oar-miR-1193-5p,oar-miR-30a-3p,oar-miR-30a-5p,oar-miR-221,oar-miR-194,oar-miR-30c,oar-miR-487a-5p,oar-miR-200…	INTS8	integrator complex subunit 8 [Source:HGNC Symbol;Acc:HGNC:26048]
ENSOARG00000006518	oar-miR-409-5p,oar-miR-133,oar-miR-3955-5p,oar-miR-487b-5p,novel_284,oar-miR-433-3p	GPM6A	glycoprotein M6A [Source:HGNC Symbol;Acc:HGNC:4460]
ENSOARG00000006519	oar-miR-362,oar-miR-377-3p,novel_414,novel_236,oar-let-7f,oar-miR-487b-5p,oar-miR-30a-3p,oar-miR-181a,oar-miR-199a-3p,oar-let-7i,oar-miR-143,novel_281,novel_215,oar-miR-134-5p,oar-let-7d,oar-miR-543-3p,oar-miR-200a,oar-miR-1197-5p,oar-miR-381-5p,novel_54,oar-let-7a,novel_425,oar-miR-23a,oar-miR-376a-5p,oar-miR-3955-3p,oar-let-7b,oar-let-7g,oar-let-7c,novel_378	HSDL2	hydroxysteroid dehydrogenase like 2 [Source:HGNC Symbol;Acc:HGNC:18572]
ENSOARG00000006525	oar-miR-16b,novel_387,oar-miR-432	-	Uncharacterized protein [Source:UniProtKB/TrEMBL;Acc:W5P977]
ENSOARG00000006528	oar-miR-668-3p,novel_277,novel_376,oar-miR-152,novel_236,novel_429,oar-miR-143,novel_325,oar-miR-376b-3p,novel_393,oar-miR-3957-5p,novel_312,oar-miR-21,novel_54,oar-miR-1197-5p,oar-miR-200a,oar-miR-758-3p,novel_212,oar-miR-412-5p,oar-miR-485-5p,oar-miR-29b,novel_402,novel_378,oar-miR-376a-5p,oar-miR-29a,oar-miR-376d,oar-miR-1193-5p,oar-miR-148a,oar-miR-3956-3p,oar-miR-125b,novel_211,oar-miR-370-3…	LAG3	lymphocyte-activation gene 3 [Source:HGNC Symbol;Acc:HGNC:6476]
ENSOARG00000006531	oar-miR-1193-5p,oar-miR-25,oar-miR-379-3p,novel_403,oar-miR-125b,oar-miR-30a-5p,oar-miR-3955-5p,oar-miR-376c-3p,oar-miR-380-3p,oar-miR-382-5p,oar-miR-134-3p,oar-miR-1185-3p,novel_290,novel_299,oar-miR-377-5p,oar-miR-376a-3p,oar-miR-1197-3p,oar-miR-495-3p,oar-miR-376e-3p,oar-miR-544-3p,oar-miR-3955-3p,oar-miR-543-5p,oar-miR-431,oar-miR-485-3p,novel_218,novel_398,oar-miR-27a,oar-miR-199a-3p,oar-miR…	-	Uncharacterized protein [Source:UniProtKB/TrEMBL;Acc:W5P980]
ENSOARG00000006536	novel_249,oar-miR-3956-3p,oar-miR-299-3p,novel_212,oar-miR-152,oar-miR-133,oar-miR-148a,novel_376,novel_351,novel_136,oar-miR-127,novel_416,oar-miR-543-5p,oar-miR-412-5p,oar-miR-485-5p	ABHD14B	abhydrolase domain containing 14B [Source:HGNC Symbol;Acc:HGNC:28235]
ENSOARG00000006546	oar-miR-134-3p,novel_284,oar-miR-106b,oar-miR-668-5p,oar-miR-493-3p,novel_384,oar-miR-377-5p,oar-miR-3955-3p,oar-miR-543-5p,oar-miR-125b,oar-miR-379-5p,oar-miR-17-5p,oar-miR-218a,oar-miR-25,oar-miR-106a,oar-miR-30a-3p,oar-miR-379-3p,oar-miR-103,novel_211,oar-miR-107,oar-miR-16b,novel_387,oar-miR-411b-3p,oar-miR-411a-3p,oar-miR-487a-5p,novel_212,oar-miR-494-3p,novel_337,oar-miR-412-5p,oar-miR-376e…	ALDH5A1	aldehyde dehydrogenase 5 family, member A1 [Source:HGNC Symbol;Acc:HGNC:408]
ENSOARG00000006568	oar-miR-22-3p,oar-miR-433-3p,oar-miR-200c,oar-miR-30b,oar-miR-3955-3p,oar-miR-544-3p,novel_218,oar-miR-493-3p,oar-miR-150,oar-miR-376a-3p,oar-miR-495-3p,oar-miR-1197-3p,oar-miR-30a-5p,novel_249,oar-miR-3956-3p,oar-miR-10b,oar-miR-1193-5p,oar-miR-25,oar-miR-200b,novel_394,oar-miR-3959-5p,oar-miR-136,oar-miR-16b,oar-miR-30c,novel_337,oar-miR-30d,oar-miR-200a,oar-miR-1197-5p,oar-miR-494-3p,oar-miR-1…	SUSD1	sushi domain containing 1 [Source:HGNC Symbol;Acc:HGNC:25413]
ENSOARG00000006570	oar-miR-485-5p,novel_402,oar-miR-412-5p,novel_246,oar-miR-370-5p,oar-miR-543-5p,novel_263,oar-miR-3957-3p,novel_136,oar-miR-10a,oar-miR-1197-5p,novel_428,oar-miR-134-3p,oar-miR-22-3p,oar-miR-329b-3p,oar-miR-329a-3p,novel_279,oar-miR-107,oar-miR-16b,oar-miR-541-3p,novel_409,oar-miR-103,oar-miR-181a,novel_376,novel_429,oar-miR-377-3p,novel_236,novel_249,novel_233	-	Uncharacterized protein [Source:UniProtKB/TrEMBL;Acc:W5P9C4]
ENSOARG00000006572	novel_277,oar-miR-487a-3p,novel_428,oar-miR-3956-3p,novel_325,oar-miR-496-3p,oar-miR-496-5p,oar-miR-493-3p,oar-miR-370-5p,oar-miR-376a-5p	TEX40	testis expressed 40 [Source:HGNC Symbol;Acc:HGNC:19231]
ENSOARG00000006573	oar-miR-3956-3p,oar-miR-410-3p,oar-miR-30a-5p,oar-miR-495-3p,novel_246,oar-miR-376e-5p,novel_215,oar-miR-376e-3p,novel_398,oar-miR-539-5p	RGS7BP	regulator of G-protein signaling 7 binding protein [Source:HGNC Symbol;Acc:HGNC:23271]
ENSOARG00000006575	oar-miR-218a,oar-miR-3956-3p,oar-miR-17-5p,oar-miR-27a,oar-miR-106a,oar-miR-30a-5p,novel_281,oar-miR-16b,oar-miR-30c,oar-miR-541-3p,oar-miR-376c-5p,oar-miR-3959-5p,oar-miR-30d,oar-miR-10a,oar-miR-30b,oar-miR-106b,oar-miR-381-3p,oar-miR-376e-5p,novel_402,novel_425,oar-miR-544-3p,novel_378,oar-miR-370-5p	RCAN3	RCAN family member 3 [Source:HGNC Symbol;Acc:HGNC:3042]
ENSOARG00000006584	novel_233,oar-miR-410-3p,oar-let-7f,oar-let-7i,oar-let-7b,oar-let-7g,oar-let-7c,oar-let-7d,novel_425,oar-let-7a	UGCG	UDP-glucose ceramide glucosyltransferase [Source:HGNC Symbol;Acc:HGNC:12524]
ENSOARG00000006585	novel_325,oar-miR-668-3p,oar-miR-329a-5p,oar-miR-154a-5p,novel_215,novel_281,oar-miR-410-5p,oar-miR-200a,oar-miR-758-3p,novel_212,oar-miR-409-3p,novel_378,oar-miR-376a-5p,oar-miR-29a,novel_347,oar-miR-154b-5p,novel_425,oar-miR-29b,novel_402,oar-miR-194,novel_409,oar-miR-25,oar-miR-30a-3p,oar-miR-218a,oar-miR-494-5p,oar-miR-329b-5p,oar-miR-411b-3p,oar-miR-16b,oar-miR-1185-3p,oar-miR-22-3p,oar-miR-…	-	Uncharacterized protein [Source:UniProtKB/TrEMBL;Acc:W5P9E2]
ENSOARG00000006587	oar-miR-433-3p,oar-miR-323c,oar-miR-496-3p,oar-miR-381-3p,oar-miR-377-5p,novel_246,oar-miR-495-5p,oar-miR-376e-3p,oar-miR-376a-5p,oar-miR-323b,oar-miR-27a,oar-miR-125b,oar-miR-143,oar-miR-370-3p,oar-miR-154a-5p,oar-miR-134-5p,oar-miR-136,oar-miR-200b,oar-miR-380-3p,oar-miR-655-5p	PHF14	PHD finger protein 14 [Source:HGNC Symbol;Acc:HGNC:22203]
ENSOARG00000006593	oar-miR-1185-3p,novel_356,novel_337,oar-miR-370-5p,oar-miR-3955-3p,novel_425,novel_402,oar-miR-485-5p,novel_381,novel_414,novel_429,oar-miR-541-5p,oar-miR-494-5p,oar-miR-541-3p,oar-miR-154a-5p,oar-miR-16b,novel_279,novel_123	NIPAL3	NIPA-like domain containing 3 [Source:HGNC Symbol;Acc:HGNC:25233]
ENSOARG00000006610	oar-miR-370-3p,oar-miR-133,oar-miR-125b,oar-miR-218a,novel_394,oar-let-7d,novel_213,novel_428,oar-miR-299-3p,novel_351,novel_235,oar-miR-433-3p,novel_263,novel_218,oar-miR-3955-3p,oar-miR-543-5p,oar-let-7c,oar-miR-495-5p,oar-miR-150,novel_384,oar-let-7a,oar-miR-495-3p,novel_236,oar-let-7f,novel_429,oar-let-7i,oar-miR-541-3p,novel_312,novel_393,novel_123,novel_401,novel_212,oar-miR-1197-5p,oar-miR…	BCAR1	breast cancer anti-estrogen resistance 1 [Source:HGNC Symbol;Acc:HGNC:971]
ENSOARG00000006611	novel_106,novel_324,novel_312,oar-miR-541-3p,oar-miR-668-3p,novel_284,oar-miR-1197-5p,novel_212,oar-miR-370-3p	STPG1	sperm-tail PG-rich repeat containing 1 [Source:HGNC Symbol;Acc:HGNC:28070]
ENSOARG00000006618	novel_277,oar-miR-125b,novel_429,novel_246,novel_233,oar-miR-541-3p,novel_213	MLF2	myeloid leukemia factor 2 [Source:HGNC Symbol;Acc:HGNC:7126]
ENSOARG00000006621	novel_337,oar-miR-494-3p,oar-miR-21,oar-miR-432,novel_425,novel_402,novel_246,novel_381,oar-miR-493-5p,oar-miR-26b,oar-miR-668-3p,oar-miR-27a,oar-miR-181a,novel_376,novel_429,novel_163,novel_312,oar-miR-26a,novel_215,oar-miR-410-3p,novel_290,novel_213,oar-miR-200c,novel_284,oar-miR-382-5p,oar-miR-3955-3p,oar-miR-543-5p,oar-miR-655-3p,oar-miR-431,oar-miR-1197-3p,novel_384,oar-miR-668-5p,oar-miR-19…	RNF180	ring finger protein 180 [Source:HGNC Symbol;Acc:HGNC:27752]
ENSOARG00000006622	novel_123,oar-miR-134-5p,novel_281,oar-miR-329b-3p,oar-miR-382-3p,oar-miR-543-3p,novel_312,novel_376,oar-miR-377-3p,oar-let-7f,novel_236,oar-let-7i,oar-miR-668-3p,novel_277,novel_233,novel_325,novel_402,novel_246,novel_425,oar-let-7b,oar-let-7g,novel_378,oar-miR-1197-5p,oar-miR-21,oar-miR-1185-5p,novel_54,oar-miR-381-3p,novel_292,oar-miR-136,novel_279,oar-miR-16b,oar-let-7d,oar-miR-329a-3p,oar-mi…	UBE2Z	ubiquitin-conjugating enzyme E2Z [Source:HGNC Symbol;Acc:HGNC:25847]
ENSOARG00000006642	oar-miR-22-3p,novel_428,oar-miR-299-3p,oar-miR-544-3p,novel_263,oar-miR-1197-3p,novel_384,oar-miR-370-3p,oar-miR-25,oar-miR-218a,oar-miR-148a,oar-miR-487a-5p,novel_279,oar-miR-16b,oar-miR-1197-5p,oar-miR-29a,novel_425,oar-miR-485-5p,oar-miR-29b,oar-miR-412-5p,novel_402,novel_277,novel_376,oar-miR-152,novel_236,novel_429,novel_312,oar-miR-541-3p,oar-miR-543-3p,novel_123,oar-miR-134-5p,novel_393	PSMC3	proteasome (prosome, macropain) 26S subunit, ATPase, 3 [Source:HGNC Symbol;Acc:HGNC:9549]
ENSOARG00000006647	oar-miR-381-3p,oar-miR-154b-3p,novel_290,oar-miR-539-3p,oar-miR-487a-3p,oar-miR-382-5p,novel_284,novel_54,oar-miR-154a-3p,oar-miR-485-3p,novel_398,oar-let-7b,oar-let-7g,oar-miR-376e-3p,oar-let-7c,novel_378,novel_425,oar-miR-1197-3p,oar-let-7a,oar-let-7f,novel_416,oar-let-7i,novel_409,oar-miR-380-3p,oar-miR-541-5p,novel_394,oar-miR-329b-5p,oar-miR-376c-3p,oar-miR-136,novel_215,oar-let-7d	-	Uncharacterized protein [Source:UniProtKB/TrEMBL;Acc:W5P9K9]
ENSOARG00000006648	oar-miR-134-3p,oar-miR-487a-3p,oar-miR-299-3p,oar-miR-3956-5p,novel_290,oar-miR-22-3p,novel_356,oar-miR-668-5p,novel_384,oar-miR-495-3p,oar-miR-485-3p,oar-miR-655-3p,oar-miR-3955-3p,oar-miR-544-3p,oar-miR-3956-3p,novel_211,oar-miR-370-3p,novel_249,novel_387,oar-miR-329a-3p,oar-miR-411b-3p,oar-miR-665-3p,oar-miR-380-3p,oar-miR-369-3p,oar-miR-3959-5p,novel_394,oar-miR-758-3p,oar-miR-1197-5p,novel_5…	SLFN14	schlafen family member 14 [Source:HGNC Symbol;Acc:HGNC:32689]
ENSOARG00000006649	oar-miR-133,novel_376,oar-miR-181a,oar-miR-30a-3p,oar-miR-103,oar-miR-27a,novel_211,novel_233,oar-miR-107,oar-miR-16b,oar-miR-380-3p,oar-miR-541-5p,oar-miR-200b,oar-miR-1197-5p,novel_284,novel_54,oar-miR-200c,oar-miR-154a-3p,oar-miR-154b-3p,novel_213,novel_290,oar-miR-150,novel_384,oar-miR-495-3p,oar-miR-432,oar-miR-23a,oar-miR-539-5p,oar-miR-323b,novel_263,oar-miR-376a-5p,oar-miR-370-5p	-	Uncharacterized protein [Source:UniProtKB/TrEMBL;Acc:W5P9L2]
ENSOARG00000006660	oar-miR-495-3p,oar-miR-199a-3p,oar-miR-16b,novel_233,oar-miR-370-3p	YAP1	yorkie homolog [Source:RefSeq peptide;Acc:NP_001254810]
ENSOARG00000006675	novel_429	TDRD9	tudor domain containing 9 [Source:HGNC Symbol;Acc:HGNC:20122]
ENSOARG00000006676	oar-miR-485-5p,oar-miR-154b-5p,oar-miR-432,novel_263,oar-miR-543-5p,oar-miR-495-5p,oar-miR-10a,oar-miR-496-5p,novel_356,oar-miR-16b,novel_123,novel_324,novel_106,oar-miR-133,oar-miR-125b,oar-miR-143	ESRRA	estrogen-related receptor alpha [Source:HGNC Symbol;Acc:HGNC:3471]
ENSOARG00000006683	novel_312,novel_290,oar-miR-431,oar-miR-150	-	Uncharacterized protein [Source:UniProtKB/TrEMBL;Acc:W5P9P4]
ENSOARG00000006688	oar-miR-409-3p,oar-miR-376e-5p,oar-miR-485-5p,oar-miR-412-5p,novel_402,novel_401,oar-miR-758-3p,novel_212,oar-miR-1197-5p,oar-miR-200a,oar-miR-494-3p,oar-miR-376c-5p,oar-miR-541-3p,oar-miR-655-5p,oar-miR-541-5p,novel_393,oar-miR-134-5p,novel_215,novel_324,novel_123,novel_272,novel_325,oar-miR-143,novel_376,oar-miR-487b-5p,oar-miR-668-3p,oar-miR-655-3p,oar-miR-150,oar-miR-493-3p,novel_384,oar-miR-…	EVC	Ellis van Creveld protein [Source:HGNC Symbol;Acc:HGNC:3497]
ENSOARG00000006689	novel_394,oar-miR-487a-5p,oar-miR-369-3p,oar-miR-655-3p,oar-miR-432,novel_356,oar-miR-3958-5p,oar-miR-194,oar-miR-27a,oar-miR-200a,novel_236	-	Uncharacterized protein [Source:UniProtKB/TrEMBL;Acc:W5P9P9]
ENSOARG00000006690	oar-miR-487a-3p,novel_428,oar-miR-382-5p,oar-miR-299-3p,novel_284,novel_213,oar-miR-495-3p,oar-miR-493-3p,oar-miR-655-3p,novel_263,oar-miR-485-3p,oar-miR-543-5p,oar-miR-1193-5p,oar-miR-3956-3p,oar-miR-379-5p,oar-miR-125b,oar-miR-133,oar-miR-218a,novel_211,oar-miR-30a-5p,oar-miR-16b,novel_394,oar-miR-411b-3p,oar-miR-665-3p,novel_54,oar-miR-758-3p,novel_337,novel_425,oar-miR-154b-5p,oar-miR-485-5p,…	CDX1	caudal type homeobox 1 [Source:HGNC Symbol;Acc:HGNC:1805]
ENSOARG00000006691	novel_398,oar-miR-485-3p,oar-miR-376a-5p,oar-miR-376e-3p,novel_378,oar-miR-1197-3p,oar-miR-381-3p,oar-miR-154b-3p,novel_290,oar-miR-539-3p,oar-miR-487a-3p,novel_284,novel_54,oar-miR-154a-3p,oar-miR-541-3p,oar-miR-380-3p,oar-miR-541-5p,novel_394,novel_281,oar-miR-376c-3p,oar-miR-26a,oar-miR-26b,novel_409,novel_416	-	Uncharacterized protein [Source:UniProtKB/TrEMBL;Acc:W5P9Q3]
ENSOARG00000006695	oar-miR-3959-3p,novel_394,oar-miR-3956-3p,oar-miR-133,oar-miR-199a-3p,oar-miR-181a,oar-miR-411a-5p	-	Uncharacterized protein [Source:UniProtKB/TrEMBL;Acc:W5P9Q9]
ENSOARG00000006698	novel_429,novel_236,novel_277,oar-miR-30a-3p,oar-miR-370-3p,oar-miR-136,novel_279,novel_411,oar-miR-411b-3p,oar-miR-543-3p,novel_312,novel_212,oar-miR-433-3p,novel_356,novel_402,oar-miR-1197-3p,oar-miR-3955-3p,oar-miR-370-5p	RRP9	ribosomal RNA processing 9, small subunit (SSU) processome component, homolog (yeast) [Source:HGNC Symbol;Acc:HGNC:16829]
ENSOARG00000006699	oar-miR-125b,novel_416,novel_211,oar-miR-30a-5p,oar-miR-136,oar-miR-3955-5p,novel_387,oar-miR-329a-3p,oar-miR-30c,oar-let-7d,oar-miR-200b,oar-miR-329b-5p,oar-miR-134-3p,novel_284,oar-miR-200c,oar-miR-30b,oar-miR-106b,oar-miR-22-3p,novel_384,oar-let-7a,novel_299,oar-miR-23a,oar-miR-3955-3p,oar-let-7c,oar-miR-23b,novel_236,oar-let-7f,oar-miR-487b-5p,oar-let-7i,oar-miR-26b,oar-miR-493-5p,novel_325,o…	PSMD14	proteasome (prosome, macropain) 26S subunit, non-ATPase, 14 [Source:HGNC Symbol;Acc:HGNC:16889]
ENSOARG00000006701	oar-miR-29a,novel_425,oar-miR-432,oar-miR-485-5p,oar-miR-412-5p,oar-miR-29b,novel_402,novel_246,oar-miR-410-5p,oar-miR-381-3p,oar-miR-758-3p,oar-miR-1197-5p,novel_215,oar-miR-134-5p,novel_123,novel_324,oar-miR-143,oar-miR-493-5p,novel_233,novel_277,oar-miR-362,oar-miR-152,novel_429,novel_376,novel_263,oar-miR-485-3p,oar-miR-323b,novel_218,oar-miR-150,novel_384,oar-miR-1185-3p,oar-miR-496-3p,novel…	PLD2	phospholipase D2 [Source:HGNC Symbol;Acc:HGNC:9068]
ENSOARG00000006710	novel_249,oar-miR-125b,oar-miR-150,oar-miR-30a-3p	OLFM4	olfactomedin 4 [Source:HGNC Symbol;Acc:HGNC:17190]
ENSOARG00000006723	oar-miR-411b-3p,oar-miR-544-3p,oar-miR-493-3p,oar-miR-485-5p,novel_324,novel_384,oar-miR-1197-3p,oar-miR-134-3p,novel_236,oar-miR-125b,oar-miR-133,oar-miR-218a,novel_284	TXNDC11	thioredoxin domain containing 11 [Source:HGNC Symbol;Acc:HGNC:28030]
ENSOARG00000006730	novel_428,oar-miR-412-5p,oar-miR-485-5p,oar-miR-495-3p,novel_425,oar-miR-431,oar-miR-655-3p,novel_378,novel_429,novel_403,oar-miR-27a,oar-miR-103,oar-miR-493-5p,oar-miR-3958-3p,novel_233,novel_211,oar-miR-221,novel_281,oar-miR-107,oar-miR-541-3p,oar-miR-655-5p,oar-miR-369-3p,oar-miR-19b,oar-miR-380-3p,novel_163	PI15	peptidase inhibitor 15 [Source:HGNC Symbol;Acc:HGNC:8946]
ENSOARG00000006733	oar-miR-411b-3p,novel_394,oar-miR-16b,oar-miR-3955-5p,oar-miR-329a-3p,oar-miR-370-3p,novel_249,novel_403,oar-miR-133,oar-miR-125b,oar-miR-148a,oar-miR-30a-3p,oar-miR-1193-5p,oar-miR-485-3p,oar-miR-3955-3p,oar-miR-543-5p,novel_384,oar-miR-22-3p,oar-miR-134-3p,oar-miR-299-3p,oar-miR-433-3p,novel_235,oar-miR-541-3p,novel_312,oar-miR-134-5p,oar-miR-329b-3p,novel_381,novel_325,oar-miR-362,oar-miR-152,…	-	Uncharacterized protein [Source:UniProtKB/TrEMBL;Acc:W5P9V0]
ENSOARG00000006757	novel_211,novel_356,novel_394,oar-miR-1197-5p,novel_428	CHCHD3	coiled-coil-helix-coiled-coil-helix domain containing 3 [Source:HGNC Symbol;Acc:HGNC:21906]
ENSOARG00000006772	oar-miR-133,oar-miR-181a,oar-miR-379-3p,novel_242,novel_277,novel_416,oar-miR-1193-5p,oar-miR-493-5p,oar-miR-143,novel_281,oar-miR-136,novel_279,novel_123,novel_106,oar-miR-541-3p,oar-miR-411a-3p,oar-miR-369-3p,oar-miR-374b,oar-miR-200a,oar-miR-200c,oar-miR-323a-5p,oar-miR-381-3p,novel_290,novel_402,oar-miR-495-3p,novel_425,oar-miR-154b-5p,oar-miR-539-5p,oar-miR-543-5p,novel_378	-	Uncharacterized protein [Source:UniProtKB/TrEMBL;Acc:W5P9Z2]
ENSOARG00000006773	oar-miR-3955-3p,novel_263,oar-miR-431,oar-miR-323b,oar-let-7c,oar-let-7a,novel_213,novel_290,novel_356,oar-miR-382-5p,novel_428,oar-miR-299-3p,oar-miR-200c,oar-miR-544-5p,oar-miR-665-3p,oar-miR-329b-5p,oar-miR-136,oar-miR-380-5p,oar-let-7d,oar-miR-370-3p,oar-miR-3956-3p,oar-miR-133,oar-miR-1193-5p,oar-miR-30a-3p,oar-let-7b,oar-miR-539-5p,oar-miR-409-3p,oar-let-7g,novel_246,oar-miR-411a-5p,oar-miR…	ZNF689	zinc finger protein 689 [Source:HGNC Symbol;Acc:HGNC:25173]
ENSOARG00000006789	oar-miR-154a-5p,oar-miR-655-5p,oar-miR-541-5p,novel_312,novel_376,oar-miR-377-3p,oar-miR-668-3p,oar-miR-199a-3p,oar-miR-3958-3p,oar-miR-376e-5p,novel_402,oar-miR-432,novel_425,oar-miR-409-3p,oar-miR-200a,oar-miR-758-3p,oar-miR-381-3p,novel_292,novel_279,oar-miR-380-3p,oar-miR-200b,novel_394,oar-miR-3956-3p,novel_416,oar-miR-106a,novel_211,oar-miR-370-5p,oar-miR-299-3p,oar-miR-433-3p,oar-miR-200c,…	IRAK1BP1	interleukin-1 receptor-associated kinase 1 binding protein 1 [Source:HGNC Symbol;Acc:HGNC:17368]
ENSOARG00000006792	oar-miR-30a-5p,oar-miR-106a,oar-miR-199a-3p,oar-miR-17-5p,oar-miR-362,oar-miR-200b,oar-miR-487a-5p,oar-miR-30c,oar-miR-106b,oar-miR-30b,oar-miR-200c,oar-miR-323a-5p,oar-miR-758-3p,oar-miR-382-5p,oar-miR-30d,oar-miR-370-5p,oar-miR-150	MLIP	muscular LMNA-interacting protein [Source:HGNC Symbol;Acc:HGNC:21355]
ENSOARG00000006797	novel_246,novel_425,oar-miR-411a-5p,oar-miR-376d,novel_378,oar-miR-758-3p,oar-miR-1197-5p,oar-miR-21,novel_54,oar-miR-376b-3p,novel_281,novel_215,oar-miR-26a,oar-miR-541-3p,oar-miR-655-5p,oar-miR-19b,oar-miR-299-5p,oar-miR-541-5p,novel_312,oar-miR-329a-5p,oar-miR-362,novel_429,oar-miR-487b-5p,novel_277,oar-miR-26b,novel_233,oar-miR-493-5p,oar-miR-150,oar-miR-376a-3p,novel_263,novel_398,novel_218,…	LECT1	leukocyte cell derived chemotaxin 1 [Source:HGNC Symbol;Acc:HGNC:17005]
ENSOARG00000006799	oar-miR-541-3p,oar-miR-543-5p,novel_394,oar-miR-493-3p,oar-miR-3955-5p,novel_402,oar-miR-1197-3p,novel_213,novel_429,oar-miR-758-3p,novel_236,novel_212,oar-miR-21,oar-miR-1193-5p,novel_235	ACOT8	acyl-CoA thioesterase 8 [Source:HGNC Symbol;Acc:HGNC:15919]
ENSOARG00000006802	oar-miR-665-3p,oar-miR-411a-3p,oar-miR-411b-3p,oar-miR-329b-5p,oar-miR-329a-5p,oar-miR-200b,novel_163,oar-miR-376c-3p,oar-miR-16b,oar-miR-30c,oar-miR-30a-5p,novel_233,oar-miR-3958-5p,oar-miR-3956-3p,novel_416,oar-miR-199a-3p,oar-miR-379-3p,oar-miR-543-5p,oar-miR-376a-5p,oar-miR-539-5p,novel_218,oar-miR-376e-3p,oar-miR-432,oar-miR-381-3p,oar-miR-30d,novel_284,oar-miR-299-3p,novel_54,oar-miR-494-3p…	PROP1	PROP paired-like homeobox 1 [Source:HGNC Symbol;Acc:HGNC:9455]
ENSOARG00000006806	oar-miR-134-5p,novel_123,novel_324,oar-miR-329b-3p,novel_312,oar-miR-299-5p,oar-miR-377-3p,oar-miR-152,novel_236,novel_376,oar-miR-27a,novel_325,novel_246,oar-miR-485-5p,oar-miR-539-5p,oar-miR-376a-5p,oar-miR-1197-5p,novel_54,novel_387,novel_106,oar-miR-329a-3p,oar-miR-411b-3p,oar-miR-665-3p,oar-miR-487a-5p,oar-miR-125b,oar-miR-133,oar-miR-148a,oar-miR-30a-3p,oar-miR-1193-5p,novel_211,novel_249,n…	SERPINB11	serpin peptidase inhibitor, clade B (ovalbumin), member 11 (gene/pseudogene) [Source:HGNC Symbol;Acc:HGNC:14221]
ENSOARG00000006809	novel_136,oar-miR-200a,novel_428,novel_249,novel_325,oar-miR-3958-3p,oar-miR-485-5p,oar-miR-541-5p,novel_263	-	Uncharacterized protein [Source:UniProtKB/TrEMBL;Acc:W5PA32]
ENSOARG00000006838	oar-miR-199a-3p,novel_376,oar-miR-17-5p,oar-miR-194,oar-miR-30a-5p,oar-miR-30c,oar-miR-19b,oar-miR-411b-3p,oar-miR-30b,oar-miR-200c,novel_284,oar-miR-30d,novel_292,oar-miR-1185-3p,oar-miR-106b,oar-miR-23a,oar-miR-495-3p,oar-miR-376e-5p,oar-miR-409-3p,oar-miR-23b	CFL2	cofilin 2 (muscle) [Source:HGNC Symbol;Acc:HGNC:1875]
ENSOARG00000006840	novel_325,oar-miR-493-5p,novel_211,oar-miR-27a,oar-miR-668-3p,novel_242,oar-miR-487b-5p,oar-miR-3956-3p,novel_403,oar-miR-329a-5p,oar-miR-329b-5p,oar-miR-369-3p,oar-miR-411b-3p,novel_411,novel_281,oar-miR-410-5p,oar-miR-410-3p,oar-miR-154b-3p,oar-miR-154a-3p,novel_284,oar-miR-200a,oar-miR-487a-3p,oar-miR-539-3p,oar-miR-382-5p,novel_378,oar-miR-543-5p,oar-miR-539-5p,oar-miR-495-3p,oar-miR-493-3p	DIMT1	DIM1 dimethyladenosine transferase 1 homolog [Source:HGNC Symbol;Acc:HGNC:30217]
ENSOARG00000006847	oar-miR-30a-5p,oar-miR-370-3p,oar-miR-3958-5p,oar-miR-218a,oar-miR-17-5p,oar-miR-106a,oar-miR-30a-3p,oar-miR-200b,novel_394,oar-miR-30c,novel_290,novel_213,oar-miR-106b,oar-miR-134-3p,oar-miR-200c,oar-miR-30b,oar-miR-544-3p,oar-miR-431,oar-miR-23b,novel_384,oar-miR-376a-3p,oar-miR-23a,oar-miR-143,novel_236,novel_312,oar-miR-541-5p,novel_281,oar-miR-376b-3p,novel_411,oar-miR-30d,oar-miR-10a,oar-mi…	-	Uncharacterized protein [Source:UniProtKB/TrEMBL;Acc:W5PA73]
ENSOARG00000006876	oar-miR-30a-3p,novel_414,novel_394,novel_106,novel_356,oar-miR-1185-3p,oar-miR-3956-5p,oar-miR-323a-5p,oar-miR-154a-3p,oar-miR-433-3p,novel_428,oar-miR-539-3p,oar-miR-382-5p,oar-miR-544-3p,novel_384,novel_381,oar-miR-3958-3p,oar-miR-493-5p,oar-miR-655-5p,oar-miR-154a-5p,novel_411,novel_324,oar-miR-134-5p,novel_337,oar-miR-154b-3p,oar-miR-200a,oar-miR-758-3p,oar-miR-409-3p,oar-miR-154b-5p,novel_42…	BAZ1A	bromodomain adjacent to zinc finger domain, 1A [Source:HGNC Symbol;Acc:HGNC:960]
ENSOARG00000006880	oar-miR-323c,oar-miR-323a-5p,oar-miR-30b,oar-miR-30d,novel_212,novel_356,oar-miR-323a-3p,novel_290,novel_299,oar-miR-154b-5p,oar-miR-495-3p,novel_425,novel_246,oar-miR-376e-5p,oar-miR-495-5p,oar-miR-3955-3p,novel_398,novel_416,oar-miR-362,oar-miR-143,novel_233,oar-miR-30a-5p,oar-miR-433-5p,oar-miR-370-3p,novel_215,novel_393,novel_394,oar-miR-541-3p,oar-miR-380-3p,oar-miR-487a-5p	SERPINB7	serpin peptidase inhibitor, clade B (ovalbumin), member 7 [Source:HGNC Symbol;Acc:HGNC:13902]
ENSOARG00000006886	novel_213,novel_236,oar-miR-668-3p,oar-miR-485-3p,oar-miR-411b-3p,oar-miR-370-5p,oar-miR-376e-3p,novel_378,oar-miR-376c-3p,oar-miR-150,novel_281,novel_402,novel_279,novel_411	-	Uncharacterized protein [Source:UniProtKB/TrEMBL;Acc:W5PAB4]
ENSOARG00000006899	oar-miR-30a-5p,oar-miR-106a,oar-miR-379-3p,oar-miR-148a,oar-miR-17-5p,novel_403,oar-miR-3959-5p,oar-miR-411a-3p,oar-miR-369-3p,oar-miR-380-3p,oar-miR-329a-3p,oar-miR-30c,oar-miR-16b,novel_290,oar-miR-106b,oar-miR-30b,novel_136,oar-miR-544-3p,oar-miR-655-3p,oar-miR-1197-3p,oar-miR-493-5p,oar-miR-26b,oar-miR-152,oar-miR-299-5p,oar-miR-3959-3p,oar-miR-19b,oar-miR-543-3p,novel_204,oar-miR-376c-5p,oar…	PHIP	pleckstrin homology domain interacting protein [Source:HGNC Symbol;Acc:HGNC:15673]
ENSOARG00000006907	oar-miR-148a,oar-miR-377-3p,oar-miR-152,oar-miR-668-3p,oar-miR-411b-3p,oar-miR-329b-5p,oar-miR-329a-5p,oar-miR-494-5p,novel_215,oar-miR-380-5p,oar-miR-154a-5p,novel_290,oar-miR-323a-3p,oar-miR-758-3p,oar-miR-544-3p,oar-miR-539-5p,oar-miR-23b,oar-miR-150,oar-miR-23a	CDH2	cadherin 2, type 1, N-cadherin (neuronal) [Source:HGNC Symbol;Acc:HGNC:1759]
ENSOARG00000006923	novel_387	RSL1D1	ribosomal L1 domain containing 1 [Source:HGNC Symbol;Acc:HGNC:24534]
ENSOARG00000006924	oar-miR-323a-5p,novel_212,oar-miR-487b-5p,oar-miR-329a-5p,oar-miR-494-5p,oar-miR-329b-5p,oar-miR-495-3p,oar-miR-329a-3p,oar-miR-329b-3p,novel_384	CELF1	CUGBP, Elav-like family member 1 [Source:HGNC Symbol;Acc:HGNC:2549]
ENSOARG00000006928	novel_402,novel_246,oar-miR-432,oar-miR-539-5p,oar-miR-1197-5p,novel_337,oar-miR-410-5p,novel_281,novel_215,oar-miR-329b-3p,oar-miR-543-3p,novel_163,oar-miR-541-5p,novel_236,oar-miR-487b-5p,oar-miR-199a-3p,oar-miR-181a,oar-miR-27a,novel_277,oar-miR-3958-3p,novel_325,novel_381,novel_384,oar-miR-495-3p,novel_218,novel_398,oar-miR-495-5p,oar-miR-433-3p,novel_213,oar-miR-16b,oar-miR-329a-3p,oar-miR-4…	KARS	lysyl-tRNA synthetase [Source:HGNC Symbol;Acc:HGNC:6215]
ENSOARG00000006930	oar-miR-433-3p,oar-miR-21,novel_54,oar-miR-487a-3p,oar-miR-299-3p,oar-miR-409-5p,oar-miR-376a-3p,novel_425,oar-miR-1197-3p,oar-miR-412-5p,oar-miR-29b,oar-miR-29a,oar-miR-376d,oar-miR-485-3p,oar-miR-27a,oar-miR-379-3p,oar-miR-377-3p,novel_403,oar-miR-143,novel_211,oar-miR-370-3p,oar-miR-154a-5p,oar-miR-3955-5p,oar-miR-376b-3p,novel_393,oar-miR-329b-5p,oar-miR-329a-5p,oar-miR-487a-5p,oar-miR-411a-3p	PLEKHH2	pleckstrin homology domain containing, family H (with MyTH4 domain) member 2 [Source:HGNC Symbol;Acc:HGNC:30506]
ENSOARG00000006931	oar-miR-10a,oar-miR-494-3p,novel_54,oar-miR-134-3p,oar-miR-758-3p,oar-miR-382-5p,oar-miR-409-3p,oar-let-7g,oar-let-7c,oar-miR-29a,oar-miR-543-5p,oar-let-7b,novel_425,oar-let-7a,oar-miR-485-5p,novel_384,oar-miR-29b,oar-miR-150,oar-miR-194,oar-miR-143,oar-miR-433-5p,oar-miR-27a,oar-let-7i,oar-miR-148a,oar-miR-377-3p,oar-miR-152,novel_236,oar-let-7f,oar-miR-411b-3p,oar-let-7d,novel_215	C9orf152	chromosome 9 open reading frame 152 [Source:HGNC Symbol;Acc:HGNC:31455]
ENSOARG00000006933	oar-let-7c,oar-miR-23b,novel_398,oar-miR-495-3p,oar-let-7a,oar-miR-23a,oar-miR-150,oar-miR-496-3p,oar-miR-1185-3p,novel_356,oar-miR-200c,novel_136,novel_284,oar-miR-200b,oar-miR-494-5p,oar-let-7d,oar-miR-16b,novel_279,oar-miR-3958-5p,novel_211,oar-miR-30a-3p,oar-let-7g,novel_378,oar-miR-539-5p,novel_347,oar-let-7b,novel_246,oar-miR-412-5p,oar-miR-376e-5p,oar-miR-410-5p,novel_292,novel_54,oar-miR-…	RSF1	remodeling and spacing factor 1 [Source:HGNC Symbol;Acc:HGNC:18118]
ENSOARG00000006935	oar-miR-485-5p,novel_246,oar-let-7g,novel_378,oar-let-7b,oar-miR-21,oar-miR-200a,oar-miR-323a-3p,oar-miR-381-3p,oar-miR-134-5p,oar-miR-376c-5p,oar-miR-19b,novel_242,oar-miR-199a-3p,oar-let-7i,oar-miR-377-3p,oar-miR-152,oar-let-7f,novel_236,novel_376,novel_233,oar-let-7a,oar-let-7c,novel_398,oar-miR-323b,oar-miR-3955-3p,novel_428,novel_284,oar-miR-496-3p,oar-miR-1185-3p,novel_290,oar-let-7d,novel_…	ZNF354B	zinc finger protein 354B [Source:HGNC Symbol;Acc:HGNC:17197]
ENSOARG00000006951	oar-miR-30a-5p,oar-miR-30d,oar-miR-1197-5p,oar-miR-125b,oar-miR-30b,oar-miR-487a-5p,oar-miR-376a-5p,novel_398,oar-miR-495-5p,oar-miR-329b-5p,oar-miR-329a-5p,novel_299,oar-miR-377-5p,oar-miR-30c,oar-miR-154b-5p	CAMK2A	calcium/calmodulin-dependent protein kinase II alpha [Source:HGNC Symbol;Acc:HGNC:1460]
ENSOARG00000006957	oar-miR-1193-5p,novel_351,oar-miR-3959-3p	PSAP	prosaposin [Source:HGNC Symbol;Acc:HGNC:9498]
ENSOARG00000006959	novel_123,novel_402,oar-miR-655-5p,oar-miR-1197-5p,oar-miR-148a,oar-miR-125b,oar-miR-152,oar-miR-323a-5p,oar-miR-10a,oar-miR-370-3p,oar-miR-1185-3p	BPIFB1	BPI fold containing family B, member 1 [Source:HGNC Symbol;Acc:HGNC:16108]
ENSOARG00000006969	novel_299,oar-miR-409-3p,oar-miR-370-5p,novel_378,oar-miR-544-3p,oar-miR-200a,oar-miR-1197-5p,novel_428,novel_290,oar-miR-26a,oar-miR-16b,oar-miR-541-3p,oar-miR-487a-5p,oar-miR-1193-5p,oar-miR-377-3p,novel_325,oar-miR-493-5p,oar-miR-26b	TGM6	transglutaminase 6 [Source:HGNC Symbol;Acc:HGNC:16255]
ENSOARG00000006971	oar-miR-432,oar-miR-411a-5p,novel_402,oar-miR-412-5p,oar-miR-376a-5p,oar-miR-494-3p,novel_54,oar-miR-10a,oar-miR-200a,oar-miR-758-3p,novel_212,oar-miR-154b-3p,novel_123,oar-miR-3957-5p,novel_312,novel_163,oar-miR-541-3p,oar-miR-27a,novel_236,novel_429,oar-miR-23a,oar-miR-150,oar-miR-23b,oar-miR-3955-3p,novel_398,oar-miR-485-3p,oar-miR-154a-3p,oar-miR-433-3p,oar-miR-3957-3p,oar-miR-299-3p,oar-miR-…	SERPINB10	serpin peptidase inhibitor, clade B (ovalbumin), member 10 [Source:HGNC Symbol;Acc:HGNC:8942]
ENSOARG00000006978	novel_393,oar-miR-16b,oar-miR-329b-3p,oar-miR-432,oar-miR-329a-3p,oar-miR-431,oar-miR-30d,oar-miR-3956-3p,oar-miR-299-3p,oar-miR-377-3p,oar-miR-30a-5p,novel_401,oar-miR-143	-	Uncharacterized protein [Source:UniProtKB/TrEMBL;Acc:W5PAL6]
ENSOARG00000006982	oar-miR-539-3p,oar-miR-134-3p,oar-miR-487a-3p,oar-miR-154a-3p,oar-miR-433-3p,oar-miR-323c,oar-miR-1185-5p,oar-miR-154b-3p,novel_292,novel_246,novel_384,novel_425,oar-miR-495-3p,oar-let-7a,oar-let-7b,oar-miR-3955-3p,oar-miR-485-3p,oar-miR-409-3p,oar-let-7c,oar-let-7g,oar-miR-487b-5p,novel_403,oar-let-7f,oar-let-7i,oar-miR-30a-3p,novel_211,oar-miR-154a-5p,oar-let-7d,novel_204,oar-miR-329b-5p	AQP4	aquaporin 4 [Source:HGNC Symbol;Acc:HGNC:637]
ENSOARG00000006991	oar-miR-299-5p,novel_272,novel_215,oar-miR-329b-3p,oar-miR-152,oar-miR-377-3p,novel_277,oar-miR-29a,novel_402,oar-miR-29b,oar-miR-154b-5p,oar-miR-432,oar-miR-323a-3p,novel_212,oar-miR-200a,oar-miR-200b,novel_387,oar-miR-3955-5p,novel_106,oar-miR-329a-3p,oar-miR-380-5p,oar-miR-3958-5p,oar-miR-3956-3p,oar-miR-133,oar-miR-17-5p,oar-miR-148a,oar-miR-106a,oar-miR-30a-3p,novel_409,oar-miR-323b,oar-miR-…	-	Uncharacterized protein [Source:UniProtKB/TrEMBL;Acc:W5PAN5]
ENSOARG00000006993	oar-miR-26a,novel_324,novel_123,oar-miR-329a-5p,oar-miR-541-3p,oar-miR-181a,oar-miR-152,novel_429,novel_236,novel_376,novel_381,oar-miR-26b,novel_425,oar-miR-432,oar-miR-485-5p,oar-miR-376e-5p,oar-miR-1185-5p,oar-miR-10a,novel_401,novel_337,novel_106,oar-miR-329b-5p,oar-miR-133,oar-miR-10b,oar-miR-218a,oar-miR-148a,oar-miR-370-3p,novel_299,oar-miR-150,novel_384,novel_218,oar-miR-544-3p,oar-miR-54…	RASSF7	Ras association (RalGDS/AF-6) domain family (N-terminal) member 7 [Source:HGNC Symbol;Acc:HGNC:1166]
ENSOARG00000006994	oar-miR-543-5p,oar-miR-3955-3p,oar-miR-432,oar-miR-1185-3p,novel_356,oar-miR-496-5p,oar-miR-200c,oar-miR-10a,oar-miR-329a-5p,oar-miR-411b-3p,oar-miR-374b,oar-miR-380-3p,oar-miR-30a-3p,novel_416,oar-miR-27a,novel_429,novel_236,oar-miR-487b-5p	MTRF1	mitochondrial translational release factor 1 [Source:HGNC Symbol;Acc:HGNC:7469]
ENSOARG00000006996	novel_263,oar-miR-3957-3p,novel_136,oar-miR-200c,oar-miR-134-3p,oar-miR-496-3p,novel_290,oar-miR-329a-3p,novel_387,novel_279,oar-miR-16b,oar-miR-200b,novel_394,oar-miR-665-3p,oar-miR-487a-5p,oar-miR-3956-3p,oar-miR-3958-5p,novel_425,oar-miR-154b-5p,oar-miR-323c,oar-miR-10a,novel_212,oar-miR-323a-3p,oar-miR-329b-3p,novel_123,oar-miR-541-5p,novel_204,novel_277,oar-miR-199a-3p,novel_376,oar-miR-377-…	MYL3	myosin, light chain 3, alkali; ventricular, skeletal, slow [Source:HGNC Symbol;Acc:HGNC:7584]
ENSOARG00000007003	oar-miR-1185-3p,oar-miR-27a,oar-miR-3956-3p,oar-miR-200a,oar-miR-29a,oar-miR-374a,oar-miR-29b,oar-miR-136,novel_246,novel_384	-	Uncharacterized protein [Source:UniProtKB/TrEMBL;Acc:W5PAP4]
ENSOARG00000007006	oar-miR-218a,novel_376,oar-miR-199a-3p,oar-miR-25,oar-miR-668-3p,oar-miR-103,oar-miR-107,oar-miR-16b,oar-miR-134-5p,oar-miR-3955-5p,novel_215,oar-miR-329a-3p,oar-miR-154a-5p,oar-miR-380-5p,oar-miR-329b-3p,oar-miR-411b-3p,novel_163,novel_212,oar-miR-539-3p,oar-miR-487a-3p,oar-miR-1197-5p,novel_284,oar-miR-154a-3p,novel_213,oar-miR-22-3p,oar-miR-485-5p,oar-miR-1197-3p,oar-miR-495-3p,novel_398	LRRC1	leucine rich repeat containing 1 [Source:HGNC Symbol;Acc:HGNC:14307]
ENSOARG00000007007	novel_387,oar-miR-23a,oar-miR-376c-5p,oar-miR-329a-5p,oar-miR-329b-5p	KCTD1	potassium channel tetramerization domain containing 1 [Source:HGNC Symbol;Acc:HGNC:18249]
ENSOARG00000007011	oar-miR-106b,novel_356,novel_236,oar-miR-758-3p,novel_429,oar-miR-17-5p,oar-miR-106a,novel_312,oar-miR-3957-5p	TRIM25	tripartite motif containing 25 [Source:HGNC Symbol;Acc:HGNC:12932]
ENSOARG00000007041	oar-miR-1193-5p,novel_123,oar-miR-134-3p,oar-miR-433-5p	-	Uncharacterized protein [Source:UniProtKB/TrEMBL;Acc:W5PAT9]
ENSOARG00000007042	oar-miR-369-3p,oar-miR-655-3p,oar-miR-23b,oar-miR-200b,oar-miR-23a,novel_211,oar-miR-496-3p,oar-miR-382-5p,oar-miR-200c	ESRP1	epithelial splicing regulatory protein 1 [Source:HGNC Symbol;Acc:HGNC:25966]
ENSOARG00000007044	oar-miR-27a,oar-miR-370-5p	-	Uncharacterized protein [Source:UniProtKB/TrEMBL;Acc:W5PAU1]
ENSOARG00000007051	oar-miR-665-3p,oar-miR-376a-5p,oar-miR-3955-5p,oar-miR-136,oar-miR-154b-3p,oar-miR-154a-3p,oar-miR-539-3p,oar-miR-152,oar-miR-487a-3p,oar-miR-148a	CEP126	centrosomal protein 126kDa [Source:HGNC Symbol;Acc:HGNC:29264]
ENSOARG00000007056	oar-miR-758-3p,oar-miR-1197-5p,oar-miR-494-3p,oar-miR-29a,oar-miR-409-3p,oar-miR-485-5p,oar-miR-376e-5p,novel_402,oar-miR-29b,novel_246,oar-miR-154b-5p,novel_233,novel_381,oar-miR-143,oar-miR-152,novel_429,novel_236,novel_376,oar-miR-199a-3p,oar-miR-668-3p,novel_281,novel_393,oar-miR-134-5p,novel_290,oar-miR-22-3p,oar-miR-134-3p,novel_428,novel_136,novel_218,oar-miR-544-3p,oar-miR-543-5p,oar-miR-…	NUP214	nucleoporin 214kDa [Source:HGNC Symbol;Acc:HGNC:8064]
ENSOARG00000007058	novel_212	LMNTD2	lamin tail domain containing 2 [Source:HGNC Symbol;Acc:HGNC:28561]
ENSOARG00000007060	novel_290,novel_356,novel_325,oar-miR-299-3p	-	Uncharacterized protein [Source:UniProtKB/TrEMBL;Acc:W5PAV6]
ENSOARG00000007063	novel_263	LMBR1	limb development membrane protein 1 [Source:HGNC Symbol;Acc:HGNC:13243]
ENSOARG00000007070	oar-miR-125b,oar-miR-10b,oar-miR-218a,oar-miR-25,oar-miR-30a-3p,novel_416,oar-miR-370-3p,oar-miR-30a-5p,novel_249,oar-miR-16b,novel_387,oar-miR-3955-5p,novel_279,oar-miR-30c,oar-miR-544-5p,oar-miR-380-3p,novel_428,oar-miR-487a-3p,oar-miR-299-3p,oar-miR-134-3p,novel_284,oar-miR-30b,novel_235,oar-miR-433-3p,oar-miR-496-5p,novel_213,oar-miR-22-3p,novel_218,oar-miR-485-3p,novel_263,novel_398,oar-miR-…	GCLC	glutamate-cysteine ligase, catalytic subunit [Source:HGNC Symbol;Acc:HGNC:4311]
ENSOARG00000007081	oar-miR-432,oar-miR-485-5p,oar-miR-412-5p,novel_54,oar-miR-1197-5p,oar-miR-410-5p,oar-miR-381-3p,novel_411,oar-miR-154a-5p,oar-miR-134-5p,novel_215,oar-miR-655-5p,oar-miR-19b,novel_236,novel_376,oar-miR-1197-3p,oar-miR-150,oar-miR-493-3p,oar-miR-370-5p,oar-miR-30b,novel_235,novel_428,novel_284,oar-miR-22-3p,novel_356,novel_213,novel_290,novel_106,oar-miR-16b,novel_279,oar-miR-494-5p,oar-miR-30a-3…	THADA	thyroid adenoma associated [Source:HGNC Symbol;Acc:HGNC:19217]
ENSOARG00000007083	oar-miR-370-3p,oar-miR-329a-3p,oar-miR-1193-5p,oar-miR-329b-3p,oar-miR-377-3p,oar-miR-299-3p,novel_376	-	Uncharacterized protein [Source:UniProtKB/TrEMBL;Acc:W5PAX9]
ENSOARG00000007088	oar-miR-433-3p,oar-miR-539-5p	GSPT1	G1 to S phase transition 1 [Source:HGNC Symbol;Acc:HGNC:4621]
ENSOARG00000007093	novel_425	FAM206A	family with sequence similarity 206, member A [Source:HGNC Symbol;Acc:HGNC:1364]
ENSOARG00000007099	oar-miR-221	-	Uncharacterized protein [Source:UniProtKB/TrEMBL;Acc:W5PB00]
ENSOARG00000007108	oar-miR-1197-3p,oar-miR-29b,novel_324,oar-miR-543-5p,oar-miR-29a,oar-miR-19b,oar-miR-134-3p,novel_401	ARHGEF7	Rho guanine nucleotide exchange factor (GEF) 7 [Source:HGNC Symbol;Acc:HGNC:15607]
ENSOARG00000007114	oar-miR-1197-5p,novel_212,novel_292,oar-miR-323a-3p,oar-miR-381-3p,oar-miR-412-5p,novel_246,oar-miR-376d,oar-miR-199a-3p,novel_429,oar-miR-152,oar-miR-26b,oar-miR-154a-5p,oar-miR-26a,novel_215,novel_324,oar-miR-376b-3p,oar-miR-329a-5p,oar-miR-374b,oar-miR-200c,oar-miR-487a-3p,oar-miR-299-3p,novel_356,oar-miR-377-5p,oar-miR-376a-3p,novel_218,oar-miR-103,oar-miR-30a-3p,oar-miR-379-3p,oar-miR-148a,o…	ELOVL7	ELOVL fatty acid elongase 7 [Source:HGNC Symbol;Acc:HGNC:26292]
ENSOARG00000007119	novel_337,oar-miR-1185-3p,oar-miR-410-5p,novel_356,oar-miR-487a-3p,oar-miR-655-3p,oar-let-7b,oar-miR-544-3p,oar-let-7g,oar-let-7c,novel_384,oar-let-7a,novel_211,oar-miR-493-5p,novel_381,oar-let-7f,oar-miR-377-3p,oar-miR-181a,oar-let-7i,oar-miR-543-3p,oar-miR-369-3p,oar-let-7d	-	Uncharacterized protein [Source:UniProtKB/TrEMBL;Acc:W5PB20]
ENSOARG00000007120	novel_213,oar-miR-134-3p,novel_284,oar-miR-1197-5p,oar-miR-323c,oar-miR-539-5p,oar-miR-29a,oar-miR-543-5p,oar-miR-3955-3p,oar-miR-29b,novel_299,oar-miR-433-5p,oar-miR-3958-3p,novel_233,oar-miR-3956-3p,novel_429,novel_236,oar-miR-494-5p,oar-miR-329b-5p,oar-miR-329a-5p,novel_215,oar-miR-134-5p	MRPS22	mitochondrial ribosomal protein S22 [Source:HGNC Symbol;Acc:HGNC:14508]
ENSOARG00000007121	novel_356,oar-miR-370-5p	-	Uncharacterized protein [Source:UniProtKB/TrEMBL;Acc:W5PB22]
ENSOARG00000007124	oar-miR-150,oar-miR-23a,oar-miR-431,oar-miR-323b,novel_263,oar-miR-544-3p,oar-miR-543-5p,oar-miR-370-5p,oar-miR-23b,novel_428,oar-miR-299-3p,oar-miR-200c,novel_290,oar-miR-1185-3p,oar-miR-16b,oar-miR-107,oar-miR-200b,oar-miR-494-5p,oar-miR-133,oar-miR-103,oar-miR-370-3p,oar-miR-29b,novel_425,oar-miR-539-5p,oar-miR-29a,novel_212,oar-miR-323c,oar-miR-134-5p,novel_324,oar-miR-543-3p,oar-miR-3959-3p,…	IKBKAP	inhibitor of kappa light polypeptide gene enhancer in B-cells, kinase complex-associated protein [Source:HGNC Symbol;Acc:HGNC:5959]
ENSOARG00000007130	oar-miR-493-5p,oar-miR-541-3p,oar-miR-541-5p,novel_376,oar-miR-329b-3p,oar-miR-329a-3p	CLSTN1	calsyntenin 1 [Source:HGNC Symbol;Acc:HGNC:17447]
ENSOARG00000007135	oar-miR-362,novel_236,novel_429,oar-miR-30a-3p,oar-miR-370-3p,novel_213,oar-miR-29b,oar-miR-134-5p,novel_123,novel_425,oar-miR-539-5p,oar-miR-29a	-	Uncharacterized protein [Source:UniProtKB/TrEMBL;Acc:W5PB53]
ENSOARG00000007138	oar-miR-655-3p,oar-miR-3955-3p,oar-miR-106b,novel_356,oar-miR-433-3p,oar-miR-323a-5p,oar-miR-380-3p,oar-miR-544-5p,novel_394,oar-miR-329b-5p,oar-miR-494-5p,oar-miR-30a-5p,oar-miR-17-5p,oar-miR-106a,oar-miR-30a-3p,oar-miR-25,oar-miR-1193-5p,oar-miR-376a-5p,oar-miR-409-3p,oar-miR-323a-3p,oar-miR-200a,oar-miR-1197-5p,novel_54,oar-miR-323c,novel_204,novel_163,novel_281,oar-miR-154a-5p,oar-miR-493-5p,…	CD302	CD302 molecule [Source:HGNC Symbol;Acc:HGNC:30843]
ENSOARG00000007144	oar-miR-485-3p,oar-miR-544-3p,oar-miR-29a,oar-miR-543-5p,oar-miR-370-5p,oar-miR-23b,oar-miR-29b,novel_402,oar-miR-154b-5p,novel_425,oar-miR-23a,oar-miR-154b-3p,novel_337,oar-miR-487a-3p,oar-miR-539-3p,novel_54,oar-miR-154a-3p,oar-miR-411b-3p,novel_312,novel_387,oar-miR-136,novel_123,novel_233,oar-miR-493-5p,novel_381,novel_249,oar-miR-377-3p,oar-miR-668-3p	TCOF1	Treacher Collins-Franceschetti syndrome 1 [Source:HGNC Symbol;Acc:HGNC:11654]
ENSOARG00000007145	novel_212,oar-miR-1197-5p,novel_89,oar-miR-432,oar-miR-376e-5p,oar-let-7g,oar-let-7b,oar-let-7i,oar-let-7f,novel_236,novel_325,oar-miR-143,novel_411,novel_123,novel_215,novel_324,oar-miR-299-5p,novel_312,oar-miR-3957-5p,oar-miR-543-3p,oar-miR-655-5p,novel_235,oar-miR-134-3p,novel_428,oar-let-7a,oar-miR-377-5p,oar-miR-23a,oar-miR-150,novel_384,oar-miR-493-3p,oar-let-7c,oar-miR-23b,novel_263,novel_…	HOXB1	homeobox B1 [Source:HGNC Symbol;Acc:HGNC:5111]
ENSOARG00000007151	novel_211,oar-miR-143,novel_381,oar-miR-377-3p,oar-miR-379-3p,oar-miR-411a-3p,oar-miR-329b-5p,oar-miR-329a-5p,novel_337,oar-miR-381-3p,oar-miR-200a,novel_284,oar-miR-487a-3p,novel_54,oar-miR-543-5p,oar-miR-485-3p,oar-miR-493-3p,oar-miR-191	TTK	TTK protein kinase [Source:HGNC Symbol;Acc:HGNC:12401]
ENSOARG00000007156	novel_212,oar-miR-200a,oar-miR-194,novel_89,oar-miR-16b,novel_384,oar-miR-544-3p,oar-miR-370-5p	SNX29	sorting nexin 29 [Source:HGNC Symbol;Acc:HGNC:30542]
ENSOARG00000007158	oar-miR-487a-3p,oar-miR-758-3p,oar-miR-299-3p,oar-miR-200a,oar-miR-1197-5p,oar-miR-433-3p,oar-miR-323c,oar-miR-1185-3p,oar-miR-150,oar-miR-485-5p,novel_402,oar-miR-485-3p,oar-miR-544-3p,oar-miR-409-3p,oar-miR-3956-3p,oar-miR-377-3p,oar-miR-27a,novel_211,novel_394,oar-miR-541-5p	-	Uncharacterized protein [Source:UniProtKB/TrEMBL;Acc:W5PB61]
ENSOARG00000007160	novel_337,oar-miR-323c,oar-miR-494-3p,oar-miR-1185-5p,novel_54,oar-miR-1197-5p,oar-miR-154b-5p,novel_246,novel_381,oar-miR-493-5p,oar-miR-181a,novel_376,oar-miR-152,oar-miR-329a-5p,novel_163,oar-miR-541-5p,oar-miR-374b,oar-miR-433-3p,oar-miR-200c,oar-miR-495-5p,oar-miR-23b,oar-miR-544-3p,oar-miR-3955-3p,novel_398,oar-miR-23a,oar-miR-1193-5p,oar-miR-30a-3p,oar-miR-379-3p,oar-miR-148a,oar-miR-125b,…	SRP54	signal recognition particle 54kDa [Source:HGNC Symbol;Acc:HGNC:11301]
ENSOARG00000007162	oar-miR-3959-3p,oar-miR-665-3p,novel_312,oar-miR-134-5p,novel_123,novel_233,oar-miR-433-5p,novel_236,novel_416,oar-miR-1193-5p,oar-miR-199a-3p,oar-miR-323b,novel_384,novel_246,novel_213,novel_401,oar-miR-323a-3p,oar-miR-1197-5p,novel_212,oar-miR-494-3p	-	Uncharacterized protein [Source:UniProtKB/TrEMBL;Acc:W5PB65]
ENSOARG00000007166	oar-miR-543-5p,oar-miR-1197-3p,oar-miR-377-5p,novel_402,oar-miR-485-5p,novel_290,oar-miR-3959-5p,oar-miR-3957-5p,oar-miR-541-3p,oar-miR-107,novel_281,oar-miR-16b,novel_123,oar-miR-370-3p,oar-miR-103,oar-miR-377-3p	-	Uncharacterized protein [Source:UniProtKB/TrEMBL;Acc:W5PB69]
ENSOARG00000007167	novel_393,oar-miR-377-3p,oar-miR-1197-5p,novel_290	VWA8	von Willebrand factor A domain containing 8 [Source:HGNC Symbol;Acc:HGNC:29071]
ENSOARG00000007168	oar-miR-133,oar-miR-134-3p,oar-miR-1197-5p,novel_54	PYGB	phosphorylase, glycogen; brain [Source:HGNC Symbol;Acc:HGNC:9723]
ENSOARG00000007173	oar-miR-22-3p,oar-miR-323a-5p,novel_54,oar-miR-299-3p,novel_212,novel_218,oar-miR-26b,oar-miR-1193-5p,oar-miR-377-3p,oar-miR-125b,novel_429,oar-miR-133,novel_236,oar-miR-26a,novel_387,novel_123,oar-miR-16b	RNF215	ring finger protein 215 [Source:HGNC Symbol;Acc:HGNC:33434]
ENSOARG00000007179	oar-miR-374a,oar-miR-200b,oar-miR-655-5p,novel_235,oar-miR-200c,oar-miR-1197-5p,oar-miR-194,oar-miR-3958-5p	SHMT2	serine hydroxymethyltransferase 2 (mitochondrial) [Source:HGNC Symbol;Acc:HGNC:10852]
ENSOARG00000007180	novel_218,novel_398,oar-miR-543-5p,novel_402,oar-miR-485-5p,oar-miR-377-5p,novel_299,oar-miR-22-3p,novel_356,novel_428,oar-miR-323a-5p,novel_235,oar-miR-136,oar-miR-3955-5p,novel_279,oar-miR-134-5p,novel_249,novel_236,oar-miR-133,novel_429,novel_376,oar-miR-1193-5p,novel_277	-	Uncharacterized protein [Source:UniProtKB/TrEMBL;Acc:W5PBA8]
ENSOARG00000007186	oar-miR-493-5p,novel_290,oar-miR-539-3p,oar-miR-134-3p,oar-miR-494-3p,novel_242,oar-miR-655-3p,novel_398,oar-miR-136	RWDD4	RWD domain containing 4 [Source:HGNC Symbol;Acc:HGNC:23750]
ENSOARG00000007187	oar-miR-329b-3p,oar-miR-329a-3p,novel_425,oar-miR-3959-5p	BCKDHB	branched chain keto acid dehydrogenase E1, beta polypeptide [Source:HGNC Symbol;Acc:HGNC:987]
ENSOARG00000007188	oar-miR-200a,oar-miR-30b,novel_54,oar-miR-106b,novel_290,novel_292,novel_246,oar-miR-376e-5p,oar-miR-23a,oar-miR-376a-5p,oar-miR-23b,oar-miR-377-3p,oar-miR-17-5p,oar-miR-106a,oar-miR-181a,novel_233,oar-miR-30a-5p,novel_325,oar-miR-16b,oar-miR-30c,oar-miR-376c-5p	RAD23B	RAD23 homolog B, nucleotide excision repair protein [Source:HGNC Symbol;Acc:HGNC:9813]
ENSOARG00000007197	oar-miR-485-5p,novel_235	KIF26A	kinesin family member 26A [Source:HGNC Symbol;Acc:HGNC:20226]
ENSOARG00000007205	oar-miR-30a-3p,oar-miR-487b-5p,oar-miR-194,oar-miR-26b,novel_233,oar-miR-493-5p,oar-miR-26a,novel_387,oar-miR-329a-5p,oar-miR-329b-5p,oar-miR-3959-3p,novel_136,oar-miR-487a-3p,novel_292,oar-miR-381-3p,oar-miR-23a,oar-miR-411a-5p,novel_246,oar-miR-23b,novel_218,oar-miR-485-3p,novel_263,oar-miR-376a-5p	SS18	synovial sarcoma translocation, chromosome 18 [Source:HGNC Symbol;Acc:HGNC:11340]
ENSOARG00000007206	oar-miR-487b-5p,novel_403,oar-miR-1193-5p,oar-miR-376e-5p,novel_425,oar-miR-154b-5p,oar-miR-543-3p,novel_204	FAM177A1	family with sequence similarity 177, member A1 [Source:HGNC Symbol;Acc:HGNC:19829]
ENSOARG00000007207	oar-miR-125b,novel_236,oar-miR-181a,oar-miR-103,novel_393,oar-miR-107,oar-miR-16b,novel_387,oar-miR-3955-5p,novel_411,oar-miR-154a-5p,oar-miR-1197-5p,oar-miR-410-5p,oar-miR-1197-3p,novel_299,novel_263,novel_398	PRSS45	protease, serine, 45 [Source:HGNC Symbol;Acc:HGNC:30717]
ENSOARG00000007208	novel_411,novel_236,oar-miR-16b,novel_212,novel_89	TJAP1	tight junction associated protein 1 (peripheral) [Source:HGNC Symbol;Acc:HGNC:17949]
[truncated: 2,272 more rows]
