# Supplementary material for: Identification and Profiling of Pituitary microRNAs of Sheep during Anestrus and Estrus Stages
Source: Animals (Basel). 2020 Feb 29;10(3):402. doi: 10.3390/ani10030402 (PMC7142988; doi:10.3390/ani10030402)
Supplement: Supplementary file 1 [file animals-10-00402-s001.zip › Supplementary Files/Supplementary Table 3.xlsx]

## Sheet: PGEvsPGA.DEG_GO_enrichment_resu
GO_accession	Description	Term_type	Over_represented_pValue	Corrected_pValue	DEG_item	DEG_list	Bg_item	Bg_list	Gene_names
GO:0005488	binding	molecular_function	5.55e-14	9.92e-10	1975	2475	13558	18336	ENSOARG00000020951,ENSOARG00000000363,ENSOARG00000013077,ENSOARG00000020954,ENSOARG00000004548,ENSOARG00000018464,ENSOARG00000016384,ENSOARG00000010317,ENSOARG00000010586,ENSOARG00000019489,ENSOARG00000000709,ENSOARG00000006587,ENSOARG00000013090,ENSOARG00000003923,ENSOARG00000017126,ENSOARG00000017408,ENSOARG00000010782,ENSOARG00000001550,ENSOARG00000000994,ENSOARG00000015465,ENSOARG00000010095,…
ARG00000017850,ENSOARG00000020918,ENSOARG00000000749,ENSOARG00000012311,ENSOARG00000012907,ENSOARG00000002721,ENSOARG00000014525,ENSOARG00000008822,ENSOARG00000004110,ENSOARG00000003888,ENSOARG00000009548,ENSOARG00000020688,ENSOARG00000011319,ENSOARG00000008299,ENSOARG00000020665,ENSOARG00000001990,ENSOARG00000008072,ENSOARG00000018138,ENSOARG00000014876,ENSOARG00000013044,ENSOARG00000021172,ENSO…
GO:0043227	membrane-bounded organelle	cellular_component	5.13e-13	4.58e-09	1271	2475	8226	18336	ENSOARG00000019340,ENSOARG00000012114,ENSOARG00000005871,ENSOARG00000016562,ENSOARG00000015201,ENSOARG00000021170,ENSOARG00000012834,ENSOARG00000007156,ENSOARG00000009152,ENSOARG00000018732,ENSOARG00000010268,ENSOARG00000005870,ENSOARG00000013317,ENSOARG00000012013,ENSOARG00000003718,ENSOARG00000006512,ENSOARG00000009363,ENSOARG00000011783,ENSOARG00000020485,ENSOARG00000003245,ENSOARG00000001695,…
GO:0003824	catalytic activity	molecular_function	2.31e-11	1.18e-07	833	2475	5169	18336	ENSOARG00000018570,ENSOARG00000008738,ENSOARG00000011109,ENSOARG00000004730,ENSOARG00000010142,ENSOARG00000013939,ENSOARG00000013112,ENSOARG00000013960,ENSOARG00000000587,ENSOARG00000005842,ENSOARG00000020101,ENSOARG00000010744,ENSOARG00000005986,ENSOARG00000008620,ENSOARG00000005086,ENSOARG00000003507,ENSOARG00000007835,ENSOARG00000003996,ENSOARG00000003903,ENSOARG00000001446,ENSOARG00000003140,…
GO:0005737	cytoplasm	cellular_component	2.9e-11	1.18e-07	1035	2475	6612	18336	ENSOARG00000013623,ENSOARG00000003518,ENSOARG00000017329,ENSOARG00000011249,ENSOARG00000008306,ENSOARG00000020213,ENSOARG00000019705,ENSOARG00000013553,ENSOARG00000005317,ENSOARG00000015413,ENSOARG00000000910,ENSOARG00000012768,ENSOARG00000009135,ENSOARG00000003980,ENSOARG00000000774,ENSOARG00000008940,ENSOARG00000017361,ENSOARG00000009220,ENSOARG00000011626,ENSOARG00000007179,ENSOARG00000001793,…
GO:0012505	endomembrane system	cellular_component	3.29e-11	1.18e-07	357	2475	1943	18336	ENSOARG00000021171,ENSOARG00000002236,ENSOARG00000018809,ENSOARG00000017011,ENSOARG00000019044,ENSOARG00000004350,ENSOARG00000002969,ENSOARG00000001695,ENSOARG00000003245,ENSOARG00000005950,ENSOARG00000020732,ENSOARG00000004610,ENSOARG00000020979,ENSOARG00000001532,ENSOARG00000009017,ENSOARG00000010627,ENSOARG00000013363,ENSOARG00000015142,ENSOARG00000012072,ENSOARG00000014290,ENSOARG00000016905,…
GO:0008152	metabolic process	biological_process	8.58e-11	2.56e-07	1434	2475	9567	18336	ENSOARG00000020866,ENSOARG00000019505,ENSOARG00000008790,ENSOARG00000020066,ENSOARG00000001607,ENSOARG00000001269,ENSOARG00000010979,ENSOARG00000018635,ENSOARG00000009748,ENSOARG00000001102,ENSOARG00000001109,ENSOARG00000010639,ENSOARG00000011485,ENSOARG00000010140,ENSOARG00000009801,ENSOARG00000009820,ENSOARG00000015614,ENSOARG00000020374,ENSOARG00000008214,ENSOARG00000003326,ENSOARG00000011822,…
GO:0043231	intracellular membrane-bounded organelle	cellular_component	1.83e-10	4.67e-07	1092	2475	7072	18336	ENSOARG00000003881,ENSOARG00000011455,ENSOARG00000014695,ENSOARG00000010493,ENSOARG00000006476,ENSOARG00000007697,ENSOARG00000010343,ENSOARG00000005153,ENSOARG00000011478,ENSOARG00000017119,ENSOARG00000003084,ENSOARG00000002015,ENSOARG00000003523,ENSOARG00000014289,ENSOARG00000000646,ENSOARG00000001370,ENSOARG00000005786,ENSOARG00000010418,ENSOARG00000007673,ENSOARG00000012620,ENSOARG00000002331,…
GO:0016787	hydrolase activity	molecular_function	7.2e-10	1.61e-06	398	2475	2263	18336	ENSOARG00000010334,ENSOARG00000007429,ENSOARG00000003282,ENSOARG00000009536,ENSOARG00000010687,ENSOARG00000018830,ENSOARG00000002576,ENSOARG00000018127,ENSOARG00000018084,ENSOARG00000015722,ENSOARG00000015572,ENSOARG00000016807,ENSOARG00000002184,ENSOARG00000017771,ENSOARG00000017194,ENSOARG00000007766,ENSOARG00000014440,ENSOARG00000012525,ENSOARG00000004515,ENSOARG00000016039,ENSOARG00000004456,…
GO:0006950	response to stress	biological_process	1.18e-09	2.34e-06	385	2475	2186	18336	ENSOARG00000017987,ENSOARG00000019940,ENSOARG00000010093,ENSOARG00000006174,ENSOARG00000015267,ENSOARG00000010343,ENSOARG00000013661,ENSOARG00000007697,ENSOARG00000010809,ENSOARG00000000493,ENSOARG00000008532,ENSOARG00000003881,ENSOARG00000019110,ENSOARG00000010493,ENSOARG00000016112,ENSOARG00000010418,ENSOARG00000008582,ENSOARG00000001370,ENSOARG00000008240,ENSOARG00000006068,ENSOARG00000017119,…
GO:0009056	catabolic process	biological_process	2.33e-09	4.17e-06	245	2475	1290	18336	ENSOARG00000000285,ENSOARG00000001541,ENSOARG00000011864,ENSOARG00000004002,ENSOARG00000010712,ENSOARG00000016807,ENSOARG00000002461,ENSOARG00000017771,ENSOARG00000018450,ENSOARG00000006699,ENSOARG00000012553,ENSOARG00000003996,ENSOARG00000001717,ENSOARG00000007429,ENSOARG00000009374,ENSOARG00000003140,ENSOARG00000001446,ENSOARG00000009536,ENSOARG00000018724,ENSOARG00000020762,ENSOARG00000020137,…
GO:0031982	vesicle	cellular_component	2.78e-09	4.52e-06	443	2475	2589	18336	ENSOARG00000020509,ENSOARG00000000701,ENSOARG00000011436,ENSOARG00000007240,ENSOARG00000003647,ENSOARG00000005848,ENSOARG00000019884,ENSOARG00000020315,ENSOARG00000016790,ENSOARG00000005987,ENSOARG00000011828,ENSOARG00000004076,ENSOARG00000006518,ENSOARG00000001850,ENSOARG00000013374,ENSOARG00000005220,ENSOARG00000012182,ENSOARG00000009557,ENSOARG00000002567,ENSOARG00000006377,ENSOARG00000003241,…
GO:0031988	membrane-bounded vesicle	cellular_component	3.56e-09	5.31e-06	429	2475	2500	18336	ENSOARG00000016970,ENSOARG00000000831,ENSOARG00000009818,ENSOARG00000014456,ENSOARG00000003888,ENSOARG00000011319,ENSOARG00000019319,ENSOARG00000005012,ENSOARG00000011811,ENSOARG00000002960,ENSOARG00000019369,ENSOARG00000003751,ENSOARG00000013525,ENSOARG00000012636,ENSOARG00000011397,ENSOARG00000011353,ENSOARG00000001693,ENSOARG00000016046,ENSOARG00000011278,ENSOARG00000000996,ENSOARG00000014769,…
GO:0044444	cytoplasmic part	cellular_component	4e-09	5.51e-06	738	2475	4629	18336	ENSOARG00000007420,ENSOARG00000005718,ENSOARG00000006519,ENSOARG00000016545,ENSOARG00000008268,ENSOARG00000007300,ENSOARG00000016059,ENSOARG00000011888,ENSOARG00000014200,ENSOARG00000021053,ENSOARG00000005558,ENSOARG00000008358,ENSOARG00000003185,ENSOARG00000006504,ENSOARG00000002846,ENSOARG00000018378,ENSOARG00000015056,ENSOARG00000009902,ENSOARG00000019092,ENSOARG00000010388,ENSOARG00000004918,…
GO:0098588	bounding membrane of organelle	cellular_component	8.27e-09	1.06e-05	166	2475	816	18336	ENSOARG00000014098,ENSOARG00000000728,ENSOARG00000010931,ENSOARG00000018045,ENSOARG00000013988,ENSOARG00000009902,ENSOARG00000013244,ENSOARG00000021053,ENSOARG00000003185,ENSOARG00000002593,ENSOARG00000001185,ENSOARG00000012853,ENSOARG00000006301,ENSOARG00000016545,ENSOARG00000020695,ENSOARG00000015402,ENSOARG00000015214,ENSOARG00000017266,ENSOARG00000013893,ENSOARG00000004701,ENSOARG00000015583,…
GO:0005515	protein binding	molecular_function	8.99e-09	1.07e-05	1565	2475	10689	18336	ENSOARG00000012698,ENSOARG00000020405,ENSOARG00000021117,ENSOARG00000008550,ENSOARG00000020495,ENSOARG00000005898,ENSOARG00000020687,ENSOARG00000009784,ENSOARG00000004175,ENSOARG00000011653,ENSOARG00000019180,ENSOARG00000014209,ENSOARG00000009302,ENSOARG00000007549,ENSOARG00000003293,ENSOARG00000005384,ENSOARG00000020547,ENSOARG00000017713,ENSOARG00000013449,ENSOARG00000004212,ENSOARG00000015452,…
GO:0044248	cellular catabolic process	biological_process	1.64e-08	1.81e-05	207	2475	1078	18336	ENSOARG00000007070,ENSOARG00000017343,ENSOARG00000004826,ENSOARG00000017047,ENSOARG00000013443,ENSOARG00000014858,ENSOARG00000010476,ENSOARG00000007760,ENSOARG00000012747,ENSOARG00000016185,ENSOARG00000013032,ENSOARG00000012264,ENSOARG00000007665,ENSOARG00000001328,ENSOARG00000002331,ENSOARG00000002804,ENSOARG00000018635,ENSOARG00000001793,ENSOARG00000017634,ENSOARG00000010428,ENSOARG00000003890,…
GO:0006508	proteolysis	biological_process	1.72e-08	1.81e-05	241	2475	1294	18336	ENSOARG00000001395,ENSOARG00000005466,ENSOARG00000013903,ENSOARG00000005469,ENSOARG00000015314,ENSOARG00000008183,ENSOARG00000013921,ENSOARG00000005315,ENSOARG00000011496,ENSOARG00000007011,ENSOARG00000004003,ENSOARG00000020853,ENSOARG00000011036,ENSOARG00000001958,ENSOARG00000004437,ENSOARG00000020719,ENSOARG00000018809,ENSOARG00000017431,ENSOARG00000018274,ENSOARG00000005531,ENSOARG00000016555,…
GO:0033554	cellular response to stress	biological_process	2.46e-08	2.34e-05	229	2475	1223	18336	ENSOARG00000010809,ENSOARG00000018878,ENSOARG00000010493,ENSOARG00000019818,ENSOARG00000019110,ENSOARG00000005496,ENSOARG00000015400,ENSOARG00000003881,ENSOARG00000008532,ENSOARG00000008483,ENSOARG00000019940,ENSOARG00000003433,ENSOARG00000010343,ENSOARG00000013661,ENSOARG00000006174,ENSOARG00000019777,ENSOARG00000013301,ENSOARG00000010741,ENSOARG00000002223,ENSOARG00000003523,ENSOARG00000014866,…
GO:0070062	extracellular exosome	cellular_component	2.49e-08	2.34e-05	371	2475	2151	18336	ENSOARG00000014039,ENSOARG00000012417,ENSOARG00000020137,ENSOARG00000014391,ENSOARG00000017880,ENSOARG00000004786,ENSOARG00000021012,ENSOARG00000004276,ENSOARG00000011109,ENSOARG00000016366,ENSOARG00000018980,ENSOARG00000000285,ENSOARG00000008684,ENSOARG00000011864,ENSOARG00000004002,ENSOARG00000017648,ENSOARG00000004103,ENSOARG00000004046,ENSOARG00000013782,ENSOARG00000008620,ENSOARG00000013179,…
GO:0065010	extracellular membrane-bounded organelle	cellular_component	2.62e-08	2.34e-05	371	2475	2152	18336	ENSOARG00000005420,ENSOARG00000001370,ENSOARG00000019668,ENSOARG00000003084,ENSOARG00000000791,ENSOARG00000003523,ENSOARG00000016733,ENSOARG00000014866,ENSOARG00000014289,ENSOARG00000013509,ENSOARG00000010343,ENSOARG00000014541,ENSOARG00000007697,ENSOARG00000000341,ENSOARG00000006476,ENSOARG00000014974,ENSOARG00000013286,ENSOARG00000008645,ENSOARG00000011485,ENSOARG00000005498,ENSOARG00000014041,…
GO:0031090	organelle membrane	cellular_component	2.88e-08	2.45e-05	228	2475	1219	18336	ENSOARG00000010252,ENSOARG00000019909,ENSOARG00000008609,ENSOARG00000020638,ENSOARG00000019292,ENSOARG00000006847,ENSOARG00000001290,ENSOARG00000012955,ENSOARG00000018142,ENSOARG00000005490,ENSOARG00000018965,ENSOARG00000012134,ENSOARG00000002788,ENSOARG00000004509,ENSOARG00000009220,ENSOARG00000000927,ENSOARG00000005498,ENSOARG00000011485,ENSOARG00000017634,ENSOARG00000007179,ENSOARG00000015343,…
GO:1903561	extracellular vesicle	cellular_component	3.24e-08	2.64e-05	372	2475	2163	18336	ENSOARG00000005371,ENSOARG00000003586,ENSOARG00000009659,ENSOARG00000004487,ENSOARG00000013586,ENSOARG00000005539,ENSOARG00000008349,ENSOARG00000006025,ENSOARG00000014153,ENSOARG00000006838,ENSOARG00000019900,ENSOARG00000018210,ENSOARG00000009182,ENSOARG00000015082,ENSOARG00000019942,ENSOARG00000002357,ENSOARG00000002185,ENSOARG00000006471,ENSOARG00000002540,ENSOARG00000018309,ENSOARG00000000579,…
GO:0043230	extracellular organelle	cellular_component	3.41e-08	2.65e-05	372	2475	2164	18336	ENSOARG00000018980,ENSOARG00000021012,ENSOARG00000004276,ENSOARG00000011109,ENSOARG00000016366,ENSOARG00000017880,ENSOARG00000004786,ENSOARG00000012417,ENSOARG00000014039,ENSOARG00000014391,ENSOARG00000020137,ENSOARG00000017810,ENSOARG00000003903,ENSOARG00000017613,ENSOARG00000011317,ENSOARG00000015676,ENSOARG00000008620,ENSOARG00000013179,ENSOARG00000006455,ENSOARG00000004046,ENSOARG00000004103,…
GO:0043226	organelle	cellular_component	4.39e-08	3.27e-05	1367	2475	9258	18336	ENSOARG00000006930,ENSOARG00000018980,ENSOARG00000021012,ENSOARG00000006067,ENSOARG00000016366,ENSOARG00000017880,ENSOARG00000012417,ENSOARG00000015154,ENSOARG00000017110,ENSOARG00000014994,ENSOARG00000003392,ENSOARG00000002132,ENSOARG00000004002,ENSOARG00000014690,ENSOARG00000016790,ENSOARG00000004076,ENSOARG00000011436,ENSOARG00000020110,ENSOARG00000018509,ENSOARG00000005320,ENSOARG00000019050,…
GO:0043167	ion binding	molecular_function	4.68e-08	3.35e-05	733	2475	4661	18336	ENSOARG00000016325,ENSOARG00000000880,ENSOARG00000004384,ENSOARG00000016046,ENSOARG00000015651,ENSOARG00000011541,ENSOARG00000019319,ENSOARG00000000968,ENSOARG00000020160,ENSOARG00000000230,ENSOARG00000020580,ENSOARG00000018833,ENSOARG00000000649,ENSOARG00000019315,ENSOARG00000017636,ENSOARG00000013741,ENSOARG00000002666,ENSOARG00000010144,ENSOARG00000004424,ENSOARG00000002557,ENSOARG00000021004,…
GO:0044238	primary metabolic process	biological_process	6.14e-08	4.22e-05	1152	2475	7684	18336	ENSOARG00000018747,ENSOARG00000010142,ENSOARG00000013939,ENSOARG00000020401,ENSOARG00000013112,ENSOARG00000008738,ENSOARG00000006935,ENSOARG00000005780,ENSOARG00000013960,ENSOARG00000000587,ENSOARG00000005842,ENSOARG00000010744,ENSOARG00000020101,ENSOARG00000005986,ENSOARG00000014165,ENSOARG00000010165,ENSOARG00000001446,ENSOARG00000014094,ENSOARG00000007835,ENSOARG00000003507,ENSOARG00000004103,…
GO:0071704	organic substance metabolic process	biological_process	8.46e-08	5.6e-05	1192	2475	7988	18336	ENSOARG00000005430,ENSOARG00000002433,ENSOARG00000006054,ENSOARG00000000729,ENSOARG00000015046,ENSOARG00000000480,ENSOARG00000007144,ENSOARG00000019268,ENSOARG00000016724,ENSOARG00000019535,ENSOARG00000010156,ENSOARG00000002771,ENSOARG00000013305,ENSOARG00000006701,ENSOARG00000016213,ENSOARG00000003172,ENSOARG00000004437,ENSOARG00000000048,ENSOARG00000008477,ENSOARG00000020870,ENSOARG00000008634,…
GO:0044710	single-organism metabolic process	biological_process	9.58e-08	6.04e-05	577	2475	3588	18336	ENSOARG00000001370,ENSOARG00000013003,ENSOARG00000008240,ENSOARG00000005205,ENSOARG00000002015,ENSOARG00000003523,ENSOARG00000010081,ENSOARG00000017165,ENSOARG00000013661,ENSOARG00000015980,ENSOARG00000011478,ENSOARG00000014674,ENSOARG00000008532,ENSOARG00000014188,ENSOARG00000003881,ENSOARG00000010493,ENSOARG00000019110,ENSOARG00000000341,ENSOARG00000002917,ENSOARG00000003890,ENSOARG00000015076,…
GO:0044421	extracellular region part	cellular_component	9.8e-08	6.04e-05	461	2475	2789	18336	ENSOARG00000019042,ENSOARG00000003814,ENSOARG00000019351,ENSOARG00000005286,ENSOARG00000011282,ENSOARG00000018010,ENSOARG00000017957,ENSOARG00000000263,ENSOARG00000017582,ENSOARG00000002627,ENSOARG00000004372,ENSOARG00000018410,ENSOARG00000005806,ENSOARG00000018274,ENSOARG00000002885,ENSOARG00000019196,ENSOARG00000015051,ENSOARG00000019970,ENSOARG00000013489,ENSOARG00000007630,ENSOARG00000005384,…
GO:0005622	intracellular	cellular_component	1.13e-07	6.75e-05	1466	2475	10029	18336	ENSOARG00000001809,ENSOARG00000008890,ENSOARG00000011109,ENSOARG00000012228,ENSOARG00000012089,ENSOARG00000004730,ENSOARG00000020137,ENSOARG00000010446,ENSOARG00000015495,ENSOARG00000008620,ENSOARG00000013179,ENSOARG00000011113,ENSOARG00000003903,ENSOARG00000009501,ENSOARG00000015775,ENSOARG00000017648,ENSOARG00000009399,ENSOARG00000005987,ENSOARG00000016829,ENSOARG00000011828,ENSOARG00000007145,…
GO:0044432	endoplasmic reticulum part	cellular_component	1.35e-07	7.8e-05	77	2475	322	18336	ENSOARG00000012853,ENSOARG00000008469,ENSOARG00000006301,ENSOARG00000002593,ENSOARG00000000927,ENSOARG00000019909,ENSOARG00000019292,ENSOARG00000020695,ENSOARG00000007760,ENSOARG00000015726,ENSOARG00000003185,ENSOARG00000021053,ENSOARG00000016185,ENSOARG00000013244,ENSOARG00000020650,ENSOARG00000013988,ENSOARG00000012059,ENSOARG00000008405,ENSOARG00000010418,ENSOARG00000011724,ENSOARG00000002779,…
GO:1901575	organic substance catabolic process	biological_process	1.87e-07	0.00010456	194	2475	1031	18336	ENSOARG00000004816,ENSOARG00000011997,ENSOARG00000015987,ENSOARG00000017549,ENSOARG00000019517,ENSOARG00000003189,ENSOARG00000014786,ENSOARG00000000728,ENSOARG00000011716,ENSOARG00000016922,ENSOARG00000001982,ENSOARG00000004737,ENSOARG00000000940,ENSOARG00000019835,ENSOARG00000016465,ENSOARG00000010155,ENSOARG00000011233,ENSOARG00000014146,ENSOARG00000013544,ENSOARG00000007382,ENSOARG00000004505,…
GO:0005576	extracellular region	cellular_component	2.08e-07	0.00011279	504	2475	3103	18336	ENSOARG00000009488,ENSOARG00000005848,ENSOARG00000016790,ENSOARG00000004076,ENSOARG00000011828,ENSOARG00000019884,ENSOARG00000020315,ENSOARG00000011436,ENSOARG00000000994,ENSOARG00000001802,ENSOARG00000020509,ENSOARG00000000701,ENSOARG00000003647,ENSOARG00000011204,ENSOARG00000007240,ENSOARG00000006377,ENSOARG00000005604,ENSOARG00000010527,ENSOARG00000009461,ENSOARG00000011493,ENSOARG00000013374,…
GO:0070011	peptidase activity, acting on L-amino acid peptides	molecular_function	1.11e-06	0.00058596	126	2475	625	18336	ENSOARG00000007904,ENSOARG00000020498,ENSOARG00000004688,ENSOARG00000003421,ENSOARG00000000428,ENSOARG00000010129,ENSOARG00000019414,ENSOARG00000018843,ENSOARG00000009686,ENSOARG00000000341,ENSOARG00000014153,ENSOARG00000014974,ENSOARG00000003300,ENSOARG00000004179,ENSOARG00000016105,ENSOARG00000006110,ENSOARG00000017342,ENSOARG00000005131,ENSOARG00000001975,ENSOARG00000017994,ENSOARG00000015814,…
GO:0005794	Golgi apparatus	cellular_component	1.42e-06	0.00072486	145	2475	745	18336	ENSOARG00000001185,ENSOARG00000013611,ENSOARG00000007420,ENSOARG00000004362,ENSOARG00000008117,ENSOARG00000015402,ENSOARG00000010162,ENSOARG00000013203,ENSOARG00000002545,ENSOARG00000019083,ENSOARG00000010622,ENSOARG00000010931,ENSOARG00000008112,ENSOARG00000013244,ENSOARG00000017283,ENSOARG00000003833,ENSOARG00000013900,ENSOARG00000018378,ENSOARG00000015477,ENSOARG00000013078,ENSOARG00000018091,…
GO:0008233	peptidase activity	molecular_function	2.05e-06	0.0010041	127	2475	636	18336	ENSOARG00000011340,ENSOARG00000013488,ENSOARG00000009820,ENSOARG00000007770,ENSOARG00000015088,ENSOARG00000007472,ENSOARG00000013244,ENSOARG00000007207,ENSOARG00000013032,ENSOARG00000012264,ENSOARG00000007665,ENSOARG00000002990,ENSOARG00000013135,ENSOARG00000016286,ENSOARG00000009977,ENSOARG00000004679,ENSOARG00000016922,ENSOARG00000016480,ENSOARG00000012241,ENSOARG00000018965,ENSOARG00000008473,…
GO:0043168	anion binding	molecular_function	2.08e-06	0.0010041	367	2475	2198	18336	ENSOARG00000013865,ENSOARG00000011724,ENSOARG00000018718,ENSOARG00000020213,ENSOARG00000002405,ENSOARG00000008306,ENSOARG00000019649,ENSOARG00000003433,ENSOARG00000009155,ENSOARG00000001774,ENSOARG00000018878,ENSOARG00000001232,ENSOARG00000012566,ENSOARG00000011127,ENSOARG00000007573,ENSOARG00000005960,ENSOARG00000011482,ENSOARG00000011626,ENSOARG00000002212,ENSOARG00000009224,ENSOARG00000007179,…
GO:0051179	localization	biological_process	3.41e-06	0.0016043	666	2475	4276	18336	ENSOARG00000019535,ENSOARG00000020492,ENSOARG00000009302,ENSOARG00000010156,ENSOARG00000020145,ENSOARG00000003306,ENSOARG00000009373,ENSOARG00000019180,ENSOARG00000004175,ENSOARG00000020648,ENSOARG00000011645,ENSOARG00000005237,ENSOARG00000002306,ENSOARG00000020495,ENSOARG00000010605,ENSOARG00000000935,ENSOARG00000013096,ENSOARG00000004372,ENSOARG00000004003,ENSOARG00000013977,ENSOARG00000002744,…
GO:0030163	protein catabolic process	biological_process	5.88e-06	0.0026941	112	2475	556	18336	ENSOARG00000012766,ENSOARG00000001607,ENSOARG00000020861,ENSOARG00000009505,ENSOARG00000020866,ENSOARG00000010155,ENSOARG00000010428,ENSOARG00000014146,ENSOARG00000002804,ENSOARG00000019835,ENSOARG00000011997,ENSOARG00000004816,ENSOARG00000007665,ENSOARG00000013032,ENSOARG00000016185,ENSOARG00000011716,ENSOARG00000014858,ENSOARG00000010476,ENSOARG00000013443,ENSOARG00000007760,ENSOARG00000016922,…
GO:0098805	whole membrane	cellular_component	6.69e-06	0.0028629	168	2475	906	18336	ENSOARG00000008358,ENSOARG00000013244,ENSOARG00000009902,ENSOARG00000018946,ENSOARG00000015056,ENSOARG00000014098,ENSOARG00000000728,ENSOARG00000002959,ENSOARG00000012556,ENSOARG00000018045,ENSOARG00000016937,ENSOARG00000008117,ENSOARG00000015214,ENSOARG00000016545,ENSOARG00000000462,ENSOARG00000006301,ENSOARG00000008268,ENSOARG00000009319,ENSOARG00000014146,ENSOARG00000017459,ENSOARG00000008349,…
GO:0004175	endopeptidase activity	molecular_function	6.87e-06	0.0028629	94	2475	449	18336	ENSOARG00000007162,ENSOARG00000004501,ENSOARG00000003068,ENSOARG00000013162,ENSOARG00000004479,ENSOARG00000000996,ENSOARG00000004658,ENSOARG00000019979,ENSOARG00000010156,ENSOARG00000013465,ENSOARG00000001326,ENSOARG00000002399,ENSOARG00000006193,ENSOARG00000016970,ENSOARG00000013374,ENSOARG00000014456,ENSOARG00000012013,ENSOARG00000015508,ENSOARG00000000649,ENSOARG00000010761,ENSOARG00000020529,…
GO:0000166	nucleotide binding	molecular_function	7.04e-06	0.0028629	350	2475	2106	18336	ENSOARG00000013449,ENSOARG00000005930,ENSOARG00000004437,ENSOARG00000019970,ENSOARG00000020547,ENSOARG00000008477,ENSOARG00000001408,ENSOARG00000005879,ENSOARG00000014341,ENSOARG00000015310,ENSOARG00000004563,ENSOARG00000009371,ENSOARG00000016110,ENSOARG00000006991,ENSOARG00000004301,ENSOARG00000012345,ENSOARG00000008832,ENSOARG00000005286,ENSOARG00000003501,ENSOARG00000017957,ENSOARG00000010829,…
GO:1901265	nucleoside phosphate binding	molecular_function	7.04e-06	0.0028629	350	2475	2106	18336	ENSOARG00000004239,ENSOARG00000002088,ENSOARG00000011559,ENSOARG00000012714,ENSOARG00000019070,ENSOARG00000012311,ENSOARG00000014305,ENSOARG00000017266,ENSOARG00000001288,ENSOARG00000017320,ENSOARG00000013586,ENSOARG00000004505,ENSOARG00000016128,ENSOARG00000011762,ENSOARG00000014351,ENSOARG00000018383,ENSOARG00000010326,ENSOARG00000018309,ENSOARG00000006928,ENSOARG00000010657,ENSOARG00000001404,…
GO:0006629	lipid metabolic process	biological_process	7.04e-06	0.0028629	147	2475	774	18336	ENSOARG00000008704,ENSOARG00000013988,ENSOARG00000010890,ENSOARG00000015855,ENSOARG00000016505,ENSOARG00000003189,ENSOARG00000012381,ENSOARG00000001254,ENSOARG00000000042,ENSOARG00000009565,ENSOARG00000002593,ENSOARG00000014146,ENSOARG00000014868,ENSOARG00000001841,ENSOARG00000012853,ENSOARG00000016621,ENSOARG00000014420,ENSOARG00000016465,ENSOARG00000018847,ENSOARG00000011026,ENSOARG00000004505,…
GO:0044424	intracellular part	cellular_component	7.59e-06	0.0030141	1369	2475	9402	18336	ENSOARG00000000729,ENSOARG00000018224,ENSOARG00000015046,ENSOARG00000010605,ENSOARG00000018459,ENSOARG00000002433,ENSOARG00000020145,ENSOARG00000020838,ENSOARG00000010156,ENSOARG00000014849,ENSOARG00000004442,ENSOARG00000012531,ENSOARG00000013305,ENSOARG00000013642,ENSOARG00000014591,ENSOARG00000007099,ENSOARG00000007144,ENSOARG00000019535,ENSOARG00000016724,ENSOARG00000013394,ENSOARG00000000048,…
GO:0005044	scavenger receptor activity	molecular_function	1.18e-05	0.0044968	23	2475	67	18336	ENSOARG00000000608,ENSOARG00000002306,ENSOARG00000001928,ENSOARG00000003463,ENSOARG00000010761,ENSOARG00000020114,ENSOARG00000003159,ENSOARG00000000497,ENSOARG00000001186,ENSOARG00000007683,ENSOARG00000002268,ENSOARG00000014874,ENSOARG00000010126,ENSOARG00000014188,ENSOARG00000020123,ENSOARG00000002859,ENSOARG00000002514,ENSOARG00000003988,ENSOARG00000012820,ENSOARG00000007904,ENSOARG00000001395,…
GO:0045732	positive regulation of protein catabolic process	biological_process	1.18e-05	0.0044968	35	2475	124	18336	ENSOARG00000004276,ENSOARG00000006621,ENSOARG00000009264,ENSOARG00000008183,ENSOARG00000015400,ENSOARG00000011966,ENSOARG00000013628,ENSOARG00000002923,ENSOARG00000020853,ENSOARG00000001958,ENSOARG00000013286,ENSOARG00000005531,ENSOARG00000018274,ENSOARG00000009374,ENSOARG00000019970,ENSOARG00000007288,ENSOARG00000004002,ENSOARG00000018369,ENSOARG00000003929,ENSOARG00000013443,ENSOARG00000016829,…
GO:0009896	positive regulation of catabolic process	biological_process	1.22e-05	0.004553	51	2475	208	18336	ENSOARG00000020853,ENSOARG00000002923,ENSOARG00000013286,ENSOARG00000001958,ENSOARG00000013628,ENSOARG00000015400,ENSOARG00000006044,ENSOARG00000011966,ENSOARG00000017957,ENSOARG00000008183,ENSOARG00000012654,ENSOARG00000006621,ENSOARG00000004276,ENSOARG00000006174,ENSOARG00000009264,ENSOARG00000003929,ENSOARG00000006068,ENSOARG00000004350,ENSOARG00000000285,ENSOARG00000007288,ENSOARG00000018369,…
GO:0038024	cargo receptor activity	molecular_function	1.52e-05	0.0055446	25	2475	77	18336	ENSOARG00000003988,ENSOARG00000002514,ENSOARG00000020875,ENSOARG00000002859,ENSOARG00000012820,ENSOARG00000014188,ENSOARG00000020123,ENSOARG00000014082,ENSOARG00000001334,ENSOARG00000001395,ENSOARG00000021012,ENSOARG00000007904,ENSOARG00000003159,ENSOARG00000020114,ENSOARG00000000497,ENSOARG00000002306,ENSOARG00000000608,ENSOARG00000010761,ENSOARG00000003463,ENSOARG00000001928,ENSOARG00000010126,…
GO:0036094	small molecule binding	molecular_function	1.8e-05	0.0064502	372	2475	2276	18336	ENSOARG00000020213,ENSOARG00000002405,ENSOARG00000008306,ENSOARG00000014973,ENSOARG00000021027,ENSOARG00000020718,ENSOARG00000011724,ENSOARG00000013865,ENSOARG00000018718,ENSOARG00000012757,ENSOARG00000002402,ENSOARG00000018878,ENSOARG00000001774,ENSOARG00000011127,ENSOARG00000007573,ENSOARG00000012223,ENSOARG00000001232,ENSOARG00000003433,ENSOARG00000009135,ENSOARG00000019649,ENSOARG00000000812,…
GO:0044712	single-organism catabolic process	biological_process	1.92e-05	0.0065189	131	2475	687	18336	ENSOARG00000012122,ENSOARG00000012654,ENSOARG00000009659,ENSOARG00000001511,ENSOARG00000011782,ENSOARG00000017266,ENSOARG00000020474,ENSOARG00000006546,ENSOARG00000019414,ENSOARG00000007382,ENSOARG00000004505,ENSOARG00000002150,ENSOARG00000006799,ENSOARG00000002779,ENSOARG00000005080,ENSOARG00000010645,ENSOARG00000004036,ENSOARG00000020390,ENSOARG00000005238,ENSOARG00000003189,ENSOARG00000000728,…
GO:0009057	macromolecule catabolic process	biological_process	1.92e-05	0.0065189	131	2475	687	18336	ENSOARG00000004003,ENSOARG00000007011,ENSOARG00000001958,ENSOARG00000020853,ENSOARG00000005469,ENSOARG00000005466,ENSOARG00000008183,ENSOARG00000013921,ENSOARG00000007288,ENSOARG00000003172,ENSOARG00000020719,ENSOARG00000018809,ENSOARG00000017431,ENSOARG00000004437,ENSOARG00000018274,ENSOARG00000005531,ENSOARG00000019970,ENSOARG00000006642,ENSOARG00000013162,ENSOARG00000019268,ENSOARG00000013465,…
GO:0043229	intracellular organelle	cellular_component	1.95e-05	0.0065189	1198	2475	8171	18336	ENSOARG00000003734,ENSOARG00000015108,ENSOARG00000017357,ENSOARG00000008013,ENSOARG00000017342,ENSOARG00000010640,ENSOARG00000015019,ENSOARG00000013301,ENSOARG00000015190,ENSOARG00000012500,ENSOARG00000019527,ENSOARG00000011254,ENSOARG00000011446,ENSOARG00000010741,ENSOARG00000006621,ENSOARG00000006343,ENSOARG00000008369,ENSOARG00000019649,ENSOARG00000018017,ENSOARG00000016330,ENSOARG00000003635,…
GO:0044257	cellular protein catabolic process	biological_process	1.97e-05	0.0065189	92	2475	448	18336	ENSOARG00000013960,ENSOARG00000020137,ENSOARG00000007011,ENSOARG00000018724,ENSOARG00000004003,ENSOARG00000008183,ENSOARG00000013921,ENSOARG00000005466,ENSOARG00000016366,ENSOARG00000004797,ENSOARG00000005469,ENSOARG00000010712,ENSOARG00000006699,ENSOARG00000002461,ENSOARG00000007288,ENSOARG00000004002,ENSOARG00000003140,ENSOARG00000001446,ENSOARG00000009374,ENSOARG00000019970,ENSOARG00000017431,…
GO:0051641	cellular localization	biological_process	2.04e-05	0.0066181	321	2475	1933	18336	ENSOARG00000002212,ENSOARG00000010428,ENSOARG00000009220,ENSOARG00000015802,ENSOARG00000004509,ENSOARG00000017474,ENSOARG00000014677,ENSOARG00000017786,ENSOARG00000012564,ENSOARG00000001290,ENSOARG00000012312,ENSOARG00000008609,ENSOARG00000012139,ENSOARG00000018318,ENSOARG00000004654,ENSOARG00000006034,ENSOARG00000004826,ENSOARG00000017817,ENSOARG00000004329,ENSOARG00000004026,ENSOARG00000020650,…
GO:0016192	vesicle-mediated transport	biological_process	2.22e-05	0.0070933	148	2475	796	18336	ENSOARG00000015547,ENSOARG00000006474,ENSOARG00000004577,ENSOARG00000013078,ENSOARG00000001617,ENSOARG00000013544,ENSOARG00000002784,ENSOARG00000000428,ENSOARG00000015494,ENSOARG00000001334,ENSOARG00000012195,ENSOARG00000013203,ENSOARG00000020100,ENSOARG00000003463,ENSOARG00000004362,ENSOARG00000013619,ENSOARG00000002588,ENSOARG00000012117,ENSOARG00000011444,ENSOARG00000018946,ENSOARG00000003833,…
GO:2001234	negative regulation of apoptotic signaling pathway	biological_process	2.33e-05	0.0073138	42	2475	164	18336	ENSOARG00000020866,ENSOARG00000002433,ENSOARG00000020638,ENSOARG00000005998,ENSOARG00000019083,ENSOARG00000020834,ENSOARG00000002950,ENSOARG00000015553,ENSOARG00000016664,ENSOARG00000008758,ENSOARG00000007070,ENSOARG00000012531,ENSOARG00000014491,ENSOARG00000004826,ENSOARG00000001544,ENSOARG00000013058,ENSOARG00000006445,ENSOARG00000006899,ENSOARG00000006660,ENSOARG00000000291,ENSOARG00000019527,…
GO:0009893	positive regulation of metabolic process	biological_process	2.38e-05	0.0073302	383	2475	2358	18336	ENSOARG00000008183,ENSOARG00000011086,ENSOARG00000005950,ENSOARG00000013971,ENSOARG00000013921,ENSOARG00000017559,ENSOARG00000009257,ENSOARG00000006362,ENSOARG00000020853,ENSOARG00000001560,ENSOARG00000001958,ENSOARG00000007011,ENSOARG00000006044,ENSOARG00000006495,ENSOARG00000012379,ENSOARG00000004499,ENSOARG00000017431,ENSOARG00000018809,ENSOARG00000005531,ENSOARG00000004350,ENSOARG00000017998,…
GO:0043412	macromolecule modification	biological_process	2.46e-05	0.0074454	426	2475	2654	18336	ENSOARG00000012388,ENSOARG00000012875,ENSOARG00000016483,ENSOARG00000002846,ENSOARG00000014200,ENSOARG00000005558,ENSOARG00000004918,ENSOARG00000006375,ENSOARG00000019835,ENSOARG00000018751,ENSOARG00000005054,ENSOARG00000016365,ENSOARG00000006301,ENSOARG00000003263,ENSOARG00000007393,ENSOARG00000007300,ENSOARG00000017211,ENSOARG00000016059,ENSOARG00000014146,ENSOARG00000013619,ENSOARG00000011888,…
GO:1902531	regulation of intracellular signal transduction	biological_process	2.68e-05	0.0079864	185	2475	1036	18336	ENSOARG00000007822,ENSOARG00000002799,ENSOARG00000000492,ENSOARG00000010446,ENSOARG00000017845,ENSOARG00000004064,ENSOARG00000013902,ENSOARG00000014440,ENSOARG00000004103,ENSOARG00000000337,ENSOARG00000018127,ENSOARG00000005268,ENSOARG00000000285,ENSOARG00000000630,ENSOARG00000003844,ENSOARG00000002529,ENSOARG00000008620,ENSOARG00000011113,ENSOARG00000002950,ENSOARG00000010668,ENSOARG00000007108,…
GO:0019752	carboxylic acid metabolic process	biological_process	2.96e-05	0.0086887	107	2475	544	18336	ENSOARG00000003271,ENSOARG00000019217,ENSOARG00000008822,ENSOARG00000011811,ENSOARG00000018593,ENSOARG00000006377,ENSOARG00000014803,ENSOARG00000019369,ENSOARG00000011128,ENSOARG00000006477,ENSOARG00000000701,ENSOARG00000013941,ENSOARG00000020509,ENSOARG00000020812,ENSOARG00000021170,ENSOARG00000011278,ENSOARG00000008195,ENSOARG00000015452,ENSOARG00000015310,ENSOARG00000003844,ENSOARG00000015775,…
GO:0034976	response to endoplasmic reticulum stress	biological_process	3.24e-05	0.009338	38	2475	145	18336	ENSOARG00000015553,ENSOARG00000000701,ENSOARG00000012531,ENSOARG00000004826,ENSOARG00000013443,ENSOARG00000007760,ENSOARG00000020695,ENSOARG00000012766,ENSOARG00000020485,ENSOARG00000020687,ENSOARG00000003263,ENSOARG00000004131,ENSOARG00000019835,ENSOARG00000011485,ENSOARG00000000927,ENSOARG00000005870,ENSOARG00000018878,ENSOARG00000014563,ENSOARG00000020101,ENSOARG00000018336,ENSOARG00000001958,…
GO:0031300	intrinsic component of organelle membrane	cellular_component	3.33e-05	0.0094588	41	2475	161	18336	ENSOARG00000007254,ENSOARG00000010418,ENSOARG00000000048,ENSOARG00000001541,ENSOARG00000002969,ENSOARG00000000910,ENSOARG00000017765,ENSOARG00000004036,ENSOARG00000009854,ENSOARG00000005371,ENSOARG00000006621,ENSOARG00000013893,ENSOARG00000019234,ENSOARG00000007573,ENSOARG00000020583,ENSOARG00000019216,ENSOARG00000003051,ENSOARG00000010446,ENSOARG00000009220,ENSOARG00000003241,ENSOARG00000012853,…
GO:0044422	organelle part	cellular_component	3.65e-05	0.010201	749	2475	4937	18336	ENSOARG00000013334,ENSOARG00000012241,ENSOARG00000017375,ENSOARG00000012556,ENSOARG00000012421,ENSOARG00000013596,ENSOARG00000013244,ENSOARG00000013988,ENSOARG00000010293,ENSOARG00000013866,ENSOARG00000007503,ENSOARG00000010325,ENSOARG00000012853,ENSOARG00000008469,ENSOARG00000011387,ENSOARG00000001486,ENSOARG00000019709,ENSOARG00000004655,ENSOARG00000011233,ENSOARG00000010155,ENSOARG00000007819,…
GO:0006898	receptor-mediated endocytosis	biological_process	3.71e-05	0.010202	42	2475	167	18336	ENSOARG00000015722,ENSOARG00000001928,ENSOARG00000006701,ENSOARG00000000497,ENSOARG00000007683,ENSOARG00000020667,ENSOARG00000002268,ENSOARG00000020123,ENSOARG00000014106,ENSOARG00000014188,ENSOARG00000012820,ENSOARG00000001395,ENSOARG00000021012,ENSOARG00000004276,ENSOARG00000007904,ENSOARG00000014082,ENSOARG00000001334,ENSOARG00000002306,ENSOARG00000013203,ENSOARG00000012176,ENSOARG00000000608,…
GO:0005789	endoplasmic reticulum membrane	cellular_component	3.97e-05	0.010753	61	2475	273	18336	ENSOARG00000015413,ENSOARG00000002132,ENSOARG00000002185,ENSOARG00000002969,ENSOARG00000003084,ENSOARG00000000910,ENSOARG00000000337,ENSOARG00000004350,ENSOARG00000003172,ENSOARG00000017011,ENSOARG00000010864,ENSOARG00000000048,ENSOARG00000004244,ENSOARG00000012059,ENSOARG00000010418,ENSOARG00000003815,ENSOARG00000013586,ENSOARG00000019216,ENSOARG00000003881,ENSOARG00000007573,ENSOARG00000018336,…
GO:0043436	oxoacid metabolic process	biological_process	4.07e-05	0.010856	113	2475	585	18336	ENSOARG00000010890,ENSOARG00000009602,ENSOARG00000018565,ENSOARG00000007656,ENSOARG00000015987,ENSOARG00000001328,ENSOARG00000006504,ENSOARG00000012264,ENSOARG00000021150,ENSOARG00000021053,ENSOARG00000016415,ENSOARG00000017047,ENSOARG00000016505,ENSOARG00000014319,ENSOARG00000004826,ENSOARG00000007070,ENSOARG00000001290,ENSOARG00000012381,ENSOARG00000003252,ENSOARG00000001254,ENSOARG00000005040,…
GO:0009968	negative regulation of signal transduction	biological_process	4.33e-05	0.011391	142	2475	768	18336	ENSOARG00000004357,ENSOARG00000002331,ENSOARG00000008758,ENSOARG00000015553,ENSOARG00000011796,ENSOARG00000016664,ENSOARG00000019041,ENSOARG00000014858,ENSOARG00000002045,ENSOARG00000007070,ENSOARG00000004826,ENSOARG00000007507,ENSOARG00000012128,ENSOARG00000004963,ENSOARG00000015010,ENSOARG00000020866,ENSOARG00000020638,ENSOARG00000010428,ENSOARG00000009220,ENSOARG00000017361,ENSOARG00000010080,…
GO:0051234	establishment of localization	biological_process	4.44e-05	0.011502	535	2475	3429	18336	ENSOARG00000010807,ENSOARG00000015987,ENSOARG00000020065,ENSOARG00000003833,ENSOARG00000003028,ENSOARG00000000518,ENSOARG00000003239,ENSOARG00000018045,ENSOARG00000020100,ENSOARG00000013203,ENSOARG00000013391,ENSOARG00000015214,ENSOARG00000009319,ENSOARG00000001787,ENSOARG00000013544,ENSOARG00000013109,ENSOARG00000004487,ENSOARG00000006248,ENSOARG00000017459,ENSOARG00000018336,ENSOARG00000012311,…
GO:0010648	negative regulation of cell communication	biological_process	4.71e-05	0.012041	152	2475	833	18336	ENSOARG00000006476,ENSOARG00000014470,ENSOARG00000015400,ENSOARG00000014188,ENSOARG00000003635,ENSOARG00000010493,ENSOARG00000005153,ENSOARG00000009135,ENSOARG00000008483,ENSOARG00000001187,ENSOARG00000004495,ENSOARG00000020336,ENSOARG00000014289,ENSOARG00000019527,ENSOARG00000002405,ENSOARG00000010741,ENSOARG00000014973,ENSOARG00000019421,ENSOARG00000006797,ENSOARG00000016733,ENSOARG00000011014,…
GO:0005524	ATP binding	molecular_function	4.91e-05	0.012316	218	2475	1263	18336	ENSOARG00000012917,ENSOARG00000018309,ENSOARG00000018369,ENSOARG00000006928,ENSOARG00000010124,ENSOARG00000001404,ENSOARG00000009309,ENSOARG00000001617,ENSOARG00000016128,ENSOARG00000018383,ENSOARG00000011762,ENSOARG00000014351,ENSOARG00000014569,ENSOARG00000004505,ENSOARG00000014514,ENSOARG00000013586,ENSOARG00000002088,ENSOARG00000017866,ENSOARG00000017266,ENSOARG00000019070,ENSOARG00000014305,…
GO:0030554	adenyl nucleotide binding	molecular_function	4.96e-05	0.012316	221	2475	1283	18336	ENSOARG00000006928,ENSOARG00000018369,ENSOARG00000010124,ENSOARG00000001404,ENSOARG00000012917,ENSOARG00000018309,ENSOARG00000018383,ENSOARG00000011762,ENSOARG00000014351,ENSOARG00000014569,ENSOARG00000009309,ENSOARG00000001617,ENSOARG00000016128,ENSOARG00000004505,ENSOARG00000013586,ENSOARG00000014514,ENSOARG00000017266,ENSOARG00000019070,ENSOARG00000014305,ENSOARG00000011737,ENSOARG00000012714,…
GO:0006810	transport	biological_process	5.26e-05	0.01255	517	2475	3308	18336	ENSOARG00000014973,ENSOARG00000008306,ENSOARG00000000497,ENSOARG00000020213,ENSOARG00000005317,ENSOARG00000015413,ENSOARG00000005124,ENSOARG00000000910,ENSOARG00000013623,ENSOARG00000008013,ENSOARG00000010640,ENSOARG00000003734,ENSOARG00000015127,ENSOARG00000001774,ENSOARG00000015773,ENSOARG00000014470,ENSOARG00000008151,ENSOARG00000003635,ENSOARG00000001232,ENSOARG00000000528,ENSOARG00000013628,…
GO:0044265	cellular macromolecule catabolic process	biological_process	5.26e-05	0.01255	106	2475	545	18336	ENSOARG00000007288,ENSOARG00000004002,ENSOARG00000010712,ENSOARG00000006699,ENSOARG00000002461,ENSOARG00000017771,ENSOARG00000020719,ENSOARG00000017431,ENSOARG00000007429,ENSOARG00000004437,ENSOARG00000005531,ENSOARG00000003140,ENSOARG00000001446,ENSOARG00000009374,ENSOARG00000019970,ENSOARG00000020137,ENSOARG00000007011,ENSOARG00000018724,ENSOARG00000005091,ENSOARG00000004003,ENSOARG00000013960,…
GO:0023057	negative regulation of signaling	biological_process	5.26e-05	0.01255	150	2475	822	18336	ENSOARG00000013342,ENSOARG00000020837,ENSOARG00000002088,ENSOARG00000017850,ENSOARG00000018336,ENSOARG00000008526,ENSOARG00000016155,ENSOARG00000017189,ENSOARG00000006907,ENSOARG00000018383,ENSOARG00000011419,ENSOARG00000017375,ENSOARG00000014098,ENSOARG00000013058,ENSOARG00000012569,ENSOARG00000016922,ENSOARG00000012734,ENSOARG00000017283,ENSOARG00000017583,ENSOARG00000011444,ENSOARG00000004111,…
GO:0016310	phosphorylation	biological_process	5.46e-05	0.012689	265	2475	1578	18336	ENSOARG00000002405,ENSOARG00000019557,ENSOARG00000014973,ENSOARG00000013865,ENSOARG00000015400,ENSOARG00000019818,ENSOARG00000008369,ENSOARG00000001187,ENSOARG00000016047,ENSOARG00000003252,ENSOARG00000012564,ENSOARG00000003554,ENSOARG00000009224,ENSOARG00000002212,ENSOARG00000009220,ENSOARG00000014677,ENSOARG00000007894,ENSOARG00000003730,ENSOARG00000011796,ENSOARG00000014858,ENSOARG00000020270,…
GO:0044446	intracellular organelle part	cellular_component	5.46e-05	0.012689	726	2475	4787	18336	ENSOARG00000006933,ENSOARG00000021022,ENSOARG00000003172,ENSOARG00000016213,ENSOARG00000008367,ENSOARG00000000048,ENSOARG00000013449,ENSOARG00000003815,ENSOARG00000019970,ENSOARG00000020547,ENSOARG00000020870,ENSOARG00000008477,ENSOARG00000019038,ENSOARG00000013977,ENSOARG00000004003,ENSOARG00000005568,ENSOARG00000011874,ENSOARG00000007488,ENSOARG00000016110,ENSOARG00000011813,ENSOARG00000011589,…
GO:0045177	apical part of cell	cellular_component	5.54e-05	0.012708	47	2475	197	18336	ENSOARG00000006241,ENSOARG00000017817,ENSOARG00000012556,ENSOARG00000011828,ENSOARG00000012834,ENSOARG00000010388,ENSOARG00000013162,ENSOARG00000018946,ENSOARG00000000462,ENSOARG00000008268,ENSOARG00000003592,ENSOARG00000014146,ENSOARG00000009319,ENSOARG00000010639,ENSOARG00000001793,ENSOARG00000008117,ENSOARG00000015214,ENSOARG00000003554,ENSOARG00000019692,ENSOARG00000012759,ENSOARG00000012128,…
GO:0032559	adenyl ribonucleotide binding	molecular_function	5.64e-05	0.012768	220	2475	1279	18336	ENSOARG00000004213,ENSOARG00000016110,ENSOARG00000006991,ENSOARG00000016009,ENSOARG00000004301,ENSOARG00000012345,ENSOARG00000003501,ENSOARG00000005286,ENSOARG00000008183,ENSOARG00000002073,ENSOARG00000010697,ENSOARG00000004372,ENSOARG00000013929,ENSOARG00000005568,ENSOARG00000013449,ENSOARG00000005930,ENSOARG00000004775,ENSOARG00000020547,ENSOARG00000019970,ENSOARG00000012379,ENSOARG00000008337,…
GO:0048583	regulation of response to stimulus	biological_process	5.83e-05	0.013022	385	2475	2395	18336	ENSOARG00000007405,ENSOARG00000012531,ENSOARG00000017445,ENSOARG00000013469,ENSOARG00000006445,ENSOARG00000011199,ENSOARG00000009302,ENSOARG00000004658,ENSOARG00000016724,ENSOARG00000019535,ENSOARG00000011638,ENSOARG00000020044,ENSOARG00000007549,ENSOARG00000005869,ENSOARG00000020419,ENSOARG00000002433,ENSOARG00000008331,ENSOARG00000012297,ENSOARG00000006054,ENSOARG00000020687,ENSOARG00000008701,…
GO:2001233	regulation of apoptotic signaling pathway	biological_process	6.2e-05	0.013691	66	2475	306	18336	ENSOARG00000019527,ENSOARG00000002405,ENSOARG00000016733,ENSOARG00000014866,ENSOARG00000000456,ENSOARG00000018189,ENSOARG00000017357,ENSOARG00000018336,ENSOARG00000016155,ENSOARG00000010493,ENSOARG00000013342,ENSOARG00000011318,ENSOARG00000008483,ENSOARG00000014305,ENSOARG00000001187,ENSOARG00000004495,ENSOARG00000020638,ENSOARG00000020866,ENSOARG00000005998,ENSOARG00000019083,ENSOARG00000017161,…
GO:0042175	nuclear outer membrane-endoplasmic reticulum membrane network	cellular_component	6.38e-05	0.013921	62	2475	283	18336	ENSOARG00000017011,ENSOARG00000010864,ENSOARG00000004244,ENSOARG00000000048,ENSOARG00000012059,ENSOARG00000010418,ENSOARG00000003815,ENSOARG00000015413,ENSOARG00000002132,ENSOARG00000000337,ENSOARG00000000910,ENSOARG00000003084,ENSOARG00000002185,ENSOARG00000002969,ENSOARG00000003172,ENSOARG00000004350,ENSOARG00000016366,ENSOARG00000009017,ENSOARG00000006621,ENSOARG00000012693,ENSOARG00000018017,…
GO:0006082	organic acid metabolic process	biological_process	6.74e-05	0.014486	114	2475	598	18336	ENSOARG00000017517,ENSOARG00000002885,ENSOARG00000001717,ENSOARG00000003042,ENSOARG00000011587,ENSOARG00000000285,ENSOARG00000020381,ENSOARG00000015775,ENSOARG00000010045,ENSOARG00000003844,ENSOARG00000011864,ENSOARG00000015452,ENSOARG00000015310,ENSOARG00000001049,ENSOARG00000007114,ENSOARG00000014440,ENSOARG00000017559,ENSOARG00000017957,ENSOARG00000018613,ENSOARG00000005286,ENSOARG00000003501,…
GO:0031301	integral component of organelle membrane	cellular_component	6.81e-05	0.014486	39	2475	155	18336	ENSOARG00000017634,ENSOARG00000003241,ENSOARG00000012853,ENSOARG00000009220,ENSOARG00000001290,ENSOARG00000020485,ENSOARG00000014019,ENSOARG00000013077,ENSOARG00000007760,ENSOARG00000020145,ENSOARG00000015726,ENSOARG00000010103,ENSOARG00000011828,ENSOARG00000006049,ENSOARG00000007226,ENSOARG00000005987,ENSOARG00000009373,ENSOARG00000019331,ENSOARG00000002075,ENSOARG00000010095,ENSOARG00000004501,…
GO:0051649	establishment of localization in cell	biological_process	7.16e-05	0.015044	269	2475	1611	18336	ENSOARG00000013941,ENSOARG00000020509,ENSOARG00000008615,ENSOARG00000005053,ENSOARG00000006049,ENSOARG00000018989,ENSOARG00000012182,ENSOARG00000007160,ENSOARG00000005220,ENSOARG00000015111,ENSOARG00000019048,ENSOARG00000003241,ENSOARG00000016116,ENSOARG00000005604,ENSOARG00000002209,ENSOARG00000010744,ENSOARG00000020137,ENSOARG00000000492,ENSOARG00000006978,ENSOARG00000018747,ENSOARG00000004276,…
GO:0008237	metallopeptidase activity	molecular_function	7.24e-05	0.015044	43	2475	177	18336	ENSOARG00000017926,ENSOARG00000013090,ENSOARG00000004737,ENSOARG00000005084,ENSOARG00000011224,ENSOARG00000004908,ENSOARG00000010943,ENSOARG00000000649,ENSOARG00000004155,ENSOARG00000012013,ENSOARG00000014877,ENSOARG00000001646,ENSOARG00000018965,ENSOARG00000012241,ENSOARG00000016480,ENSOARG00000002399,ENSOARG00000013372,ENSOARG00000009977,ENSOARG00000001485,ENSOARG00000013135,ENSOARG00000012264,…
GO:0019222	regulation of metabolic process	biological_process	7.57e-05	0.015556	682	2475	4485	18336	ENSOARG00000019962,ENSOARG00000003630,ENSOARG00000017474,ENSOARG00000021099,ENSOARG00000014677,ENSOARG00000007042,ENSOARG00000016047,ENSOARG00000019089,ENSOARG00000018549,ENSOARG00000003547,ENSOARG00000005754,ENSOARG00000004007,ENSOARG00000017371,ENSOARG00000004654,ENSOARG00000019252,ENSOARG00000020232,ENSOARG00000011043,ENSOARG00000020674,ENSOARG00000000456,ENSOARG00000014285,ENSOARG00000019557,…
GO:0044255	cellular lipid metabolic process	biological_process	7.74e-05	0.015716	106	2475	550	18336	ENSOARG00000009461,ENSOARG00000013200,ENSOARG00000005870,ENSOARG00000021172,ENSOARG00000018593,ENSOARG00000015111,ENSOARG00000019217,ENSOARG00000007044,ENSOARG00000009699,ENSOARG00000014769,ENSOARG00000008195,ENSOARG00000009541,ENSOARG00000008667,ENSOARG00000009840,ENSOARG00000006270,ENSOARG00000009488,ENSOARG00000014209,ENSOARG00000005890,ENSOARG00000011754,ENSOARG00000000701,ENSOARG00000010095,…
GO:0030135	coated vesicle	cellular_component	7.82e-05	0.015716	25	2475	84	18336	ENSOARG00000013249,ENSOARG00000004509,ENSOARG00000002960,ENSOARG00000000462,ENSOARG00000000952,ENSOARG00000010605,ENSOARG00000013203,ENSOARG00000014886,ENSOARG00000018301,ENSOARG00000013796,ENSOARG00000004654,ENSOARG00000014769,ENSOARG00000004276,ENSOARG00000020979,ENSOARG00000008112,ENSOARG00000004076,ENSOARG00000003833,ENSOARG00000008847,ENSOARG00000012205,ENSOARG00000005734,ENSOARG00000010809,…
GO:0031331	positive regulation of cellular catabolic process	biological_process	8.71e-05	0.017309	40	2475	162	18336	ENSOARG00000001958,ENSOARG00000013286,ENSOARG00000013628,ENSOARG00000006044,ENSOARG00000008183,ENSOARG00000017957,ENSOARG00000012654,ENSOARG00000004276,ENSOARG00000006621,ENSOARG00000006174,ENSOARG00000009264,ENSOARG00000004350,ENSOARG00000006068,ENSOARG00000000285,ENSOARG00000007288,ENSOARG00000018369,ENSOARG00000003815,ENSOARG00000009374,ENSOARG00000019970,ENSOARG00000011043,ENSOARG00000005531,…
GO:0032550	purine ribonucleoside binding	molecular_function	9.06e-05	0.017795	270	2475	1623	18336	ENSOARG00000006214,ENSOARG00000016046,ENSOARG00000020984,ENSOARG00000015651,ENSOARG00000011541,ENSOARG00000014959,ENSOARG00000016325,ENSOARG00000010668,ENSOARG00000017296,ENSOARG00000004384,ENSOARG00000019315,ENSOARG00000018138,ENSOARG00000002666,ENSOARG00000010117,ENSOARG00000011319,ENSOARG00000000968,ENSOARG00000020665,ENSOARG00000014368,ENSOARG00000001620,ENSOARG00000016307,ENSOARG00000007766,…
GO:0001883	purine nucleoside binding	molecular_function	9.45e-05	0.018366	270	2475	1624	18336	ENSOARG00000019649,ENSOARG00000003433,ENSOARG00000001232,ENSOARG00000011127,ENSOARG00000007573,ENSOARG00000001774,ENSOARG00000018718,ENSOARG00000013865,ENSOARG00000011724,ENSOARG00000002405,ENSOARG00000008306,ENSOARG00000020213,ENSOARG00000007764,ENSOARG00000014858,ENSOARG00000020270,ENSOARG00000003730,ENSOARG00000011626,ENSOARG00000009224,ENSOARG00000002212,ENSOARG00000005960,ENSOARG00000003252,…
GO:0009894	regulation of catabolic process	biological_process	9.79e-05	0.018829	85	2475	424	18336	ENSOARG00000007188,ENSOARG00000020419,ENSOARG00000004131,ENSOARG00000020485,ENSOARG00000020687,ENSOARG00000009699,ENSOARG00000016340,ENSOARG00000009840,ENSOARG00000016829,ENSOARG00000011797,ENSOARG00000011199,ENSOARG00000019340,ENSOARG00000007405,ENSOARG00000005890,ENSOARG00000007851,ENSOARG00000009094,ENSOARG00000018274,ENSOARG00000005531,ENSOARG00000004437,ENSOARG00000009374,ENSOARG00000003815,…
GO:0017076	purine nucleotide binding	molecular_function	0.00010186	0.019185	273	2475	1646	18336	ENSOARG00000004505,ENSOARG00000013586,ENSOARG00000001288,ENSOARG00000017266,ENSOARG00000019070,ENSOARG00000012311,ENSOARG00000014305,ENSOARG00000012714,ENSOARG00000011559,ENSOARG00000002088,ENSOARG00000002357,ENSOARG00000001404,ENSOARG00000006928,ENSOARG00000010326,ENSOARG00000018309,ENSOARG00000018383,ENSOARG00000014351,ENSOARG00000011762,ENSOARG00000016128,ENSOARG00000018565,ENSOARG00000011997,…
GO:0006464	cellular protein modification process	biological_process	0.00010362	0.019185	405	2475	2549	18336	ENSOARG00000003841,ENSOARG00000018898,ENSOARG00000014415,ENSOARG00000004797,ENSOARG00000002923,ENSOARG00000002799,ENSOARG00000013838,ENSOARG00000015104,ENSOARG00000010482,ENSOARG00000010712,ENSOARG00000017034,ENSOARG00000002461,ENSOARG00000018127,ENSOARG00000020984,ENSOARG00000014959,ENSOARG00000019079,ENSOARG00000011541,ENSOARG00000006899,ENSOARG00000000291,ENSOARG00000017296,ENSOARG00000002950,…
GO:0036211	protein modification process	biological_process	0.00010362	0.019185	405	2475	2549	18336	ENSOARG00000019690,ENSOARG00000001408,ENSOARG00000007288,ENSOARG00000013768,ENSOARG00000002885,ENSOARG00000018274,ENSOARG00000018779,ENSOARG00000000048,ENSOARG00000020870,ENSOARG00000017713,ENSOARG00000019970,ENSOARG00000020583,ENSOARG00000005806,ENSOARG00000013903,ENSOARG00000008832,ENSOARG00000005469,ENSOARG00000004987,ENSOARG00000004301,ENSOARG00000017383,ENSOARG00000013213,ENSOARG00000011813,…
GO:0048518	positive regulation of biological process	biological_process	0.00010408	0.019185	581	2475	3780	18336	ENSOARG00000020485,ENSOARG00000009699,ENSOARG00000013317,ENSOARG00000003718,ENSOARG00000010268,ENSOARG00000005870,ENSOARG00000004131,ENSOARG00000020834,ENSOARG00000018321,ENSOARG00000020875,ENSOARG00000014321,ENSOARG00000016562,ENSOARG00000015596,ENSOARG00000017919,ENSOARG00000002489,ENSOARG00000017737,ENSOARG00000002322,ENSOARG00000019340,ENSOARG00000003629,ENSOARG00000017011,ENSOARG00000005531,…
GO:0051603	proteolysis involved in cellular protein catabolic process	biological_process	0.00010689	0.019321	85	2475	425	18336	ENSOARG00000010712,ENSOARG00000006699,ENSOARG00000007288,ENSOARG00000001446,ENSOARG00000003140,ENSOARG00000009374,ENSOARG00000019970,ENSOARG00000020719,ENSOARG00000007429,ENSOARG00000017431,ENSOARG00000004437,ENSOARG00000005531,ENSOARG00000013960,ENSOARG00000007011,ENSOARG00000020137,ENSOARG00000018724,ENSOARG00000004003,ENSOARG00000008183,ENSOARG00000013921,ENSOARG00000005466,ENSOARG00000016366,…
GO:0032549	ribonucleoside binding	molecular_function	0.00010755	0.019321	270	2475	1627	18336	ENSOARG00000007766,ENSOARG00000004456,ENSOARG00000021004,ENSOARG00000011001,ENSOARG00000015226,ENSOARG00000002799,ENSOARG00000007180,ENSOARG00000002576,ENSOARG00000018084,ENSOARG00000020381,ENSOARG00000018127,ENSOARG00000015722,ENSOARG00000017194,ENSOARG00000002461,ENSOARG00000017034,ENSOARG00000006214,ENSOARG00000016046,ENSOARG00000020984,ENSOARG00000015651,ENSOARG00000011541,ENSOARG00000014959,…
GO:0010498	proteasomal protein catabolic process	biological_process	0.00010811	0.019321	53	2475	236	18336	ENSOARG00000012766,ENSOARG00000001607,ENSOARG00000004131,ENSOARG00000019835,ENSOARG00000007188,ENSOARG00000016116,ENSOARG00000020419,ENSOARG00000018424,ENSOARG00000014146,ENSOARG00000011342,ENSOARG00000000701,ENSOARG00000007070,ENSOARG00000004826,ENSOARG00000017343,ENSOARG00000014491,ENSOARG00000016829,ENSOARG00000014858,ENSOARG00000011716,ENSOARG00000013443,ENSOARG00000007760,ENSOARG00000015596,…
GO:0044093	positive regulation of molecular function	biological_process	0.00010913	0.019321	173	2475	983	18336	ENSOARG00000008369,ENSOARG00000019818,ENSOARG00000004403,ENSOARG00000015400,ENSOARG00000009443,ENSOARG00000015773,ENSOARG00000018955,ENSOARG00000010809,ENSOARG00000014772,ENSOARG00000016618,ENSOARG00000001370,ENSOARG00000007594,ENSOARG00000021069,ENSOARG00000013623,ENSOARG00000010640,ENSOARG00000004654,ENSOARG00000013443,ENSOARG00000020270,ENSOARG00000018325,ENSOARG00000004826,ENSOARG00000017343,…
GO:0031329	regulation of cellular catabolic process	biological_process	0.00011868	0.020805	70	2475	336	18336	ENSOARG00000004276,ENSOARG00000005346,ENSOARG00000017957,ENSOARG00000008183,ENSOARG00000018980,ENSOARG00000020137,ENSOARG00000006044,ENSOARG00000005091,ENSOARG00000001958,ENSOARG00000004437,ENSOARG00000005531,ENSOARG00000003815,ENSOARG00000009374,ENSOARG00000019970,ENSOARG00000000285,ENSOARG00000007288,ENSOARG00000004002,ENSOARG00000004350,ENSOARG00000006699,ENSOARG00000016829,ENSOARG00000011797,…
GO:0010646	regulation of cell communication	biological_process	0.00012267	0.021297	329	2475	2031	18336	ENSOARG00000004064,ENSOARG00000013902,ENSOARG00000004797,ENSOARG00000014440,ENSOARG00000009839,ENSOARG00000005736,ENSOARG00000003994,ENSOARG00000002799,ENSOARG00000019234,ENSOARG00000007254,ENSOARG00000018127,ENSOARG00000016509,ENSOARG00000015722,ENSOARG00000000630,ENSOARG00000019079,ENSOARG00000008258,ENSOARG00000006214,ENSOARG00000006899,ENSOARG00000000291,ENSOARG00000006660,ENSOARG00000010668,…
GO:0035639	purine ribonucleoside triphosphate binding	molecular_function	0.00012982	0.022177	268	2475	1618	18336	ENSOARG00000007766,ENSOARG00000004456,ENSOARG00000021004,ENSOARG00000011001,ENSOARG00000015226,ENSOARG00000002799,ENSOARG00000007180,ENSOARG00000002576,ENSOARG00000018084,ENSOARG00000018127,ENSOARG00000020381,ENSOARG00000015722,ENSOARG00000017194,ENSOARG00000017034,ENSOARG00000002461,ENSOARG00000006214,ENSOARG00000016046,ENSOARG00000020984,ENSOARG00000015651,ENSOARG00000011541,ENSOARG00000014959,…
GO:0002376	immune system process	biological_process	0.00013023	0.022177	250	2475	1497	18336	ENSOARG00000015465,ENSOARG00000007458,ENSOARG00000013525,ENSOARG00000007108,ENSOARG00000018509,ENSOARG00000010668,ENSOARG00000007335,ENSOARG00000013941,ENSOARG00000020509,ENSOARG00000014671,ENSOARG00000012281,ENSOARG00000016325,ENSOARG00000001756,ENSOARG00000016099,ENSOARG00000019079,ENSOARG00000001544,ENSOARG00000013906,ENSOARG00000000291,ENSOARG00000010792,ENSOARG00000003888,ENSOARG00000021001,…
GO:0009966	regulation of signal transduction	biological_process	0.00013925	0.023217	293	2475	1789	18336	ENSOARG00000002084,ENSOARG00000020834,ENSOARG00000018858,ENSOARG00000003822,ENSOARG00000004131,ENSOARG00000007502,ENSOARG00000014290,ENSOARG00000018732,ENSOARG00000005870,ENSOARG00000016593,ENSOARG00000003718,ENSOARG00000009699,ENSOARG00000004743,ENSOARG00000019340,ENSOARG00000017737,ENSOARG00000002489,ENSOARG00000001326,ENSOARG00000013877,ENSOARG00000006959,ENSOARG00000019045,ENSOARG00000020875,…
GO:0042176	regulation of protein catabolic process	biological_process	0.00013989	0.023217	54	2475	244	18336	ENSOARG00000014858,ENSOARG00000016829,ENSOARG00000011797,ENSOARG00000013443,ENSOARG00000007760,ENSOARG00000007070,ENSOARG00000017343,ENSOARG00000007405,ENSOARG00000009094,ENSOARG00000004816,ENSOARG00000007188,ENSOARG00000020419,ENSOARG00000014146,ENSOARG00000010428,ENSOARG00000004131,ENSOARG00000019835,ENSOARG00000012766,ENSOARG00000001607,ENSOARG00000020687,ENSOARG00000020485,ENSOARG00000009699,…
GO:0051347	positive regulation of transferase activity	biological_process	0.00014063	0.023217	67	2475	320	18336	ENSOARG00000012128,ENSOARG00000005998,ENSOARG00000003554,ENSOARG00000008117,ENSOARG00000020866,ENSOARG00000015010,ENSOARG00000009565,ENSOARG00000013671,ENSOARG00000014146,ENSOARG00000016059,ENSOARG00000007814,ENSOARG00000009220,ENSOARG00000006301,ENSOARG00000004357,ENSOARG00000008024,ENSOARG00000002846,ENSOARG00000013443,ENSOARG00000020270,ENSOARG00000001078,ENSOARG00000017343,ENSOARG00000018325,…
GO:0016323	basolateral plasma membrane	cellular_component	0.00014152	0.023217	29	2475	107	18336	ENSOARG00000005331,ENSOARG00000006241,ENSOARG00000012556,ENSOARG00000013780,ENSOARG00000000386,ENSOARG00000007766,ENSOARG00000001187,ENSOARG00000004301,ENSOARG00000008847,ENSOARG00000008349,ENSOARG00000000498,ENSOARG00000008940,ENSOARG00000012007,ENSOARG00000017613,ENSOARG00000000462,ENSOARG00000009573,ENSOARG00000009319,ENSOARG00000018809,ENSOARG00000002885,ENSOARG00000011485,ENSOARG00000006907,…
GO:0032555	purine ribonucleotide binding	molecular_function	0.00014543	0.02364	271	2475	1641	18336	ENSOARG00000013865,ENSOARG00000011724,ENSOARG00000018718,ENSOARG00000020213,ENSOARG00000008306,ENSOARG00000002405,ENSOARG00000019649,ENSOARG00000003433,ENSOARG00000001774,ENSOARG00000001232,ENSOARG00000011127,ENSOARG00000007573,ENSOARG00000005960,ENSOARG00000011626,ENSOARG00000002212,ENSOARG00000009224,ENSOARG00000000812,ENSOARG00000003554,ENSOARG00000003252,ENSOARG00000019089,ENSOARG00000007764,…
GO:0001882	nucleoside binding	molecular_function	0.00015033	0.024216	270	2475	1635	18336	ENSOARG00000000935,ENSOARG00000009127,ENSOARG00000006477,ENSOARG00000002433,ENSOARG00000014710,ENSOARG00000018459,ENSOARG00000005884,ENSOARG00000009784,ENSOARG00000002881,ENSOARG00000012935,ENSOARG00000005898,ENSOARG00000002250,ENSOARG00000013434,ENSOARG00000013739,ENSOARG00000007099,ENSOARG00000012531,ENSOARG00000013305,ENSOARG00000005855,ENSOARG00000015147,ENSOARG00000004442,ENSOARG00000011392,…
GO:0032436	positive regulation of proteasomal ubiquitin-dependent protein catabolic process	biological_process	0.00015442	0.024653	16	2475	45	18336	ENSOARG00000013628,ENSOARG00000006621,ENSOARG00000016829,ENSOARG00000013443,ENSOARG00000009264,ENSOARG00000008183,ENSOARG00000007070,ENSOARG00000017343,ENSOARG00000007288,ENSOARG00000001607,ENSOARG00000018369,ENSOARG00000020419,ENSOARG00000005531,ENSOARG00000014146,ENSOARG00000019835,ENSOARG00000019970
GO:0006468	protein phosphorylation	biological_process	0.00015662	0.024784	224	2475	1327	18336	ENSOARG00000001326,ENSOARG00000010277,ENSOARG00000010167,ENSOARG00000013305,ENSOARG00000017445,ENSOARG00000007851,ENSOARG00000013188,ENSOARG00000005440,ENSOARG00000020044,ENSOARG00000007549,ENSOARG00000003293,ENSOARG00000020875,ENSOARG00000019535,ENSOARG00000016724,ENSOARG00000020419,ENSOARG00000005870,ENSOARG00000004131,ENSOARG00000007151,ENSOARG00000009784,ENSOARG00000015658,ENSOARG00000004175,…
GO:1903364	positive regulation of cellular protein catabolic process	biological_process	0.00016051	0.025014	21	2475	68	18336	ENSOARG00000009264,ENSOARG00000016829,ENSOARG00000006621,ENSOARG00000013443,ENSOARG00000017343,ENSOARG00000007070,ENSOARG00000008183,ENSOARG00000013628,ENSOARG00000013286,ENSOARG00000020419,ENSOARG00000005531,ENSOARG00000014146,ENSOARG00000010428,ENSOARG00000019835,ENSOARG00000019970,ENSOARG00000009374,ENSOARG00000004131,ENSOARG00000001607,ENSOARG00000018369,ENSOARG00000007288,ENSOARG00000009699
GO:0031325	positive regulation of cellular metabolic process	biological_process	0.00016087	0.025014	318	2475	1963	18336	ENSOARG00000006034,ENSOARG00000017371,ENSOARG00000012139,ENSOARG00000004654,ENSOARG00000020270,ENSOARG00000007507,ENSOARG00000004826,ENSOARG00000014319,ENSOARG00000019252,ENSOARG00000020872,ENSOARG00000010428,ENSOARG00000019962,ENSOARG00000000927,ENSOARG00000017474,ENSOARG00000009220,ENSOARG00000003547,ENSOARG00000015380,ENSOARG00000005754,ENSOARG00000003554,ENSOARG00000001187,ENSOARG00000008369,…
GO:1903052	positive regulation of proteolysis involved in cellular protein catabolic process	biological_process	0.00017627	0.027171	19	2475	59	18336	ENSOARG00000017343,ENSOARG00000008183,ENSOARG00000007070,ENSOARG00000009264,ENSOARG00000013443,ENSOARG00000016829,ENSOARG00000006621,ENSOARG00000013628,ENSOARG00000019970,ENSOARG00000019835,ENSOARG00000004131,ENSOARG00000005531,ENSOARG00000014146,ENSOARG00000010428,ENSOARG00000020419,ENSOARG00000009699,ENSOARG00000018369,ENSOARG00000001607,ENSOARG00000007288
GO:0043161	proteasome-mediated ubiquitin-dependent protein catabolic process	biological_process	0.00018169	0.027609	48	2475	212	18336	ENSOARG00000011342,ENSOARG00000000701,ENSOARG00000007070,ENSOARG00000014491,ENSOARG00000017343,ENSOARG00000004826,ENSOARG00000013443,ENSOARG00000011716,ENSOARG00000016829,ENSOARG00000014858,ENSOARG00000008602,ENSOARG00000007760,ENSOARG00000012766,ENSOARG00000001607,ENSOARG00000019835,ENSOARG00000016116,ENSOARG00000007188,ENSOARG00000014146,ENSOARG00000020419,ENSOARG00000018424,ENSOARG00000005399,…
GO:1901800	positive regulation of proteasomal protein catabolic process	biological_process	0.0001822	0.027609	17	2475	50	18336	ENSOARG00000007288,ENSOARG00000018369,ENSOARG00000001607,ENSOARG00000005531,ENSOARG00000014146,ENSOARG00000020419,ENSOARG00000004131,ENSOARG00000019970,ENSOARG00000019835,ENSOARG00000013628,ENSOARG00000013443,ENSOARG00000016829,ENSOARG00000006621,ENSOARG00000009264,ENSOARG00000007070,ENSOARG00000008183,ENSOARG00000017343
GO:0043632	modification-dependent macromolecule catabolic process	biological_process	0.00020469	0.030515	75	2475	372	18336	ENSOARG00000011997,ENSOARG00000013032,ENSOARG00000007665,ENSOARG00000007760,ENSOARG00000013443,ENSOARG00000014858,ENSOARG00000011716,ENSOARG00000010476,ENSOARG00000017343,ENSOARG00000004826,ENSOARG00000007070,ENSOARG00000001607,ENSOARG00000012766,ENSOARG00000009505,ENSOARG00000014146,ENSOARG00000010428,ENSOARG00000010155,ENSOARG00000019835,ENSOARG00000002804,ENSOARG00000001877,ENSOARG00000003635,…
GO:0006897	endocytosis	biological_process	0.00020614	0.030515	69	2475	336	18336	ENSOARG00000020509,ENSOARG00000002859,ENSOARG00000003988,ENSOARG00000002514,ENSOARG00000011342,ENSOARG00000019535,ENSOARG00000012176,ENSOARG00000000608,ENSOARG00000002306,ENSOARG00000010761,ENSOARG00000020114,ENSOARG00000003159,ENSOARG00000001186,ENSOARG00000003241,ENSOARG00000003592,ENSOARG00000002960,ENSOARG00000004372,ENSOARG00000011923,ENSOARG00000020123,ENSOARG00000014106,ENSOARG00000012820,…
GO:0071496	cellular response to external stimulus	biological_process	0.00020649	0.030515	69	2475	336	18336	ENSOARG00000001841,ENSOARG00000018635,ENSOARG00000002588,ENSOARG00000013119,ENSOARG00000020638,ENSOARG00000020866,ENSOARG00000015972,ENSOARG00000012927,ENSOARG00000019083,ENSOARG00000003029,ENSOARG00000001290,ENSOARG00000004826,ENSOARG00000000728,ENSOARG00000002327,ENSOARG00000012747,ENSOARG00000010284,ENSOARG00000017371,ENSOARG00000016922,ENSOARG00000016992,ENSOARG00000013032,ENSOARG00000009602,…
GO:0097367	carbohydrate derivative binding	molecular_function	0.00020959	0.030719	306	2475	1888	18336	ENSOARG00000013586,ENSOARG00000004505,ENSOARG00000001288,ENSOARG00000012714,ENSOARG00000012311,ENSOARG00000019070,ENSOARG00000014305,ENSOARG00000017266,ENSOARG00000002088,ENSOARG00000006928,ENSOARG00000001404,ENSOARG00000002357,ENSOARG00000018309,ENSOARG00000010326,ENSOARG00000014351,ENSOARG00000011762,ENSOARG00000018383,ENSOARG00000016128,ENSOARG00000008972,ENSOARG00000011997,ENSOARG00000018565,…
GO:0019538	protein metabolic process	biological_process	0.00021705	0.031553	643	2475	4246	18336	ENSOARG00000020866,ENSOARG00000005040,ENSOARG00000020066,ENSOARG00000001607,ENSOARG00000010126,ENSOARG00000009748,ENSOARG00000010639,ENSOARG00000011485,ENSOARG00000002990,ENSOARG00000016664,ENSOARG00000008024,ENSOARG00000013326,ENSOARG00000015343,ENSOARG00000009820,ENSOARG00000011822,ENSOARG00000004357,ENSOARG00000017343,ENSOARG00000016480,ENSOARG00000018301,ENSOARG00000005283,ENSOARG00000002293,…
GO:0004712	protein serine/threonine/tyrosine kinase activity	molecular_function	0.00022511	0.032461	9	2475	18	18336	ENSOARG00000014710,ENSOARG00000006476,ENSOARG00000004384,ENSOARG00000001408,ENSOARG00000007851,ENSOARG00000014368,ENSOARG00000007151,ENSOARG00000019970,ENSOARG00000010782
GO:0051246	regulation of protein metabolic process	biological_process	0.0002304	0.032741	282	2475	1727	18336	ENSOARG00000004826,ENSOARG00000007507,ENSOARG00000017371,ENSOARG00000004654,ENSOARG00000020270,ENSOARG00000019806,ENSOARG00000014858,ENSOARG00000004007,ENSOARG00000011796,ENSOARG00000014677,ENSOARG00000009220,ENSOARG00000010428,ENSOARG00000009224,ENSOARG00000003554,ENSOARG00000015380,ENSOARG00000020336,ENSOARG00000006621,ENSOARG00000008369,ENSOARG00000019818,ENSOARG00000003635,ENSOARG00000015400,…
GO:0080134	regulation of response to stress	biological_process	0.00023071	0.032741	148	2475	834	18336	ENSOARG00000000492,ENSOARG00000002557,ENSOARG00000002799,ENSOARG00000000897,ENSOARG00000014440,ENSOARG00000013902,ENSOARG00000004064,ENSOARG00000004002,ENSOARG00000000337,ENSOARG00000001541,ENSOARG00000016807,ENSOARG00000008620,ENSOARG00000012553,ENSOARG00000005890,ENSOARG00000012281,ENSOARG00000020509,ENSOARG00000013941,ENSOARG00000002950,ENSOARG00000017296,ENSOARG00000000291,ENSOARG00000001544,…
GO:0006796	phosphate-containing compound metabolic process	biological_process	0.00023351	0.032877	357	2475	2241	18336	ENSOARG00000005786,ENSOARG00000020158,ENSOARG00000008240,ENSOARG00000007124,ENSOARG00000001370,ENSOARG00000021069,ENSOARG00000000094,ENSOARG00000016112,ENSOARG00000016733,ENSOARG00000018761,ENSOARG00000010081,ENSOARG00000013661,ENSOARG00000010493,ENSOARG00000009443,ENSOARG00000004318,ENSOARG00000014188,ENSOARG00000006476,ENSOARG00000010809,ENSOARG00000005491,ENSOARG00000005719,ENSOARG00000010639,…
GO:0043170	macromolecule metabolic process	biological_process	0.00023631	0.033011	996	2475	6794	18336	ENSOARG00000015572,ENSOARG00000014393,ENSOARG00000012988,ENSOARG00000010712,ENSOARG00000006699,ENSOARG00000003275,ENSOARG00000010334,ENSOARG00000008631,ENSOARG00000003282,ENSOARG00000006234,ENSOARG00000018724,ENSOARG00000013838,ENSOARG00000007205,ENSOARG00000005736,ENSOARG00000004815,ENSOARG00000003994,ENSOARG00000007135,ENSOARG00000019193,ENSOARG00000017131,ENSOARG00000012525,ENSOARG00000004797,…
GO:0019941	modification-dependent protein catabolic process	biological_process	0.00024411	0.033587	74	2475	368	18336	ENSOARG00000019380,ENSOARG00000010645,ENSOARG00000016957,ENSOARG00000018369,ENSOARG00000019705,ENSOARG00000014266,ENSOARG00000002779,ENSOARG00000017342,ENSOARG00000013628,ENSOARG00000003635,ENSOARG00000001877,ENSOARG00000018878,ENSOARG00000005399,ENSOARG00000009866,ENSOARG00000006621,ENSOARG00000013661,ENSOARG00000009264,ENSOARG00000006622,ENSOARG00000012766,ENSOARG00000001607,ENSOARG00000009505,…
GO:0006793	phosphorus metabolic process	biological_process	0.00024419	0.033587	360	2475	2263	18336	ENSOARG00000015987,ENSOARG00000013988,ENSOARG00000010293,ENSOARG00000007472,ENSOARG00000013244,ENSOARG00000017283,ENSOARG00000011975,ENSOARG00000001078,ENSOARG00000012421,ENSOARG00000017375,ENSOARG00000008454,ENSOARG00000001499,ENSOARG00000009543,ENSOARG00000018762,ENSOARG00000008117,ENSOARG00000016937,ENSOARG00000002593,ENSOARG00000009565,ENSOARG00000017161,ENSOARG00000011387,ENSOARG00000001841,…
GO:0032553	ribonucleotide binding	molecular_function	0.00024683	0.033691	271	2475	1654	18336	ENSOARG00000016009,ENSOARG00000019098,ENSOARG00000004213,ENSOARG00000001140,ENSOARG00000008183,ENSOARG00000002073,ENSOARG00000007119,ENSOARG00000004775,ENSOARG00000008337,ENSOARG00000012379,ENSOARG00000020516,ENSOARG00000010277,ENSOARG00000005769,ENSOARG00000016562,ENSOARG00000020416,ENSOARG00000019340,ENSOARG00000009152,ENSOARG00000005440,ENSOARG00000006642,ENSOARG00000007851,ENSOARG00000014321,…
GO:0016324	apical plasma membrane	cellular_component	0.00025587	0.034624	34	2475	137	18336	ENSOARG00000013286,ENSOARG00000008847,ENSOARG00000017880,ENSOARG00000007766,ENSOARG00000004301,ENSOARG00000005780,ENSOARG00000019351,ENSOARG00000005589,ENSOARG00000020213,ENSOARG00000009371,ENSOARG00000002554,ENSOARG00000006907,ENSOARG00000015127,ENSOARG00000002236,ENSOARG00000013489,ENSOARG00000017613,ENSOARG00000018946,ENSOARG00000012834,ENSOARG00000011828,ENSOARG00000012556,ENSOARG00000017817,…
GO:0016236	macroautophagy	biological_process	0.00025753	0.034624	48	2475	215	18336	ENSOARG00000000456,ENSOARG00000016112,ENSOARG00000002150,ENSOARG00000012553,ENSOARG00000009371,ENSOARG00000016432,ENSOARG00000001541,ENSOARG00000004002,ENSOARG00000003523,ENSOARG00000020390,ENSOARG00000009154,ENSOARG00000012654,ENSOARG00000005346,ENSOARG00000019940,ENSOARG00000006174,ENSOARG00000011782,ENSOARG00000000490,ENSOARG00000006044,ENSOARG00000001841,ENSOARG00000018635,ENSOARG00000003803,…
GO:0048646	anatomical structure formation involved in morphogenesis	biological_process	0.00026334	0.03514	159	2475	908	18336	ENSOARG00000004936,ENSOARG00000011444,ENSOARG00000010890,ENSOARG00000015834,ENSOARG00000020065,ENSOARG00000017583,ENSOARG00000013596,ENSOARG00000005558,ENSOARG00000021150,ENSOARG00000017283,ENSOARG00000016922,ENSOARG00000003416,ENSOARG00000009370,ENSOARG00000018645,ENSOARG00000020426,ENSOARG00000011553,ENSOARG00000008117,ENSOARG00000009857,ENSOARG00000005718,ENSOARG00000013611,ENSOARG00000004655,…
GO:0007029	endoplasmic reticulum organization	biological_process	0.00027735	0.036735	13	2475	34	18336	ENSOARG00000016752,ENSOARG00000012654,ENSOARG00000017786,ENSOARG00000008405,ENSOARG00000017919,ENSOARG00000011392,ENSOARG00000005734,ENSOARG00000020652,ENSOARG00000017734,ENSOARG00000003084,ENSOARG00000020650,ENSOARG00000005237,ENSOARG00000015547
GO:0043408	regulation of MAPK cascade	biological_process	0.00028725	0.037569	83	2475	425	18336	ENSOARG00000016664,ENSOARG00000011796,ENSOARG00000002846,ENSOARG00000008024,ENSOARG00000017375,ENSOARG00000014858,ENSOARG00000001078,ENSOARG00000020270,ENSOARG00000008117,ENSOARG00000016937,ENSOARG00000015010,ENSOARG00000020866,ENSOARG00000001254,ENSOARG00000003554,ENSOARG00000012128,ENSOARG00000005998,ENSOARG00000007814,ENSOARG00000007300,ENSOARG00000009220,ENSOARG00000014146,ENSOARG00000013671,…
GO:0035556	intracellular signal transduction	biological_process	0.00028785	0.037569	286	2475	1760	18336	ENSOARG00000017375,ENSOARG00000001078,ENSOARG00000011975,ENSOARG00000003028,ENSOARG00000017283,ENSOARG00000013244,ENSOARG00000011387,ENSOARG00000009565,ENSOARG00000001185,ENSOARG00000016937,ENSOARG00000008117,ENSOARG00000015214,ENSOARG00000005442,ENSOARG00000016367,ENSOARG00000003400,ENSOARG00000010415,ENSOARG00000002931,ENSOARG00000020918,ENSOARG00000017850,ENSOARG00000013342,ENSOARG00000003586,…
GO:0005783	endoplasmic reticulum	cellular_component	0.00029029	0.037613	133	2475	741	18336	ENSOARG00000011526,ENSOARG00000007760,ENSOARG00000015726,ENSOARG00000013443,ENSOARG00000015553,ENSOARG00000016185,ENSOARG00000020374,ENSOARG00000020650,ENSOARG00000017219,ENSOARG00000004329,ENSOARG00000017786,ENSOARG00000006492,ENSOARG00000000927,ENSOARG00000003587,ENSOARG00000019909,ENSOARG00000019292,ENSOARG00000012128,ENSOARG00000014541,ENSOARG00000018017,ENSOARG00000014674,ENSOARG00000003980,…
GO:0010256	endomembrane system organization	biological_process	0.00029523	0.037978	67	2475	328	18336	ENSOARG00000012955,ENSOARG00000012128,ENSOARG00000010367,ENSOARG00000012312,ENSOARG00000014146,ENSOARG00000010639,ENSOARG00000011485,ENSOARG00000001185,ENSOARG00000017474,ENSOARG00000017786,ENSOARG00000000462,ENSOARG00000007208,ENSOARG00000020374,ENSOARG00000020650,ENSOARG00000020908,ENSOARG00000017283,ENSOARG00000005734,ENSOARG00000009370,ENSOARG00000015547,ENSOARG00000003084,ENSOARG00000019527,…
GO:0031323	regulation of cellular metabolic process	biological_process	0.00030068	0.038404	595	2475	3917	18336	ENSOARG00000016112,ENSOARG00000006802,ENSOARG00000021069,ENSOARG00000019668,ENSOARG00000014545,ENSOARG00000007124,ENSOARG00000012669,ENSOARG00000018761,ENSOARG00000017022,ENSOARG00000016733,ENSOARG00000006676,ENSOARG00000001724,ENSOARG00000014475,ENSOARG00000006174,ENSOARG00000020226,ENSOARG00000004436,ENSOARG00000004495,ENSOARG00000008962,ENSOARG00000010809,ENSOARG00000000493,ENSOARG00000003004,…
GO:0007167	enzyme linked receptor protein signaling pathway	biological_process	0.00030403	0.038556	105	2475	563	18336	ENSOARG00000019070,ENSOARG00000003586,ENSOARG00000005153,ENSOARG00000013438,ENSOARG00000012740,ENSOARG00000001511,ENSOARG00000015400,ENSOARG00000014188,ENSOARG00000004403,ENSOARG00000017189,ENSOARG00000014066,ENSOARG00000011762,ENSOARG00000014725,ENSOARG00000008972,ENSOARG00000017994,ENSOARG00000011105,ENSOARG00000021069,ENSOARG00000015355,ENSOARG00000006797,ENSOARG00000020737,ENSOARG00000002223,…
GO:0045860	positive regulation of protein kinase activity	biological_process	0.00030958	0.03877	57	2475	269	18336	ENSOARG00000017445,ENSOARG00000019079,ENSOARG00000004826,ENSOARG00000001078,ENSOARG00000020270,ENSOARG00000019535,ENSOARG00000002950,ENSOARG00000020509,ENSOARG00000002846,ENSOARG00000020044,ENSOARG00000003647,ENSOARG00000007549,ENSOARG00000004357,ENSOARG00000006301,ENSOARG00000020358,ENSOARG00000009220,ENSOARG00000007814,ENSOARG00000014876,ENSOARG00000016603,ENSOARG00000013671,ENSOARG00000009565,…
GO:0009267	cellular response to starvation	biological_process	0.00031005	0.03877	57	2475	269	18336	ENSOARG00000013119,ENSOARG00000020276,ENSOARG00000013077,ENSOARG00000020638,ENSOARG00000015972,ENSOARG00000012927,ENSOARG00000005012,ENSOARG00000019083,ENSOARG00000005220,ENSOARG00000001290,ENSOARG00000018988,ENSOARG00000001841,ENSOARG00000003803,ENSOARG00000018635,ENSOARG00000002588,ENSOARG00000006971,ENSOARG00000016992,ENSOARG00000013032,ENSOARG00000010668,ENSOARG00000005890,ENSOARG00000003026,…
GO:0042594	response to starvation	biological_process	0.0003133	0.038903	58	2475	275	18336	ENSOARG00000017131,ENSOARG00000006174,ENSOARG00000011782,ENSOARG00000019940,ENSOARG00000003501,ENSOARG00000012654,ENSOARG00000009154,ENSOARG00000005346,ENSOARG00000010493,ENSOARG00000006044,ENSOARG00000020101,ENSOARG00000000490,ENSOARG00000019900,ENSOARG00000017431,ENSOARG00000012553,ENSOARG00000002150,ENSOARG00000016112,ENSOARG00000000456,ENSOARG00000004002,ENSOARG00000003523,ENSOARG00000020390,…
GO:0023014	signal transduction by protein phosphorylation	biological_process	0.00032719	0.040349	94	2475	495	18336	ENSOARG00000016603,ENSOARG00000010782,ENSOARG00000001070,ENSOARG00000011128,ENSOARG00000009699,ENSOARG00000020954,ENSOARG00000003718,ENSOARG00000006054,ENSOARG00000014525,ENSOARG00000009653,ENSOARG00000020688,ENSOARG00000015658,ENSOARG00000003230,ENSOARG00000004175,ENSOARG00000004743,ENSOARG00000005220,ENSOARG00000005012,ENSOARG00000016099,ENSOARG00000019079,ENSOARG00000001544,ENSOARG00000001326,…
GO:0043085	positive regulation of catalytic activity	biological_process	0.0003306	0.040489	139	2475	782	18336	ENSOARG00000001408,ENSOARG00000001949,ENSOARG00000007288,ENSOARG00000009371,ENSOARG00000002885,ENSOARG00000018274,ENSOARG00000017713,ENSOARG00000019970,ENSOARG00000006495,ENSOARG00000020853,ENSOARG00000001560,ENSOARG00000001958,ENSOARG00000013903,ENSOARG00000006362,ENSOARG00000000531,ENSOARG00000005950,ENSOARG00000011086,ENSOARG00000013434,ENSOARG00000004175,ENSOARG00000003718,ENSOARG00000012297,…
GO:0048853	forebrain morphogenesis	biological_process	0.00034418	0.041866	7	2475	12	18336	ENSOARG00000015400,ENSOARG00000014146,ENSOARG00000016866,ENSOARG00000006802,ENSOARG00000013877,ENSOARG00000014671,ENSOARG00000021099
GO:1902578	single-organism localization	biological_process	0.00034954	0.042035	451	2475	2907	18336	ENSOARG00000007760,ENSOARG00000004489,ENSOARG00000014276,ENSOARG00000019041,ENSOARG00000008929,ENSOARG00000006241,ENSOARG00000020011,ENSOARG00000018301,ENSOARG00000000386,ENSOARG00000002331,ENSOARG00000020374,ENSOARG00000019331,ENSOARG00000014282,ENSOARG00000004357,ENSOARG00000015343,ENSOARG00000016664,ENSOARG00000016185,ENSOARG00000020908,ENSOARG00000014269,ENSOARG00000011485,ENSOARG00000005498,…
GO:0034116	positive regulation of heterotypic cell-cell adhesion	biological_process	0.00035028	0.042035	6	2475	9	18336	ENSOARG00000000291,ENSOARG00000018809,ENSOARG00000016733,ENSOARG00000011485,ENSOARG00000020866,ENSOARG00000016664
GO:0046907	intracellular transport	biological_process	0.00037114	0.044242	191	2475	1126	18336	ENSOARG00000012182,ENSOARG00000020529,ENSOARG00000015111,ENSOARG00000019692,ENSOARG00000007160,ENSOARG00000019048,ENSOARG00000008072,ENSOARG00000002960,ENSOARG00000005604,ENSOARG00000019315,ENSOARG00000019369,ENSOARG00000002950,ENSOARG00000003751,ENSOARG00000014671,ENSOARG00000020509,ENSOARG00000016216,ENSOARG00000008615,ENSOARG00000001768,ENSOARG00000016046,ENSOARG00000005053,ENSOARG00000006049,…
GO:0000165	MAPK cascade	biological_process	0.00037727	0.044675	90	2475	472	18336	ENSOARG00000020270,ENSOARG00000001078,ENSOARG00000014858,ENSOARG00000016866,ENSOARG00000017375,ENSOARG00000004918,ENSOARG00000016664,ENSOARG00000011796,ENSOARG00000008024,ENSOARG00000002846,ENSOARG00000014146,ENSOARG00000013671,ENSOARG00000010639,ENSOARG00000009565,ENSOARG00000009220,ENSOARG00000007393,ENSOARG00000007814,ENSOARG00000007300,ENSOARG00000012128,ENSOARG00000005998,ENSOARG00000020866,…
GO:0060255	regulation of macromolecule metabolic process	biological_process	0.00038708	0.045535	590	2475	3891	18336	ENSOARG00000014289,ENSOARG00000006068,ENSOARG00000000646,ENSOARG00000010081,ENSOARG00000008904,ENSOARG00000003523,ENSOARG00000006792,ENSOARG00000010418,ENSOARG00000002470,ENSOARG00000007594,ENSOARG00000001370,ENSOARG00000005420,ENSOARG00000006476,ENSOARG00000018955,ENSOARG00000007697,ENSOARG00000013286,ENSOARG00000014188,ENSOARG00000003881,ENSOARG00000011966,ENSOARG00000019110,ENSOARG00000010493,…
GO:0006511	ubiquitin-dependent protein catabolic process	biological_process	0.00041045	0.047969	72	2475	362	18336	ENSOARG00000018369,ENSOARG00000010645,ENSOARG00000019380,ENSOARG00000016957,ENSOARG00000002779,ENSOARG00000014266,ENSOARG00000017342,ENSOARG00000001877,ENSOARG00000003635,ENSOARG00000013628,ENSOARG00000009866,ENSOARG00000005399,ENSOARG00000018878,ENSOARG00000009264,ENSOARG00000013661,ENSOARG00000006621,ENSOARG00000006622,ENSOARG00000001607,ENSOARG00000012766,ENSOARG00000009505,ENSOARG00000014146,…
