# Supplementary material for: Identification and Profiling of Pituitary microRNAs of Sheep during Anestrus and Estrus Stages
Source: Animals (Basel). 2020 Feb 29;10(3):402. doi: 10.3390/ani10030402 (PMC7142988; doi:10.3390/ani10030402)
Supplement: Supplementary file 1 [file animals-10-00402-s001.zip › Supplementary Files/Supplementary Table 4.xlsx]

## Sheet: PGEvsPGA.DEG_KEGG_pathway_enric
##Databases: KEGG PATHWAY
##Statistical test method: hypergeometric test / Fisher's exact test
##FDR correction method: Benjamini and Hochberg
#Term	Database	ID	Input number	Background number	P-Value	Corrected P-Value	Input	Hyperlink
Antigen processing and presentation	KEGG PATHWAY	oas04612	29	82	0.000378019	0.103199	ENSOARG00000016490|ENSOARG00000001958|ENSOARG00000009391|ENSOARG00000013291|ENSOARG00000002181|ENSOARG00000007335|ENSOARG00000007573|ENSOARG00000005855|ENSOARG00000003903|ENSOARG00000009357|ENSOARG00000018847|ENSOARG00000009042|ENSOARG00000006301|ENSOARG00000015660|ENSOARG00000007458|ENSOARG00000016257|ENSOARG00000021003|ENSOARG00000021005|ENSOARG00000002985|ENSOARG00000003185|ENSOARG00000007906|…	http://www.genome.jp/kegg-bin/show_pathway?oas04612/oas:100170652%09red/oas:100534647%09red/oas:101108962%09red/oas:101109746%09red/oas:101112844%09red/oas:101114987%09red/oas:101104866%09red/oas:101102227%09red/oas:100171394%09red/oas:780472%09red/oas:100135691%09red/oas:101120148%09red/oas:443509%09red/oas:101122782%09red/oas:678680%09red/oas:443118%09red/oas:100144749%09red/oas:101114758%09red…
Phagosome	KEGG PATHWAY	oas04145	43	169	0.00516739	0.454777	ENSOARG00000004743|ENSOARG00000004002|ENSOARG00000010070|ENSOARG00000004515|ENSOARG00000002181|ENSOARG00000007335|ENSOARG00000013739|ENSOARG00000015583|ENSOARG00000001070|ENSOARG00000000665|ENSOARG00000007573|ENSOARG00000009357|ENSOARG00000011319|ENSOARG00000016257|ENSOARG00000009042|ENSOARG00000007099|ENSOARG00000015660|ENSOARG00000020667|ENSOARG00000009127|ENSOARG00000007458|ENSOARG00000013179|…	http://www.genome.jp/kegg-bin/show_pathway?oas04145/oas:100145880%09red/oas:101106094%09red/oas:101107683%09red/oas:101113398%09red/oas:100505388%09red/oas:101117677%09red/oas:101115978%09red/oas:101122734%09red/oas:101114221%09red/oas:101107301%09red/oas:101104866%09red/oas:101119848%09red/oas:101102659%09red/oas:101109746%09red/oas:101117918%09red/oas:100192431%09red/oas:100192433%09red/oas:101…
Staphylococcus aureus infection	KEGG PATHWAY	oas05150	21	65	0.00541026	0.454777	ENSOARG00000002181|ENSOARG00000016490|ENSOARG00000002985|ENSOARG00000004658|ENSOARG00000007906|ENSOARG00000008001|ENSOARG00000001720|ENSOARG00000002722|ENSOARG00000010070|ENSOARG00000010165|ENSOARG00000015660|ENSOARG00000020667|ENSOARG00000004515|ENSOARG00000007335|ENSOARG00000007458|ENSOARG00000015707|ENSOARG00000016257|ENSOARG00000008550|ENSOARG00000020498|ENSOARG00000016664|ENSOARG00000005384	http://www.genome.jp/kegg-bin/show_pathway?oas05150/oas:101120148%09red/oas:101107498%09red/oas:101109219%09red/oas:101114758%09red/oas:101123419%09red/oas:101109492%09red/oas:101112891%09red/oas:101119856%09red/oas:101108962%09red/oas:100144749%09red/oas:100192431%09red/oas:101111065%09red/oas:100192433%09red/oas:101115724%09red/oas:101109746%09red/oas:101123664%09red/oas:101102126%09red/oas:101…
Graft-versus-host disease	KEGG PATHWAY	oas05332	17	49	0.00666339	0.454777	ENSOARG00000016490|ENSOARG00000002985|ENSOARG00000001958|ENSOARG00000002990|ENSOARG00000009042|ENSOARG00000007906|ENSOARG00000015707|ENSOARG00000014866|ENSOARG00000015660|ENSOARG00000009357|ENSOARG00000007335|ENSOARG00000007458|ENSOARG00000004815|ENSOARG00000016257|ENSOARG00000004611|ENSOARG00000002181|ENSOARG00000020866	http://www.genome.jp/kegg-bin/show_pathway?oas05332/oas:101120148%09red/oas:101109219%09red/oas:100144426%09red/oas:101114758%09red/oas:443539%09red/oas:101119856%09red/oas:101113279%09red/oas:101108034%09red/oas:100144749%09red/oas:101108962%09red/oas:101109746%09red/oas:101109492%09red/oas:100171394%09red/oas:443429%09red/oas:443396%09red/oas:101120322%09red/oas:101104866%09red
Protein processing in endoplasmic reticulum	KEGG PATHWAY	oas04141	42	176	0.0137138	0.536642	ENSOARG00000013443|ENSOARG00000010156|ENSOARG00000005884|ENSOARG00000004003|ENSOARG00000004571|ENSOARG00000013465|ENSOARG00000002969|ENSOARG00000001078|ENSOARG00000000952|ENSOARG00000005824|ENSOARG00000000337|ENSOARG00000003903|ENSOARG00000009373|ENSOARG00000018724|ENSOARG00000020101|ENSOARG00000010911|ENSOARG00000005237|ENSOARG00000015910|ENSOARG00000005855|ENSOARG00000003185|ENSOARG00000000927|…	http://www.genome.jp/kegg-bin/show_pathway?oas04141/oas:101105848%09red/oas:101119193%09red/oas:101116451%09red/oas:101110601%09red/oas:101104966%09red/oas:101122615%09red/oas:101110723%09red/oas:101101912%09red/oas:101122104%09red/oas:101104137%09red/oas:101111759%09red/oas:443130%09red/oas:101121446%09red/oas:101117995%09red/oas:101108691%09red/oas:101118280%09red/oas:101103353%09red/oas:101105…
Allograft rejection	KEGG PATHWAY	oas05330	17	54	0.0140837	0.536642	ENSOARG00000016490|ENSOARG00000002985|ENSOARG00000001958|ENSOARG00000008369|ENSOARG00000009042|ENSOARG00000007906|ENSOARG00000015707|ENSOARG00000014866|ENSOARG00000015660|ENSOARG00000009357|ENSOARG00000007335|ENSOARG00000007458|ENSOARG00000004815|ENSOARG00000016257|ENSOARG00000004611|ENSOARG00000002181|ENSOARG00000002990	http://www.genome.jp/kegg-bin/show_pathway?oas05330/oas:101120148%09red/oas:101109219%09red/oas:100144426%09red/oas:101114758%09red/oas:101109492%09red/oas:101119856%09red/oas:101113279%09red/oas:101108034%09red/oas:100144749%09red/oas:101108962%09red/oas:101109746%09red/oas:443232%09red/oas:100171394%09red/oas:443429%09red/oas:443396%09red/oas:101120322%09red/oas:101104866%09red
Type I diabetes mellitus	KEGG PATHWAY	oas04940	18	59	0.0150145	0.536642	ENSOARG00000016490|ENSOARG00000002985|ENSOARG00000001958|ENSOARG00000002990|ENSOARG00000009042|ENSOARG00000007906|ENSOARG00000015707|ENSOARG00000014866|ENSOARG00000015660|ENSOARG00000009357|ENSOARG00000007335|ENSOARG00000007458|ENSOARG00000004815|ENSOARG00000016257|ENSOARG00000004611|ENSOARG00000002181|ENSOARG00000004272|ENSOARG00000020866	http://www.genome.jp/kegg-bin/show_pathway?oas04940/oas:101120148%09red/oas:101109219%09red/oas:100144426%09red/oas:443429%09red/oas:101114758%09red/oas:443539%09red/oas:101119856%09red/oas:101113279%09red/oas:101108034%09red/oas:100144749%09red/oas:101108962%09red/oas:101109746%09red/oas:101119835%09red/oas:100171394%09red/oas:101104866%09red/oas:443396%09red/oas:101120322%09red/oas:101109492%09…
Leishmaniasis	KEGG PATHWAY	oas05140	22	78	0.0157258	0.536642	ENSOARG00000001958|ENSOARG00000010117|ENSOARG00000010070|ENSOARG00000002181|ENSOARG00000007335|ENSOARG00000007458|ENSOARG00000019079|ENSOARG00000016603|ENSOARG00000015660|ENSOARG00000020667|ENSOARG00000007906|ENSOARG00000016257|ENSOARG00000019050|ENSOARG00000002985|ENSOARG00000007502|ENSOARG00000001695|ENSOARG00000015707|ENSOARG00000020866|ENSOARG00000003718|ENSOARG00000013903|ENSOARG00000005384|…	http://www.genome.jp/kegg-bin/show_pathway?oas05140/oas:101106094%09red/oas:443539%09red/oas:100307049%09red/oas:101108962%09red/oas:101109746%09red/oas:101123008%09red/oas:101122943%09red/oas:100192431%09red/oas:101122484%09red/oas:101120148%09red/oas:100144749%09red/oas:100192433%09red/oas:101108131%09red/oas:780520%09red/oas:443396%09red/oas:101122939%09red/oas:101107132%09red/oas:101110716%09…
Lysosome	KEGG PATHWAY	oas04142	30	119	0.018976	0.552524	ENSOARG00000015477|ENSOARG00000003375|ENSOARG00000019535|ENSOARG00000004688|ENSOARG00000008609|ENSOARG00000015574|ENSOARG00000008704|ENSOARG00000000665|ENSOARG00000008438|ENSOARG00000016667|ENSOARG00000003833|ENSOARG00000004743|ENSOARG00000013179|ENSOARG00000004593|ENSOARG00000004679|ENSOARG00000016970|ENSOARG00000010103|ENSOARG00000002094|ENSOARG00000013249|ENSOARG00000020861|ENSOARG00000010492|…	http://www.genome.jp/kegg-bin/show_pathway?oas04142/oas:101111906%09red/oas:101120555%09red/oas:101118294%09red/oas:101104002%09red/oas:101112930%09red/oas:101105496%09red/oas:101117677%09red/oas:101106174%09red/oas:443365%09red/oas:101114221%09red/oas:101121575%09red/oas:101112650%09red/oas:101122348%09red/oas:780472%09red/oas:100145859%09red/oas:101114873%09red/oas:101119886%09red/oas:101122075…
Salivary secretion	KEGG PATHWAY	oas04970	24	90	0.020239	0.552524	ENSOARG00000008940|ENSOARG00000009536|ENSOARG00000009371|ENSOARG00000016562|ENSOARG00000016118|ENSOARG00000002178|ENSOARG00000001083|ENSOARG00000000543|ENSOARG00000006495|ENSOARG00000010640|ENSOARG00000020213|ENSOARG00000001285|ENSOARG00000002306|ENSOARG00000006476|ENSOARG00000000431|ENSOARG00000016910|ENSOARG00000017613|ENSOARG00000001774|ENSOARG00000020393|ENSOARG00000003159|ENSOARG00000019909|…	http://www.genome.jp/kegg-bin/show_pathway?oas04970/oas:101106702%09red/oas:101116750%09red/oas:100137068%09red/oas:443004%09red/oas:101113317%09red/oas:101112427%09red/oas:101105735%09red/oas:100169940%09red/oas:101118594%09red/oas:443381%09red/oas:101104306%09red/oas:443384%09red/oas:101107568%09red/oas:101116338%09red/oas:101117313%09red/oas:101106864%09red/oas:443311%09red/oas:443094%09red/oa…
Proteasome	KEGG PATHWAY	oas03050	14	44	0.022871	0.560706	ENSOARG00000005604|ENSOARG00000006642|ENSOARG00000001958|ENSOARG00000000996|ENSOARG00000019212|ENSOARG00000010476|ENSOARG00000017342|ENSOARG00000003433|ENSOARG00000005131|ENSOARG00000004307|ENSOARG00000007622|ENSOARG00000006699|ENSOARG00000019380|ENSOARG00000007429	http://www.genome.jp/kegg-bin/show_pathway?oas03050/oas:101119978%09red/oas:101108368%09red/oas:101116408%09red/oas:101117873%09red/oas:101121105%09red/oas:100174905%09red/oas:101111572%09red/oas:100192424%09red/oas:101123468%09red/oas:101120165%09red/oas:101122816%09red/oas:101119038%09red/oas:443396%09red/oas:100135691%09red
Complement and coagulation cascades	KEGG PATHWAY	oas04610	20	73	0.025928	0.560706	ENSOARG00000016105|ENSOARG00000008550|ENSOARG00000004658|ENSOARG00000007405|ENSOARG00000007822|ENSOARG00000002722|ENSOARG00000001720|ENSOARG00000014022|ENSOARG00000017909|ENSOARG00000010165|ENSOARG00000016937|ENSOARG00000004515|ENSOARG00000005384|ENSOARG00000016733|ENSOARG00000000291|ENSOARG00000008473|ENSOARG00000020498|ENSOARG00000009128|ENSOARG00000016664|ENSOARG00000008001	http://www.genome.jp/kegg-bin/show_pathway?oas04610/oas:101107688%09red/oas:101107498%09red/oas:101123419%09red/oas:101102336%09red/oas:101112891%09red/oas:101102931%09red/oas:100302501%09red/oas:101118593%09red/oas:101105935%09red/oas:101111065%09red/oas:101115724%09red/oas:101119740%09red/oas:101102670%09red/oas:101105757%09red/oas:101123664%09red/oas:101102126%09red/oas:101102090%09red/oas:101…
Bile secretion	KEGG PATHWAY	oas04976	22	83	0.0267003	0.560706	ENSOARG00000020390|ENSOARG00000000935|ENSOARG00000006982|ENSOARG00000000812|ENSOARG00000002250|ENSOARG00000002064|ENSOARG00000001404|ENSOARG00000016724|ENSOARG00000009371|ENSOARG00000016562|ENSOARG00000020737|ENSOARG00000006495|ENSOARG00000015299|ENSOARG00000020213|ENSOARG00000001592|ENSOARG00000012378|ENSOARG00000006476|ENSOARG00000000431|ENSOARG00000018479|ENSOARG00000002666|ENSOARG00000001232|…	http://www.genome.jp/kegg-bin/show_pathway?oas04976/oas:101113553%09red/oas:101107030%09red/oas:101113341%09red/oas:101108013%09red/oas:101107568%09red/oas:443094%09red/oas:494440%09red/oas:101109370%09red/oas:443381%09red/oas:101105735%09red/oas:101119972%09red/oas:101108919%09red/oas:443384%09red/oas:443268%09red/oas:443367%09red/oas:101115640%09red/oas:101104054%09red/oas:101106534%09red/oas:1…
Tuberculosis	KEGG PATHWAY	oas05152	43	193	0.0307804	0.600218	ENSOARG00000001958|ENSOARG00000017357|ENSOARG00000019079|ENSOARG00000010117|ENSOARG00000004002|ENSOARG00000010070|ENSOARG00000002181|ENSOARG00000007335|ENSOARG00000007458|ENSOARG00000016909|ENSOARG00000016922|ENSOARG00000000665|ENSOARG00000016257|ENSOARG00000015660|ENSOARG00000020667|ENSOARG00000007472|ENSOARG00000004743|ENSOARG00000013179|ENSOARG00000019910|ENSOARG00000010640|ENSOARG00000003718|…	http://www.genome.jp/kegg-bin/show_pathway?oas05152/oas:100145880%09red/oas:101117190%09red/oas:443539%09red/oas:100307049%09red/oas:100505388%09red/oas:101117677%09red/oas:780472%09red/oas:101114221%09red/oas:101112427%09red/oas:443118%09red/oas:101105303%09red/oas:101110746%09red/oas:100192431%09red/oas:101122484%09red/oas:101122602%09red/oas:101120148%09red/oas:101103784%09red/oas:101119886%09…
Fatty acid metabolism	KEGG PATHWAY	oas01212	14	48	0.038926	0.702413	ENSOARG00000004117|ENSOARG00000020374|ENSOARG00000016505|ENSOARG00000014674|ENSOARG00000008540|ENSOARG00000001957|ENSOARG00000019949|ENSOARG00000011587|ENSOARG00000017954|ENSOARG00000005352|ENSOARG00000018593|ENSOARG00000006346|ENSOARG00000013745|ENSOARG00000004046	http://www.genome.jp/kegg-bin/show_pathway?oas01212/oas:101121911%09red/oas:101111781%09red/oas:443484%09red/oas:101111925%09red/oas:101120728%09red/oas:443193%09red/oas:100192316%09red/oas:443185%09red/oas:443434%09red/oas:101108615%09red/oas:101117331%09red/oas:101110508%09red/oas:101118626%09red/oas:101109049%09red
Autoimmune thyroid disease	KEGG PATHWAY	oas05320	17	63	0.0419558	0.702413	ENSOARG00000016490|ENSOARG00000002985|ENSOARG00000008369|ENSOARG00000009042|ENSOARG00000018321|ENSOARG00000007906|ENSOARG00000015707|ENSOARG00000014866|ENSOARG00000015660|ENSOARG00000009357|ENSOARG00000007335|ENSOARG00000007458|ENSOARG00000004815|ENSOARG00000016257|ENSOARG00000004611|ENSOARG00000002181|ENSOARG00000002990	http://www.genome.jp/kegg-bin/show_pathway?oas05320/oas:101120148%09red/oas:101109219%09red/oas:100144426%09red/oas:443040%09red/oas:101109492%09red/oas:101119856%09red/oas:101113279%09red/oas:101108034%09red/oas:100144749%09red/oas:101108962%09red/oas:101109746%09red/oas:443232%09red/oas:100171394%09red/oas:443429%09red/oas:101114758%09red/oas:101120322%09red/oas:101104866%09red
Herpes simplex infection	KEGG PATHWAY	oas05168	45	213	0.0525173	0.702413	ENSOARG00000001958|ENSOARG00000019079|ENSOARG00000010117|ENSOARG00000015707|ENSOARG00000007906|ENSOARG00000002181|ENSOARG00000001078|ENSOARG00000017944|ENSOARG00000007458|ENSOARG00000017357|ENSOARG00000016922|ENSOARG00000019038|ENSOARG00000020101|ENSOARG00000007573|ENSOARG00000009370|ENSOARG00000009357|ENSOARG00000011318|ENSOARG00000009042|ENSOARG00000016603|ENSOARG00000014866|ENSOARG00000018724|…	http://www.genome.jp/kegg-bin/show_pathway?oas05168/oas:443539%09red/oas:100307049%09red/oas:101114308%09red/oas:101108962%09red/oas:101114758%09red/oas:101109746%09red/oas:101108211%09red/oas:101119264%09red/oas:101108131%09red/oas:101104866%09red/oas:100144426%09red/oas:101123349%09red/oas:101122943%09red/oas:101102102%09red/oas:101119966%09red/oas:101123536%09red/oas:101122484%09red/oas:101111…
Biosynthesis of unsaturated fatty acids	KEGG PATHWAY	oas01040	8	23	0.0533512	0.702413	ENSOARG00000005352|ENSOARG00000014674|ENSOARG00000001957|ENSOARG00000012566|ENSOARG00000011587|ENSOARG00000008540|ENSOARG00000018593|ENSOARG00000013745	http://www.genome.jp/kegg-bin/show_pathway?oas01040/oas:100192316%09red/oas:443484%09red/oas:101117331%09red/oas:101108615%09red/oas:101121789%09red/oas:443185%09red/oas:101118626%09red/oas:101109049%09red
One carbon pool by folate	KEGG PATHWAY	oas00670	7	19	0.0560897	0.702413	ENSOARG00000007179|ENSOARG00000017047|ENSOARG00000016157|ENSOARG00000021150|ENSOARG00000014803|ENSOARG00000015147|ENSOARG00000006377	http://www.genome.jp/kegg-bin/show_pathway?oas00670/oas:101101880%09red/oas:100913154%09red/oas:101114182%09red/oas:101109020%09red/oas:100137069%09red/oas:101121421%09red/oas:101114310%09red
Amoebiasis	KEGG PATHWAY	oas05146	26	113	0.0605027	0.702413	ENSOARG00000001958|ENSOARG00000004002|ENSOARG00000004688|ENSOARG00000009536|ENSOARG00000000457|ENSOARG00000006441|ENSOARG00000006115|ENSOARG00000016562|ENSOARG00000019180|ENSOARG00000005870|ENSOARG00000021170|ENSOARG00000007472|ENSOARG00000007474|ENSOARG00000014461|ENSOARG00000004679|ENSOARG00000014039|ENSOARG00000006971|ENSOARG00000015722|ENSOARG00000007505|ENSOARG00000001941|ENSOARG00000006476|…	http://www.genome.jp/kegg-bin/show_pathway?oas05146/oas:100145880%09red/oas:101121455%09red/oas:443539%09red/oas:101115978%09red/oas:101105297%09red/oas:101115552%09red/oas:101110458%09red/oas:101114569%09red/oas:101115457%09red/oas:101109343%09red/oas:101106520%09red/oas:101121298%09red/oas:100302084%09red/oas:101105588%09red/oas:101120129%09red/oas:443031%09red/oas:101102692%09red/oas:100101231…
Synaptic vesicle cycle	KEGG PATHWAY	oas04721	17	67	0.0624899	0.702413	ENSOARG00000000665|ENSOARG00000002788|ENSOARG00000015027|ENSOARG00000010268|ENSOARG00000012072|ENSOARG00000011319|ENSOARG00000020099|ENSOARG00000012834|ENSOARG00000013489|ENSOARG00000000505|ENSOARG00000013249|ENSOARG00000020918|ENSOARG00000012182|ENSOARG00000010699|ENSOARG00000020100|ENSOARG00000015583|ENSOARG00000000518	http://www.genome.jp/kegg-bin/show_pathway?oas04721/oas:101117731%09red/oas:101108589%09red/oas:101102659%09red/oas:101113435%09red/oas:101121491%09red/oas:101107683%09red/oas:101107114%09red/oas:494438%09red/oas:101123026%09red/oas:101117677%09red/oas:101108595%09red/oas:101120920%09red/oas:101121550%09red/oas:101114221%09red/oas:101123470%09red/oas:101102712%09red
Transcriptional misregulation in cancer	KEGG PATHWAY	oas05202	36	168	0.0661796	0.702413	ENSOARG00000016490|ENSOARG00000002990|ENSOARG00000004815|ENSOARG00000012658|ENSOARG00000014289|ENSOARG00000020951|ENSOARG00000016384|ENSOARG00000004182|ENSOARG00000020853|ENSOARG00000001457|ENSOARG00000018628|ENSOARG00000020667|ENSOARG00000005613|ENSOARG00000008473|ENSOARG00000016099|ENSOARG00000010144|ENSOARG00000010068|ENSOARG00000012312|ENSOARG00000019962|ENSOARG00000017859|ENSOARG00000014690|…	http://www.genome.jp/kegg-bin/show_pathway?oas05202/oas:101121203%09red/oas:101108357%09red/oas:101112958%09red/oas:101118395%09red/oas:101111966%09red/oas:101104799%09red/oas:101105964%09red/oas:101108034%09red/oas:101117893%09red/oas:101119486%09red/oas:101101916%09red/oas:100127219%09red/oas:101112041%09red/oas:101113279%09red/oas:100302501%09red/oas:101118600%09red/oas:100192431%09red/oas:101…
N-Glycan biosynthesis	KEGG PATHWAY	oas00510	13	48	0.0679134	0.702413	ENSOARG00000012692|ENSOARG00000002171|ENSOARG00000020315|ENSOARG00000015910|ENSOARG00000000685|ENSOARG00000017495|ENSOARG00000019292|ENSOARG00000002936|ENSOARG00000009017|ENSOARG00000011436|ENSOARG00000013988|ENSOARG00000017633|ENSOARG00000002201	http://www.genome.jp/kegg-bin/show_pathway?oas00510/oas:101118003%09red/oas:100037660%09red/oas:101108177%09red/oas:101103326%09red/oas:101107672%09red/oas:101103210%09red/oas:101104224%09red/oas:101122969%09red/oas:101108526%09red/oas:101114825%09red/oas:101111759%09red/oas:101119044%09red
Gap junction	KEGG PATHWAY	oas04540	21	89	0.0711995	0.702413	ENSOARG00000003718|ENSOARG00000017850|ENSOARG00000004775|ENSOARG00000016128|ENSOARG00000016562|ENSOARG00000007099|ENSOARG00000019989|ENSOARG00000006476|ENSOARG00000010782|ENSOARG00000016829|ENSOARG00000009127|ENSOARG00000019909|ENSOARG00000009536|ENSOARG00000017383|ENSOARG00000013739|ENSOARG00000011626|ENSOARG00000004318|ENSOARG00000003293|ENSOARG00000001294|ENSOARG00000019070|ENSOARG00000000431	http://www.genome.jp/kegg-bin/show_pathway?oas04540/oas:100303606%09red/oas:101113525%09red/oas:101113317%09red/oas:101106864%09red/oas:101123008%09red/oas:101108550%09red/oas:101107301%09red/oas:443094%09red/oas:101119966%09red/oas:101109858%09red/oas:101103323%09red/oas:101105735%09red/oas:101117784%09red/oas:101118605%09red/oas:100216432%09red/oas:100171396%09red/oas:101122734%09red/oas:101115…
Glycosylphosphatidylinositol(GPI)-anchor biosynthesis	KEGG PATHWAY	oas00563	8	25	0.0734671	0.702413	ENSOARG00000000048|ENSOARG00000015111|ENSOARG00000012156|ENSOARG00000012853|ENSOARG00000010095|ENSOARG00000017110|ENSOARG00000012059|ENSOARG00000021169	http://www.genome.jp/kegg-bin/show_pathway?oas00563/oas:101118666%09red/oas:101114362%09red/oas:101121726%09red/oas:101109018%09red/oas:101102455%09red/oas:101120255%09red/oas:101118548%09red/oas:101120808%09red
Other glycan degradation	KEGG PATHWAY	oas00511	7	21	0.0793116	0.702413	ENSOARG00000004593|ENSOARG00000011137|ENSOARG00000001591|ENSOARG00000015477|ENSOARG00000002002|ENSOARG00000000988|ENSOARG00000010586	http://www.genome.jp/kegg-bin/show_pathway?oas00511/oas:101111906%09red/oas:101118364%09red/oas:101112930%09red/oas:101110743%09red/oas:101117587%09red/oas:101117846%09red
Biosynthesis of amino acids	KEGG PATHWAY	oas01230	18	75	0.080732	0.702413	ENSOARG00000015775|ENSOARG00000007382|ENSOARG00000003890|ENSOARG00000004143|ENSOARG00000007179|ENSOARG00000020516|ENSOARG00000021170|ENSOARG00000005238|ENSOARG00000015452|ENSOARG00000011128|ENSOARG00000018980|ENSOARG00000000587|ENSOARG00000019149|ENSOARG00000011864|ENSOARG00000006504|ENSOARG00000007894|ENSOARG00000005493|ENSOARG00000001717	http://www.genome.jp/kegg-bin/show_pathway?oas01230/oas:101101880%09red/oas:101109516%09red/oas:443164%09red/oas:101121661%09red/oas:101106301%09red/oas:443093%09red/oas:443085%09red/oas:101102380%09red/oas:101123013%09red/oas:101109822%09red/oas:780468%09red/oas:101112348%09red/oas:443005%09red/oas:101104679%09red/oas:101110910%09red/oas:443257%09red/oas:101120868%09red/oas:101109164%09red
Inflammatory bowel disease (IBD)	KEGG PATHWAY	oas05321	18	75	0.080732	0.702413	ENSOARG00000016490|ENSOARG00000002985|ENSOARG00000014066|ENSOARG00000013930|ENSOARG00000013903|ENSOARG00000007906|ENSOARG00000016109|ENSOARG00000015660|ENSOARG00000007335|ENSOARG00000013096|ENSOARG00000007458|ENSOARG00000015707|ENSOARG00000016257|ENSOARG00000001958|ENSOARG00000013168|ENSOARG00000002181|ENSOARG00000001511|ENSOARG00000020866	http://www.genome.jp/kegg-bin/show_pathway?oas05321/oas:101120148%09red/oas:100144749%09red/oas:101103538%09red/oas:101109219%09red/oas:101102552%09red/oas:443539%09red/oas:101119856%09red/oas:100294659%09red/oas:101103931%09red/oas:100307049%09red/oas:101114758%09red/oas:101108962%09red/oas:101122484%09red/oas:101109746%09red/oas:101109492%09red/oas:443396%09red/oas:101104186%09red/oas:101120322…
Thyroid hormone synthesis	KEGG PATHWAY	oas04918	17	70	0.0817856	0.702413	ENSOARG00000003185|ENSOARG00000009371|ENSOARG00000016562|ENSOARG00000020812|ENSOARG00000018847|ENSOARG00000006476|ENSOARG00000019909|ENSOARG00000009536|ENSOARG00000000431|ENSOARG00000000927|ENSOARG00000010137|ENSOARG00000003592|ENSOARG00000010451|ENSOARG00000006025|ENSOARG00000006495|ENSOARG00000020213|ENSOARG00000016366	http://www.genome.jp/kegg-bin/show_pathway?oas04918/oas:101105735%09red/oas:443118%09red/oas:101114416%09red/oas:101111703%09red/oas:101107568%09red/oas:443094%09red/oas:101113631%09red/oas:443381%09red/oas:101106864%09red/oas:101108200%09red/oas:101104654%09red/oas:101105489%09red/oas:101113317%09red/oas:101116157%09red/oas:101115640%09red/oas:443384%09red/oas:101122273%09red
ABC transporters	KEGG PATHWAY	oas02010	14	55	0.0837719	0.702413	ENSOARG00000016624|ENSOARG00000000935|ENSOARG00000001592|ENSOARG00000002666|ENSOARG00000001232|ENSOARG00000000812|ENSOARG00000002250|ENSOARG00000013929|ENSOARG00000010639|ENSOARG00000017266|ENSOARG00000007573|ENSOARG00000002064|ENSOARG00000001404|ENSOARG00000015299	http://www.genome.jp/kegg-bin/show_pathway?oas02010/oas:101115303%09red/oas:101107030%09red/oas:101109491%09red/oas:101118659%09red/oas:101116568%09red/oas:101109370%09red/oas:101107988%09red/oas:443367%09red/oas:101104054%09red/oas:101106534%09red/oas:101107772%09red/oas:101107801%09red
Toxoplasmosis	KEGG PATHWAY	oas05145	29	134	0.084075	0.702413	ENSOARG00000001958|ENSOARG00000010117|ENSOARG00000019079|ENSOARG00000002181|ENSOARG00000007335|ENSOARG00000007458|ENSOARG00000017357|ENSOARG00000016922|ENSOARG00000001511|ENSOARG00000005870|ENSOARG00000005855|ENSOARG00000019180|ENSOARG00000016603|ENSOARG00000015660|ENSOARG00000007472|ENSOARG00000007474|ENSOARG00000016257|ENSOARG00000002985|ENSOARG00000007906|ENSOARG00000007502|ENSOARG00000007505|…	http://www.genome.jp/kegg-bin/show_pathway?oas05145/oas:101121455%09red/oas:100307049%09red/oas:101108962%09red/oas:101109746%09red/oas:101114987%09red/oas:101123008%09red/oas:101122943%09red/oas:101113656%09red/oas:101122484%09red/oas:101102692%09red/oas:101120148%09red/oas:101112844%09red/oas:101114758%09red/oas:101103784%09red/oas:100294659%09red/oas:100144749%09red/oas:101105588%09red/oas:101…
Butirosin and neomycin biosynthesis	KEGG PATHWAY	oas00524	3	5	0.0847917	0.702413	ENSOARG00000015987|ENSOARG00000005491|ENSOARG00000003252	http://www.genome.jp/kegg-bin/show_pathway?oas00524/oas:100036759%09red/oas:101119209%09red/oas:101117412%09red
2-Oxocarboxylic acid metabolism	KEGG PATHWAY	oas01210	6	17	0.0849071	0.702413	ENSOARG00000015775|ENSOARG00000015452|ENSOARG00000001717|ENSOARG00000000587|ENSOARG00000006504|ENSOARG00000018980	http://www.genome.jp/kegg-bin/show_pathway?oas01210/oas:101121661%09red/oas:443093%09red/oas:101120868%09red/oas:101109822%09red/oas:101110910%09red/oas:443257%09red
Proximal tubule bicarbonate reclamation	KEGG PATHWAY	oas04964	7	22	0.0927246	0.744524	ENSOARG00000009371|ENSOARG00000020213|ENSOARG00000012954|ENSOARG00000012378|ENSOARG00000010284|ENSOARG00000006495|ENSOARG00000017880	http://www.genome.jp/kegg-bin/show_pathway?oas04964/oas:101113341%09red/oas:101109718%09red/oas:101107568%09red/oas:494440%09red/oas:443381%09red/oas:443384%09red/oas:101116182%09red
Osteoclast differentiation	KEGG PATHWAY	oas04380	27	127	0.106177	0.781383	ENSOARG00000001958|ENSOARG00000010117|ENSOARG00000010070|ENSOARG00000001078|ENSOARG00000019079|ENSOARG00000001070|ENSOARG00000018847|ENSOARG00000016603|ENSOARG00000005870|ENSOARG00000020667|ENSOARG00000019910|ENSOARG00000019050|ENSOARG00000002513|ENSOARG00000009833|ENSOARG00000007502|ENSOARG00000013188|ENSOARG00000001695|ENSOARG00000013623|ENSOARG00000020866|ENSOARG00000003718|ENSOARG00000001620|…	http://www.genome.jp/kegg-bin/show_pathway?oas04380/oas:101106094%09red/oas:101115163%09red/oas:101121455%09red/oas:443539%09red/oas:101108211%09red/oas:100307049%09red/oas:100034667%09red/oas:443118%09red/oas:101105303%09red/oas:101105677%09red/oas:101122943%09red/oas:101110746%09red/oas:100192431%09red/oas:101122484%09red/oas:101105021%09red/oas:101105235%09red/oas:101107132%09red/oas:101105937…
Rheumatoid arthritis	KEGG PATHWAY	oas05323	22	100	0.107391	0.781383	ENSOARG00000016490|ENSOARG00000001958|ENSOARG00000004743|ENSOARG00000002181|ENSOARG00000007335|ENSOARG00000007458|ENSOARG00000000665|ENSOARG00000013930|ENSOARG00000011319|ENSOARG00000015660|ENSOARG00000007906|ENSOARG00000016257|ENSOARG00000018321|ENSOARG00000002985|ENSOARG00000005084|ENSOARG00000015707|ENSOARG00000015583|ENSOARG00000005315|ENSOARG00000020866|ENSOARG00000002788|ENSOARG00000012834|…	http://www.genome.jp/kegg-bin/show_pathway?oas05323/oas:443539%09red/oas:101107683%09red/oas:101103931%09red/oas:101108962%09red/oas:101117677%09red/oas:101109746%09red/oas:101114221%09red/oas:443040%09red/oas:101102659%09red/oas:101120322%09red/oas:101120148%09red/oas:101119886%09red/oas:494438%09red/oas:100144749%09red/oas:101114758%09red/oas:101118895%09red/oas:101109492%09red/oas:101119856%09…
Intestinal immune network for IgA production	KEGG PATHWAY	oas04672	14	58	0.110269	0.781383	ENSOARG00000008624|ENSOARG00000016490|ENSOARG00000008645|ENSOARG00000012768|ENSOARG00000001982|ENSOARG00000007906|ENSOARG00000015660|ENSOARG00000007335|ENSOARG00000007458|ENSOARG00000002985|ENSOARG00000015707|ENSOARG00000016257|ENSOARG00000002181|ENSOARG00000008369	http://www.genome.jp/kegg-bin/show_pathway?oas04672/oas:101120148%09red/oas:780500%09red/oas:101103056%09red/oas:101109219%09red/oas:101109492%09red/oas:101119856%09red/oas:101107377%09red/oas:100144749%09red/oas:101108962%09red/oas:101109746%09red/oas:443232%09red/oas:101114758%09red/oas:654333%09red/oas:101120322%09red
Nucleotide excision repair	KEGG PATHWAY	oas03420	11	43	0.113727	0.781383	ENSOARG00000015865|ENSOARG00000005719|ENSOARG00000007188|ENSOARG00000010697|ENSOARG00000017260|ENSOARG00000011716|ENSOARG00000009857|ENSOARG00000005496|ENSOARG00000007896|ENSOARG00000011737|ENSOARG00000001578	http://www.genome.jp/kegg-bin/show_pathway?oas03420/oas:101108399%09red/oas:101116451%09red/oas:101109650%09red/oas:101119934%09red/oas:101116341%09red/oas:101118051%09red/oas:101106122%09red/oas:101110382%09red
Fatty acid degradation	KEGG PATHWAY	oas00071	11	43	0.113727	0.781383	ENSOARG00000020374|ENSOARG00000016505|ENSOARG00000010163|ENSOARG00000019949|ENSOARG00000017954|ENSOARG00000008540|ENSOARG00000002151|ENSOARG00000018593|ENSOARG00000006346|ENSOARG00000004046|ENSOARG00000018036	http://www.genome.jp/kegg-bin/show_pathway?oas00071/oas:101115592%09red/oas:101111781%09red/oas:101122190%09red/oas:101111925%09red/oas:101120728%09red/oas:443193%09red/oas:100192316%09red/oas:443434%09red/oas:101110508%09red/oas:101118626%09red/oas:101112223%09red
Cell adhesion molecules (CAMs)	KEGG PATHWAY	oas04514	32	156	0.114488	0.781383	ENSOARG00000016490|ENSOARG00000013525|ENSOARG00000013509|ENSOARG00000002181|ENSOARG00000007335|ENSOARG00000007676|ENSOARG00000008624|ENSOARG00000013611|ENSOARG00000015660|ENSOARG00000000498|ENSOARG00000009370|ENSOARG00000009357|ENSOARG00000009042|ENSOARG00000006301|ENSOARG00000016607|ENSOARG00000020249|ENSOARG00000007458|ENSOARG00000006907|ENSOARG00000004322|ENSOARG00000016257|ENSOARG00000018989|…	http://www.genome.jp/kegg-bin/show_pathway?oas04514/oas:101102951%09red/oas:654333%09red/oas:101108962%09red/oas:101119190%09red/oas:101109746%09red/oas:101114151%09red/oas:101121565%09red/oas:101109832%09red/oas:101116167%09red/oas:101117081%09red/oas:101104866%09red/oas:443040%09red/oas:101111996%09red/oas:100171394%09red/oas:101120322%09red/oas:101120148%09red/oas:101118005%09red/oas:443509%09…
Influenza A	KEGG PATHWAY	oas05164	36	180	0.123719	0.802579	ENSOARG00000001958|ENSOARG00000010117|ENSOARG00000007906|ENSOARG00000002181|ENSOARG00000010782|ENSOARG00000007335|ENSOARG00000017357|ENSOARG00000005870|ENSOARG00000005855|ENSOARG00000014866|ENSOARG00000001787|ENSOARG00000015660|ENSOARG00000007904|ENSOARG00000007458|ENSOARG00000016257|ENSOARG00000019835|ENSOARG00000002985|ENSOARG00000020101|ENSOARG00000005443|ENSOARG00000007011|ENSOARG00000007502|…	http://www.genome.jp/kegg-bin/show_pathway?oas05164/oas:101122104%09red/oas:101121455%09red/oas:443539%09red/oas:101120216%09red/oas:100307049%09red/oas:101108962%09red/oas:101109746%09red/oas:101108211%09red/oas:101103789%09red/oas:101114987%09red/oas:100144426%09red/oas:101123008%09red/oas:101106952%09red/oas:101113846%09red/oas:101123536%09red/oas:101122484%09red/oas:101121197%09red/oas:101120…
Endocrine and other factor-regulated calcium reabsorption	KEGG PATHWAY	oas04961	11	44	0.125475	0.802579	ENSOARG00000018084|ENSOARG00000020099|ENSOARG00000020100|ENSOARG00000016562|ENSOARG00000020213|ENSOARG00000013249|ENSOARG00000009536|ENSOARG00000000431|ENSOARG00000006476|ENSOARG00000006495|ENSOARG00000009371	http://www.genome.jp/kegg-bin/show_pathway?oas04961/oas:101106864%09red/oas:101107568%09red/oas:443094%09red/oas:101107114%09red/oas:443381%09red/oas:101105735%09red/oas:101108595%09red/oas:443384%09red/oas:101115640%09red/oas:780464%09red
Asthma	KEGG PATHWAY	oas05310	10	39	0.126414	0.802579	ENSOARG00000016490|ENSOARG00000002985|ENSOARG00000008369|ENSOARG00000007906|ENSOARG00000015660|ENSOARG00000007335|ENSOARG00000007458|ENSOARG00000015707|ENSOARG00000016257|ENSOARG00000002181	http://www.genome.jp/kegg-bin/show_pathway?oas05310/oas:101120148%09red/oas:101109219%09red/oas:101109492%09red/oas:101119856%09red/oas:100144749%09red/oas:101108962%09red/oas:101109746%09red/oas:443232%09red/oas:101114758%09red/oas:101120322%09red
Carbon metabolism	KEGG PATHWAY	oas01200	23	109	0.134084	0.818205	ENSOARG00000015987|ENSOARG00000015775|ENSOARG00000000587|ENSOARG00000003252|ENSOARG00000001717|ENSOARG00000006504|ENSOARG00000007894|ENSOARG00000005238|ENSOARG00000004143|ENSOARG00000018593|ENSOARG00000005491|ENSOARG00000005493|ENSOARG00000018980|ENSOARG00000004442|ENSOARG00000007382|ENSOARG00000007179|ENSOARG00000000940|ENSOARG00000019149|ENSOARG00000002151|ENSOARG00000011278|ENSOARG00000011864|…	http://www.genome.jp/kegg-bin/show_pathway?oas01200/oas:101119209%09red/oas:443005%09red/oas:101106176%09red/oas:101108729%09red/oas:101112223%09red/oas:101113460%09red/oas:443085%09red/oas:101112991%09red/oas:101112348%09red/oas:101101880%09red/oas:100036759%09red/oas:100192316%09red/oas:101117623%09red/oas:101109516%09red/oas:101109822%09red/oas:443257%09red/oas:443164%09red/oas:101109164%09red…
Steroid hormone biosynthesis	KEGG PATHWAY	oas00140	15	66	0.137798	0.818205	ENSOARG00000013497|ENSOARG00000000042|ENSOARG00000000880|ENSOARG00000009541|ENSOARG00000010025|ENSOARG00000005450|ENSOARG00000009277|ENSOARG00000007274|ENSOARG00000011087|ENSOARG00000019217|ENSOARG00000013020|ENSOARG00000010045|ENSOARG00000000173|ENSOARG00000017011|ENSOARG00000000083	http://www.genome.jp/kegg-bin/show_pathway?oas00140/oas:101103641%09red/oas:101120331%09red/oas:101102377%09red/oas:100534644%09red/oas:101113213%09red/oas:101107486%09red/oas:101106865%09red/oas:100568285%09red/oas:101105226%09red/oas:101109111%09red/oas:101121796%09red/oas:101119648%09red/oas:101119136%09red/oas:101120535%09red/oas:443409%09red
Protein digestion and absorption	KEGG PATHWAY	oas04974	24	115	0.137866	0.818205	ENSOARG00000009820|ENSOARG00000002184|ENSOARG00000020224|ENSOARG00000016286|ENSOARG00000006110|ENSOARG00000004606|ENSOARG00000006115|ENSOARG00000006410|ENSOARG00000018843|ENSOARG00000009371|ENSOARG00000016548|ENSOARG00000016790|ENSOARG00000014461|ENSOARG00000006495|ENSOARG00000014039|ENSOARG00000020213|ENSOARG00000006084|ENSOARG00000007135|ENSOARG00000011224|ENSOARG00000002825|ENSOARG00000016476|…	http://www.genome.jp/kegg-bin/show_pathway?oas04974/oas:443536%09red/oas:101116774%09red/oas:101117738%09red/oas:101120758%09red/oas:101121906%09red/oas:101114072%09red/oas:101115552%09red/oas:101103603%09red/oas:443381%09red/oas:101122563%09red/oas:101114569%09red/oas:101115457%09red/oas:443384%09red/oas:443348%09red/oas:101123081%09red/oas:101107568%09red/oas:101103020%09red/oas:101104283%09red…
Apoptosis	KEGG PATHWAY	oas04210	19	88	0.141932	0.824411	ENSOARG00000015024|ENSOARG00000017357|ENSOARG00000001544|ENSOARG00000005842|ENSOARG00000013623|ENSOARG00000002799|ENSOARG00000012852|ENSOARG00000005091|ENSOARG00000007502|ENSOARG00000014866|ENSOARG00000013465|ENSOARG00000005870|ENSOARG00000007472|ENSOARG00000001078|ENSOARG00000006476|ENSOARG00000016909|ENSOARG00000016922|ENSOARG00000019910|ENSOARG00000020866	http://www.genome.jp/kegg-bin/show_pathway?oas04210/oas:101115273%09red/oas:100144426%09red/oas:101114715%09red/oas:443094%09red/oas:101121455%09red/oas:100216463%09red/oas:101110746%09red/oas:443130%09red/oas:101103049%09red/oas:101107334%09red/oas:101119820%09red/oas:101103784%09red/oas:101110186%09red/oas:101122741%09red/oas:443539%09red/oas:780520%09red/oas:443031%09red/oas:101105235%09red/oa…
Vasopressin-regulated water reabsorption	KEGG PATHWAY	oas04962	11	47	0.1645	0.920478	ENSOARG00000018084|ENSOARG00000018847|ENSOARG00000016562|ENSOARG00000006982|ENSOARG00000015722|ENSOARG00000008367|ENSOARG00000006304|ENSOARG00000020698|ENSOARG00000006476|ENSOARG00000000431|ENSOARG00000008331	http://www.genome.jp/kegg-bin/show_pathway?oas04962/oas:443118%09red/oas:101105735%09red/oas:101106069%09red/oas:443094%09red/oas:101103527%09red/oas:100302084%09red/oas:101119807%09red/oas:101121274%09red/oas:443268%09red/oas:101115640%09red/oas:780464%09red
B cell receptor signaling pathway	KEGG PATHWAY	oas04662	15	69	0.171029	0.920478	ENSOARG00000003718|ENSOARG00000008358|ENSOARG00000014209|ENSOARG00000001620|ENSOARG00000004577|ENSOARG00000007502|ENSOARG00000005870|ENSOARG00000010782|ENSOARG00000003342|ENSOARG00000013623|ENSOARG00000007814|ENSOARG00000008526|ENSOARG00000019910|ENSOARG00000011957|ENSOARG00000019835	http://www.genome.jp/kegg-bin/show_pathway?oas04662/oas:101105725%09red/oas:101105303%09red/oas:101122602%09red/oas:101121455%09red/oas:101113846%09red/oas:101110746%09red/oas:101108894%09red/oas:101110675%09red/oas:101105681%09red/oas:101112273%09red/oas:101117607%09red/oas:101123008%09red/oas:780520%09red/oas:101121707%09red/oas:100169938%09red
Galactose metabolism	KEGG PATHWAY	oas00052	8	32	0.174636	0.920478	ENSOARG00000015987|ENSOARG00000015477|ENSOARG00000000685|ENSOARG00000003252|ENSOARG00000021004|ENSOARG00000011864|ENSOARG00000005491|ENSOARG00000000442	http://www.genome.jp/kegg-bin/show_pathway?oas00052/oas:100036759%09red/oas:101119209%09red/oas:101102774%09red/oas:101112930%09red/oas:101114825%09red/oas:443164%09red/oas:101117412%09red/oas:101108754%09red
Viral myocarditis	KEGG PATHWAY	oas05416	16	75	0.177109	0.920478	ENSOARG00000016922|ENSOARG00000016490|ENSOARG00000002985|ENSOARG00000008369|ENSOARG00000009042|ENSOARG00000018447|ENSOARG00000007906|ENSOARG00000015660|ENSOARG00000016257|ENSOARG00000007472|ENSOARG00000007458|ENSOARG00000017357|ENSOARG00000015707|ENSOARG00000007335|ENSOARG00000002181|ENSOARG00000009357	http://www.genome.jp/kegg-bin/show_pathway?oas05416/oas:101120148%09red/oas:101109219%09red/oas:101107334%09red/oas:101109492%09red/oas:101113852%09red/oas:101119856%09red/oas:100144749%09red/oas:101108962%09red/oas:101109746%09red/oas:101103784%09red/oas:443232%09red/oas:100171394%09red/oas:443031%09red/oas:101114758%09red/oas:101120322%09red/oas:101104866%09red
cGMP-PKG signaling pathway	KEGG PATHWAY	oas04022	33	171	0.177547	0.920478	ENSOARG00000010782|ENSOARG00000009536|ENSOARG00000004437|ENSOARG00000009653|ENSOARG00000000631|ENSOARG00000000927|ENSOARG00000009371|ENSOARG00000018847|ENSOARG00000016118|ENSOARG00000002178|ENSOARG00000018211|ENSOARG00000002132|ENSOARG00000005870|ENSOARG00000011762|ENSOARG00000000158|ENSOARG00000009752|ENSOARG00000016099|ENSOARG00000006495|ENSOARG00000010763|ENSOARG00000020213|ENSOARG00000008758|…	http://www.genome.jp/kegg-bin/show_pathway?oas04022/oas:101106702%09red/oas:100294642%09red/oas:101121455%09red/oas:101112950%09red/oas:101116750%09red/oas:443431%09red/oas:101113317%09red/oas:101119264%09red/oas:101102086%09red/oas:100820749%09red/oas:443118%09red/oas:101105735%09red/oas:101123008%09red/oas:443139%09red/oas:100169940%09red/oas:101113846%09red/oas:101110746%09red/oas:443381%09red…
Amino sugar and nucleotide sugar metabolism	KEGG PATHWAY	oas00520	11	48	0.178701	0.920478	ENSOARG00000011353|ENSOARG00000015987|ENSOARG00000015046|ENSOARG00000016621|ENSOARG00000008272|ENSOARG00000005491|ENSOARG00000004593|ENSOARG00000003252|ENSOARG00000021004|ENSOARG00000019823|ENSOARG00000007448	http://www.genome.jp/kegg-bin/show_pathway?oas00520/oas:100036759%09red/oas:101120577%09red/oas:101119209%09red/oas:101116643%09red/oas:101111906%09red/oas:101115283%09red/oas:101102893%09red/oas:101102333%09red/oas:101114115%09red/oas:101117412%09red/oas:101108754%09red
Carbohydrate digestion and absorption	KEGG PATHWAY	oas04973	10	43	0.183531	0.927852	ENSOARG00000009371|ENSOARG00000020213|ENSOARG00000002126|ENSOARG00000005870|ENSOARG00000012381|ENSOARG00000008942|ENSOARG00000003252|ENSOARG00000005491|ENSOARG00000006495|ENSOARG00000000442	http://www.genome.jp/kegg-bin/show_pathway?oas04973/oas:100036759%09red/oas:101119209%09red/oas:101121455%09red/oas:101105355%09red/oas:443507%09red/oas:101102774%09red/oas:443381%09red/oas:101107568%09red/oas:443384%09red
TNF signaling pathway	KEGG PATHWAY	oas04668	22	110	0.192865	0.956938	ENSOARG00000001078|ENSOARG00000016909|ENSOARG00000016922|ENSOARG00000000337|ENSOARG00000018847|ENSOARG00000016603|ENSOARG00000014866|ENSOARG00000005870|ENSOARG00000007472|ENSOARG00000013096|ENSOARG00000010258|ENSOARG00000000927|ENSOARG00000005613|ENSOARG00000007502|ENSOARG00000005084|ENSOARG00000019340|ENSOARG00000020866|ENSOARG00000003718|ENSOARG00000012852|ENSOARG00000001544|ENSOARG00000018224|…	http://www.genome.jp/kegg-bin/show_pathway?oas04668/oas:101121455%09red/oas:443539%09red/oas:101108646%09red/oas:100144426%09red/oas:101123008%09red/oas:101102552%09red/oas:443116%09red/oas:101115655%09red/oas:101105235%09red/oas:101122077%09red/oas:101122741%09red/oas:443118%09red/oas:101121018%09red/oas:101107334%09red/oas:780520%09red/oas:443031%09red/oas:101113631%09red/oas:101122943%09red/oa…
Fatty acid biosynthesis	KEGG PATHWAY	oas00061	4	13	0.19635	0.956938	ENSOARG00000004117|ENSOARG00000020374|ENSOARG00000006346|ENSOARG00000017954	http://www.genome.jp/kegg-bin/show_pathway?oas00061/oas:101120728%09red/oas:101121911%09red/oas:101111781%09red/oas:101110508%09red
Pantothenate and CoA biosynthesis	KEGG PATHWAY	oas00770	5	18	0.1998	0.956938	ENSOARG00000014440|ENSOARG00000014188|ENSOARG00000014082|ENSOARG00000017549|ENSOARG00000002732	http://www.genome.jp/kegg-bin/show_pathway?oas00770/oas:101123048%09red/oas:101105005%09red/oas:101103923%09red/oas:101109311%09red/oas:101122795%09red
Pancreatic secretion	KEGG PATHWAY	oas04972	20	100	0.20663	0.966702	ENSOARG00000018084|ENSOARG00000009461|ENSOARG00000009488|ENSOARG00000001774|ENSOARG00000009371|ENSOARG00000016562|ENSOARG00000000994|ENSOARG00000016118|ENSOARG00000020213|ENSOARG00000002178|ENSOARG00000012954|ENSOARG00000002132|ENSOARG00000016555|ENSOARG00000012378|ENSOARG00000019909|ENSOARG00000009536|ENSOARG00000000431|ENSOARG00000017067|ENSOARG00000006495|ENSOARG00000017613	http://www.genome.jp/kegg-bin/show_pathway?oas04972/oas:101106702%09red/oas:101106864%09red/oas:101103860%09red/oas:101113341%09red/oas:101107568%09red/oas:101111766%09red/oas:494440%09red/oas:101120062%09red/oas:101112559%09red/oas:101105242%09red/oas:101113317%09red/oas:443381%09red/oas:101105735%09red/oas:101106916%09red/oas:101104306%09red/oas:443384%09red/oas:101107420%09red/oas:101115640%09…
p53 signaling pathway	KEGG PATHWAY	oas04115	16	78	0.213121	0.966702	ENSOARG00000014146|ENSOARG00000017357|ENSOARG00000017649|ENSOARG00000014866|ENSOARG00000013671|ENSOARG00000002461|ENSOARG00000014048|ENSOARG00000015333|ENSOARG00000007472|ENSOARG00000021023|ENSOARG00000004775|ENSOARG00000016922|ENSOARG00000004318|ENSOARG00000009085|ENSOARG00000017283|ENSOARG00000005320	http://www.genome.jp/kegg-bin/show_pathway?oas04115/oas:101110594%09red/oas:100144426%09red/oas:101102473%09red/oas:101120573%09red/oas:100144756%09red/oas:101105532%09red/oas:101119213%09red/oas:101119966%09red/oas:101107334%09red/oas:101103784%09red/oas:101102510%09red/oas:100216432%09red/oas:101119351%09red/oas:101115088%09red/oas:443031%09red/oas:101118093%09red
Melanogenesis	KEGG PATHWAY	oas04916	20	101	0.217609	0.966702	ENSOARG00000003718|ENSOARG00000018847|ENSOARG00000013796|ENSOARG00000009833|ENSOARG00000010809|ENSOARG00000016562|ENSOARG00000003888|ENSOARG00000002885|ENSOARG00000015400|ENSOARG00000006476|ENSOARG00000010782|ENSOARG00000009536|ENSOARG00000000431|ENSOARG00000012734|ENSOARG00000000158|ENSOARG00000008337|ENSOARG00000004175|ENSOARG00000002808|ENSOARG00000010640|ENSOARG00000019835	http://www.genome.jp/kegg-bin/show_pathway?oas04916/oas:101105735%09red/oas:443118%09red/oas:780502%09red/oas:101123008%09red/oas:443139%09red/oas:101115163%09red/oas:443094%09red/oas:100294600%09red/oas:101116338%09red/oas:100034666%09red/oas:101106864%09red/oas:101109745%09red/oas:101113846%09red/oas:101117599%09red/oas:101121415%09red/oas:101101932%09red/oas:101115640%09red/oas:101108884%09red…
Chemical carcinogenesis	KEGG PATHWAY	oas05204	15	73	0.220964	0.966702	ENSOARG00000013497|ENSOARG00000009541|ENSOARG00000009155|ENSOARG00000000042|ENSOARG00000019217|ENSOARG00000019319|ENSOARG00000013541|ENSOARG00000007446|ENSOARG00000013020|ENSOARG00000015083|ENSOARG00000007274|ENSOARG00000002151|ENSOARG00000020870|ENSOARG00000005450|ENSOARG00000000083	http://www.genome.jp/kegg-bin/show_pathway?oas05204/oas:101116273%09red/oas:101113213%09red/oas:101119136%09red/oas:100037663%09red/oas:101107232%09red/oas:100534644%09red/oas:101107486%09red/oas:101111664%09red/oas:100568285%09red/oas:101121796%09red/oas:443285%09red/oas:101120535%09red/oas:443409%09red/oas:101117485%09red/oas:101112223%09red
Fatty acid elongation	KEGG PATHWAY	oas00062	6	24	0.222082	0.966702	ENSOARG00000007114|ENSOARG00000012566|ENSOARG00000011587|ENSOARG00000004046|ENSOARG00000005352|ENSOARG00000018593	http://www.genome.jp/kegg-bin/show_pathway?oas00062/oas:100192316%09red/oas:443484%09red/oas:101111925%09red/oas:101117331%09red/oas:101121789%09red/oas:101108515%09red
Cysteine and methionine metabolism	KEGG PATHWAY	oas00270	9	40	0.22315	0.966702	ENSOARG00000009602|ENSOARG00000007382|ENSOARG00000003890|ENSOARG00000015380|ENSOARG00000020516|ENSOARG00000011128|ENSOARG00000001717|ENSOARG00000019369|ENSOARG00000016415	http://www.genome.jp/kegg-bin/show_pathway?oas00270/oas:443089%09red/oas:101102489%09red/oas:101106301%09red/oas:101109660%09red/oas:101104679%09red/oas:443093%09red/oas:101102380%09red/oas:101112348%09red/oas:443549%09red
Linoleic acid metabolism	KEGG PATHWAY	oas00591	8	35	0.230674	0.966702	ENSOARG00000009461|ENSOARG00000009488|ENSOARG00000000042|ENSOARG00000013497|ENSOARG00000005450|ENSOARG00000000994|ENSOARG00000020474|ENSOARG00000000083	http://www.genome.jp/kegg-bin/show_pathway?oas00591/oas:101113213%09red/oas:101107486%09red/oas:101120062%09red/oas:100568285%09red/oas:101106916%09red/oas:101107420%09red/oas:101120535%09red/oas:101116150%09red
Fructose and mannose metabolism	KEGG PATHWAY	oas00051	7	30	0.238303	0.966702	ENSOARG00000005886|ENSOARG00000016621|ENSOARG00000003252|ENSOARG00000008668|ENSOARG00000004143|ENSOARG00000011864|ENSOARG00000005491	http://www.genome.jp/kegg-bin/show_pathway?oas00051/oas:100036759%09red/oas:101116538%09red/oas:101113460%09red/oas:101119209%09red/oas:101114115%09red/oas:443085%09red/oas:443164%09red
AMPK signaling pathway	KEGG PATHWAY	oas04152	24	126	0.239201	0.966702	ENSOARG00000005886|ENSOARG00000010741|ENSOARG00000012463|ENSOARG00000011109|ENSOARG00000016046|ENSOARG00000008668|ENSOARG00000004826|ENSOARG00000016724|ENSOARG00000013865|ENSOARG00000016505|ENSOARG00000014674|ENSOARG00000005870|ENSOARG00000005498|ENSOARG00000017283|ENSOARG00000004505|ENSOARG00000019949|ENSOARG00000013434|ENSOARG00000020509|ENSOARG00000018847|ENSOARG00000009752|ENSOARG00000011864|…	http://www.genome.jp/kegg-bin/show_pathway?oas04152/oas:101116538%09red/oas:101102956%09red/oas:101121455%09red/oas:101111848%09red/oas:443431%09red/oas:443193%09red/oas:443434%09red/oas:443009%09red/oas:443118%09red/oas:101113460%09red/oas:100169940%09red/oas:101104483%09red/oas:100127210%09red/oas:101121568%09red/oas:100302087%09red/oas:101115803%09red/oas:443185%09red/oas:443164%09red/oas:1011…
Insulin secretion	KEGG PATHWAY	oas04911	17	86	0.242733	0.966702	ENSOARG00000015987|ENSOARG00000010268|ENSOARG00000009371|ENSOARG00000016562|ENSOARG00000014172|ENSOARG00000018847|ENSOARG00000007533|ENSOARG00000008337|ENSOARG00000009536|ENSOARG00000015802|ENSOARG00000000927|ENSOARG00000006362|ENSOARG00000006476|ENSOARG00000020213|ENSOARG00000000631|ENSOARG00000006495|ENSOARG00000000431	http://www.genome.jp/kegg-bin/show_pathway?oas04911/oas:443118%09red/oas:101106864%09red/oas:101123291%09red/oas:101107568%09red/oas:443094%09red/oas:101113631%09red/oas:101108589%09red/oas:443179%09red/oas:443381%09red/oas:101105735%09red/oas:101110209%09red/oas:101112056%09red/oas:443231%09red/oas:101115640%09red/oas:101108884%09red/oas:443384%09red/oas:101117412%09red
Phenylalanine, tyrosine and tryptophan biosynthesis	KEGG PATHWAY	oas00400	2	5	0.247909	0.966702	ENSOARG00000001717|ENSOARG00000003890	http://www.genome.jp/kegg-bin/show_pathway?oas00400/oas:101104679%09red/oas:443093%09red
Renin-angiotensin system	KEGG PATHWAY	oas04614	5	20	0.2529	0.966702	ENSOARG00000013090|ENSOARG00000004679|ENSOARG00000017994|ENSOARG00000013488|ENSOARG00000004688	http://www.genome.jp/kegg-bin/show_pathway?oas04614/oas:554335%09red/oas:101121553%09red/oas:101119557%09red/oas:101102729%09red/oas:101121298%09red
Hedgehog signaling pathway	KEGG PATHWAY	oas04340	11	53	0.257361	0.966702	ENSOARG00000021069|ENSOARG00000003635|ENSOARG00000015400|ENSOARG00000006476|ENSOARG00000016829|ENSOARG00000012734|ENSOARG00000018762|ENSOARG00000003592|ENSOARG00000002808|ENSOARG00000005440|ENSOARG00000019835	http://www.genome.jp/kegg-bin/show_pathway?oas04340/oas:101109703%09red/oas:443094%09red/oas:443502%09red/oas:101107136%09red/oas:101108200%09red/oas:101109745%09red/oas:100171396%09red/oas:101121415%09red/oas:101120241%09red/oas:101102299%09red/oas:100169938%09red
Platelet activation	KEGG PATHWAY	oas04611	25	134	0.262103	0.966702	ENSOARG00000010388|ENSOARG00000009536|ENSOARG00000020044|ENSOARG00000016562|ENSOARG00000005870|ENSOARG00000020474|ENSOARG00000008370|ENSOARG00000000291|ENSOARG00000008212|ENSOARG00000014039|ENSOARG00000016937|ENSOARG00000006476|ENSOARG00000000431|ENSOARG00000017361|ENSOARG00000016733|ENSOARG00000016664|ENSOARG00000014461|ENSOARG00000003718|ENSOARG00000010829|ENSOARG00000001620|ENSOARG00000016476|…	http://www.genome.jp/kegg-bin/show_pathway?oas04611/oas:101117190%09red/oas:101121455%09red/oas:101104023%09red/oas:101105757%09red/oas:101113317%09red/oas:101119264%09red/oas:101119848%09red/oas:101105735%09red/oas:101105303%09red/oas:101115719%09red/oas:101105123%09red/oas:101114569%09red/oas:101115457%09red/oas:101117354%09red/oas:101102336%09red/oas:101123664%09red/oas:101123008%09red/oas:101…
Small cell lung cancer	KEGG PATHWAY	oas05222	18	94	0.271585	0.966702	ENSOARG00000014146|ENSOARG00000017357|ENSOARG00000000327|ENSOARG00000005613|ENSOARG00000006115|ENSOARG00000019180|ENSOARG00000007502|ENSOARG00000007505|ENSOARG00000016607|ENSOARG00000001078|ENSOARG00000007474|ENSOARG00000005320|ENSOARG00000019079|ENSOARG00000001187|ENSOARG00000008212|ENSOARG00000005870|ENSOARG00000008548|ENSOARG00000008370	http://www.genome.jp/kegg-bin/show_pathway?oas05222/oas:101119848%09red/oas:101122077%09red/oas:443143%09red/oas:101121455%09red/oas:100144756%09red/oas:101115719%09red/oas:101115552%09red/oas:101107132%09red/oas:101105588%09red/oas:101117526%09red/oas:101103784%09red/oas:101119351%09red/oas:101102692%09red/oas:780520%09red/oas:101113656%09red/oas:101106520%09red/oas:101105235%09red
Arachidonic acid metabolism	KEGG PATHWAY	oas00590	15	77	0.276326	0.966702	ENSOARG00000013497|ENSOARG00000009488|ENSOARG00000000994|ENSOARG00000005450|ENSOARG00000009277|ENSOARG00000000042|ENSOARG00000011087|ENSOARG00000020474|ENSOARG00000001856|ENSOARG00000009461|ENSOARG00000009659|ENSOARG00000002444|ENSOARG00000012264|ENSOARG00000007274|ENSOARG00000017982	http://www.genome.jp/kegg-bin/show_pathway?oas00590/oas:101106865%09red/oas:101120767%09red/oas:101106654%09red/oas:101121761%09red/oas:101107486%09red/oas:101120062%09red/oas:101118441%09red/oas:101109111%09red/oas:101121796%09red/oas:101106916%09red/oas:101107420%09red/oas:100568285%09red/oas:101120535%09red/oas:101122521%09red/oas:101116150%09red
Terpenoid backbone biosynthesis	KEGG PATHWAY	oas00900	5	21	0.280646	0.966702	ENSOARG00000019705|ENSOARG00000021155|ENSOARG00000016724|ENSOARG00000004498|ENSOARG00000011026	http://www.genome.jp/kegg-bin/show_pathway?oas00900/oas:101110335%09red/oas:101105397%09red/oas:101108919%09red/oas:101118959%09red/oas:101110654%09red
Hepatitis B	KEGG PATHWAY	oas05161	27	148	0.285605	0.966702	ENSOARG00000017357|ENSOARG00000010117|ENSOARG00000010782|ENSOARG00000016909|ENSOARG00000016922|ENSOARG00000008548|ENSOARG00000020853|ENSOARG00000004487|ENSOARG00000018847|ENSOARG00000004489|ENSOARG00000005870|ENSOARG00000007472|ENSOARG00000004743|ENSOARG00000002433|ENSOARG00000000927|ENSOARG00000007502|ENSOARG00000013188|ENSOARG00000005320|ENSOARG00000003342|ENSOARG00000001511|ENSOARG00000003718|…	http://www.genome.jp/kegg-bin/show_pathway?oas05161/oas:101121455%09red/oas:100307049%09red/oas:101104719%09red/oas:101108211%09red/oas:100144756%09red/oas:100144426%09red/oas:101123008%09red/oas:443031%09red/oas:100127219%09red/oas:101117526%09red/oas:101119351%09red/oas:101122407%09red/oas:101103784%09red/oas:101119886%09red/oas:443118%09red/oas:100294659%09red/oas:101107334%09red/oas:101117607…
Epstein-Barr virus infection	KEGG PATHWAY	oas05169	35	196	0.289733	0.966702	ENSOARG00000005604|ENSOARG00000006642|ENSOARG00000001958|ENSOARG00000010117|ENSOARG00000001078|ENSOARG00000019079|ENSOARG00000020951|ENSOARG00000020101|ENSOARG00000020853|ENSOARG00000005855|ENSOARG00000004487|ENSOARG00000009357|ENSOARG00000009042|ENSOARG00000016603|ENSOARG00000005870|ENSOARG00000004307|ENSOARG00000019835|ENSOARG00000007814|ENSOARG00000005469|ENSOARG00000005613|ENSOARG00000007503|…	http://www.genome.jp/kegg-bin/show_pathway?oas05169/oas:101121455%09red/oas:101121105%09red/oas:100216432%09red/oas:101114987%09red/oas:101104866%09red/oas:101105303%09red/oas:101122943%09red/oas:101113884%09red/oas:101119966%09red/oas:101114502%09red/oas:101111572%09red/oas:100127219%09red/oas:101106735%09red/oas:101117873%09red/oas:101105235%09red/oas:101108368%09red/oas:101112844%09red/oas:101…
Glycosphingolipid biosynthesis - ganglio series	KEGG PATHWAY	oas00604	4	16	0.290902	0.966702	ENSOARG00000005371|ENSOARG00000015477|ENSOARG00000004593|ENSOARG00000020583	http://www.genome.jp/kegg-bin/show_pathway?oas00604/oas:101104977%09red/oas:101111906%09red/oas:101122606%09red/oas:101112930%09red
Collecting duct acid secretion	KEGG PATHWAY	oas04966	6	27	0.2953	0.966702	ENSOARG00000002788|ENSOARG00000011319|ENSOARG00000012834|ENSOARG00000012954|ENSOARG00000013489|ENSOARG00000015583	http://www.genome.jp/kegg-bin/show_pathway?oas04966/oas:101102659%09red/oas:101107683%09red/oas:494438%09red/oas:101117677%09red/oas:101121550%09red/oas:101113341%09red
Prion diseases	KEGG PATHWAY	oas05020	7	33	0.305667	0.966702	ENSOARG00000003718|ENSOARG00000019180|ENSOARG00000008001|ENSOARG00000010782|ENSOARG00000006476|ENSOARG00000009128|ENSOARG00000020866	http://www.genome.jp/kegg-bin/show_pathway?oas05020/oas:101123008%09red/oas:443539%09red/oas:443094%09red/oas:101105588%09red/oas:101102126%09red/oas:101113846%09red/oas:101102931%09red
Primary immunodeficiency	KEGG PATHWAY	oas05340	7	33	0.305667	0.966702	ENSOARG00000008358|ENSOARG00000001982|ENSOARG00000001620|ENSOARG00000006301|ENSOARG00000016109|ENSOARG00000007573|ENSOARG00000008369	http://www.genome.jp/kegg-bin/show_pathway?oas05340/oas:101105725%09red/oas:101103538%09red/oas:101103056%09red/oas:443509%09red/oas:101109491%09red/oas:101105681%09red/oas:443232%09red
Steroid biosynthesis	KEGG PATHWAY	oas00100	5	22	0.30894	0.966702	ENSOARG00000016688|ENSOARG00000015114|ENSOARG00000002197|ENSOARG00000018249|ENSOARG00000015082	http://www.genome.jp/kegg-bin/show_pathway?oas00100/oas:100170323%09red/oas:100145859%09red/oas:101107770%09red/oas:101117697%09red/oas:101107179%09red
Aldosterone-regulated sodium reabsorption	KEGG PATHWAY	oas04960	8	39	0.313326	0.966702	ENSOARG00000003718|ENSOARG00000009371|ENSOARG00000014710|ENSOARG00000005870|ENSOARG00000000285|ENSOARG00000005399|ENSOARG00000006495|ENSOARG00000020213	http://www.genome.jp/kegg-bin/show_pathway?oas04960/oas:101122748%09red/oas:443431%09red/oas:101123008%09red/oas:101121455%09red/oas:101107568%09red/oas:101107709%09red/oas:443381%09red/oas:443384%09red
Type II diabetes mellitus	KEGG PATHWAY	oas04930	9	45	0.319157	0.966702	ENSOARG00000003718|ENSOARG00000015987|ENSOARG00000020509|ENSOARG00000000518|ENSOARG00000000505|ENSOARG00000005870|ENSOARG00000000285|ENSOARG00000003252|ENSOARG00000005491	http://www.genome.jp/kegg-bin/show_pathway?oas04930/oas:100036759%09red/oas:101123008%09red/oas:101119209%09red/oas:101121455%09red/oas:101111848%09red/oas:443431%09red/oas:101123026%09red/oas:101120920%09red/oas:101117412%09red
SNARE interactions in vesicular transport	KEGG PATHWAY	oas04130	7	34	0.328943	0.966702	ENSOARG00000017786|ENSOARG00000012182|ENSOARG00000015868|ENSOARG00000021171|ENSOARG00000010725|ENSOARG00000010931|ENSOARG00000008331	http://www.genome.jp/kegg-bin/show_pathway?oas04130/oas:101119834%09red/oas:101103527%09red/oas:101112332%09red/oas:101113673%09red/oas:101116901%09red/oas:101114615%09red/oas:101113435%09red
Melanoma	KEGG PATHWAY	oas05218	13	69	0.332406	0.966702	ENSOARG00000003718|ENSOARG00000014146|ENSOARG00000009833|ENSOARG00000004918|ENSOARG00000016866|ENSOARG00000005870|ENSOARG00000010782|ENSOARG00000005320|ENSOARG00000021001|ENSOARG00000003293|ENSOARG00000008548|ENSOARG00000017559|ENSOARG00000019070	http://www.genome.jp/kegg-bin/show_pathway?oas05218/oas:101113249%09red/oas:101115163%09red/oas:101121455%09red/oas:101113846%09red/oas:443095%09red/oas:100144756%09red/oas:101117784%09red/oas:101117526%09red/oas:101119351%09red/oas:101123008%09red/oas:101106012%09red/oas:101115744%09red/oas:101113716%09red
Legionellosis	KEGG PATHWAY	oas05134	14	75	0.334246	0.966702	ENSOARG00000005855|ENSOARG00000003523|ENSOARG00000005884|ENSOARG00000012852|ENSOARG00000007502|ENSOARG00000009152|ENSOARG00000007472|ENSOARG00000005384|ENSOARG00000017357|ENSOARG00000016922|ENSOARG00000015142|ENSOARG00000000142|ENSOARG00000004272|ENSOARG00000020866	http://www.genome.jp/kegg-bin/show_pathway?oas05134/oas:101104947%09red/oas:101111240%09red/oas:101112844%09red/oas:101114987%09red/oas:101110773%09red/oas:101119835%09red/oas:101109414%09red/oas:101122741%09red/oas:101107334%09red/oas:101103784%09red/oas:443539%09red/oas:101108131%09red/oas:780520%09red/oas:443031%09red
Natural killer cell mediated cytotoxicity	KEGG PATHWAY	oas04650	19	105	0.339151	0.966702	ENSOARG00000003718|ENSOARG00000001958|ENSOARG00000002990|ENSOARG00000010782|ENSOARG00000007814|ENSOARG00000014866|ENSOARG00000010070|ENSOARG00000004611|ENSOARG00000005870|ENSOARG00000013188|ENSOARG00000009699|ENSOARG00000007472|ENSOARG00000013623|ENSOARG00000004815|ENSOARG00000009565|ENSOARG00000019910|ENSOARG00000013168|ENSOARG00000021003|ENSOARG00000021005	http://www.genome.jp/kegg-bin/show_pathway?oas04650/oas:101102227%09red/oas:443429%09red/oas:101105303%09red/oas:443126%09red/oas:101121455%09red/oas:101122484%09red/oas:101106906%09red/oas:101110746%09red/oas:101113279%09red/oas:101108034%09red/oas:101114308%09red/oas:100192433%09red/oas:101113846%09red/oas:101123008%09red/oas:443396%09red/oas:100144426%09red/oas:443031%09red/oas:101122602%09red
Riboflavin metabolism	KEGG PATHWAY	oas00740	3	12	0.339819	0.966702	ENSOARG00000003888|ENSOARG00000014188|ENSOARG00000014082	http://www.genome.jp/kegg-bin/show_pathway?oas00740/oas:101123048%09red/oas:780502%09red/oas:101122795%09red
Regulation of actin cytoskeleton	KEGG PATHWAY	oas04810	38	220	0.344741	0.966702	ENSOARG00000007108|ENSOARG00000016866|ENSOARG00000010388|ENSOARG00000010782|ENSOARG00000004437|ENSOARG00000003293|ENSOARG00000016607|ENSOARG00000019070|ENSOARG00000017553|ENSOARG00000020629|ENSOARG00000011318|ENSOARG00000017329|ENSOARG00000017559|ENSOARG00000006044|ENSOARG00000018213|ENSOARG00000005870|ENSOARG00000009840|ENSOARG00000008370|ENSOARG00000006610|ENSOARG00000001187|ENSOARG00000021001|…	http://www.genome.jp/kegg-bin/show_pathway?oas04810/oas:101117190%09red/oas:101121455%09red/oas:101115380%09red/oas:101105757%09red/oas:101116845%09red/oas:101119125%09red/oas:101106012%09red/oas:101104593%09red/oas:101119848%09red/oas:101109832%09red/oas:101123008%09red/oas:101106875%09red/oas:101113846%09red/oas:101115719%09red/oas:101105123%09red/oas:101110688%09red/oas:101117784%09red/oas:101…
alpha-Linolenic acid metabolism	KEGG PATHWAY	oas00592	6	29	0.346446	0.966702	ENSOARG00000009461|ENSOARG00000009488|ENSOARG00000000994|ENSOARG00000001957|ENSOARG00000020474|ENSOARG00000008540	http://www.genome.jp/kegg-bin/show_pathway?oas00592/oas:101120062%09red/oas:101106916%09red/oas:101108615%09red/oas:101107420%09red/oas:101118626%09red/oas:101116150%09red
HTLV-I infection	KEGG PATHWAY	oas05166	47	275	0.346954	0.966702	ENSOARG00000016490|ENSOARG00000000431|ENSOARG00000010117|ENSOARG00000002461|ENSOARG00000015400|ENSOARG00000002181|ENSOARG00000007335|ENSOARG00000012734|ENSOARG00000003547|ENSOARG00000004182|ENSOARG00000005870|ENSOARG00000008548|ENSOARG00000011796|ENSOARG00000019070|ENSOARG00000009357|ENSOARG00000018847|ENSOARG00000009042|ENSOARG00000004489|ENSOARG00000006068|ENSOARG00000015660|ENSOARG00000007458|…	http://www.genome.jp/kegg-bin/show_pathway?oas05166/oas:101121415%09red/oas:101121455%09red/oas:100294600%09red/oas:101105095%09red/oas:443026%09red/oas:101108962%09red/oas:101122630%09red/oas:101109746%09red/oas:101109745%09red/oas:101117599%09red/oas:101101932%09red/oas:101106012%09red/oas:101114986%09red/oas:101104866%09red/oas:443118%09red/oas:101119059%09red/oas:100144756%09red/oas:101105532…
Measles	KEGG PATHWAY	oas05162	24	136	0.352027	0.966702	ENSOARG00000016490|ENSOARG00000001958|ENSOARG00000010117|ENSOARG00000014022|ENSOARG00000019079|ENSOARG00000001511|ENSOARG00000005870|ENSOARG00000020853|ENSOARG00000005855|ENSOARG00000014866|ENSOARG00000020101|ENSOARG00000019835|ENSOARG00000007502|ENSOARG00000002881|ENSOARG00000013188|ENSOARG00000005320|ENSOARG00000002637|ENSOARG00000013168|ENSOARG00000020866|ENSOARG00000009154|ENSOARG00000013903|…	http://www.genome.jp/kegg-bin/show_pathway?oas05162/oas:101121455%09red/oas:443539%09red/oas:100307049%09red/oas:101108211%09red/oas:100144756%09red/oas:100144426%09red/oas:101114987%09red/oas:100127219%09red/oas:101122484%09red/oas:101120322%09red/oas:101112844%09red/oas:100294659%09red/oas:101107132%09red/oas:101105935%09red/oas:100137070%09red/oas:101107358%09red/oas:780520%09red/oas:100169938…
Pertussis	KEGG PATHWAY	oas05133	14	77	0.366138	0.966702	ENSOARG00000003718|ENSOARG00000004658|ENSOARG00000007405|ENSOARG00000012852|ENSOARG00000008001|ENSOARG00000002722|ENSOARG00000004515|ENSOARG00000007472|ENSOARG00000005384|ENSOARG00000019079|ENSOARG00000006838|ENSOARG00000001720|ENSOARG00000010640|ENSOARG00000020866	http://www.genome.jp/kegg-bin/show_pathway?oas05133/oas:101107688%09red/oas:101123008%09red/oas:101123419%09red/oas:443539%09red/oas:101112891%09red/oas:101118388%09red/oas:101119740%09red/oas:101107132%09red/oas:101102126%09red/oas:101116338%09red/oas:101122741%09red/oas:101108131%09red/oas:443031%09red/oas:101107430%09red
ECM-receptor interaction	KEGG PATHWAY	oas04512	16	89	0.366581	0.966702	ENSOARG00000020629|ENSOARG00000014039|ENSOARG00000000327|ENSOARG00000016476|ENSOARG00000019180|ENSOARG00000007505|ENSOARG00000000498|ENSOARG00000016607|ENSOARG00000008370|ENSOARG00000007474|ENSOARG00000001187|ENSOARG00000008212|ENSOARG00000001254|ENSOARG00000006115|ENSOARG00000018809|ENSOARG00000014461	http://www.genome.jp/kegg-bin/show_pathway?oas04512/oas:101119848%09red/oas:443143%09red/oas:101113884%09red/oas:100820740%09red/oas:101115719%09red/oas:101115552%09red/oas:101117377%09red/oas:101105588%09red/oas:101114569%09red/oas:101115457%09red/oas:101102692%09red/oas:101109832%09red/oas:101113656%09red/oas:101106520%09red/oas:100101231%09red
Hematopoietic cell lineage	KEGG PATHWAY	oas04640	16	90	0.381576	0.966702	ENSOARG00000020249|ENSOARG00000001984|ENSOARG00000001657|ENSOARG00000012379|ENSOARG00000006301|ENSOARG00000007267|ENSOARG00000017909|ENSOARG00000020667|ENSOARG00000007307|ENSOARG00000008370|ENSOARG00000009133|ENSOARG00000001187|ENSOARG00000008212|ENSOARG00000007291|ENSOARG00000018809|ENSOARG00000020866	http://www.genome.jp/kegg-bin/show_pathway?oas04640/oas:443441%09red/oas:443509%09red/oas:101110634%09red/oas:443423%09red/oas:443539%09red/oas:101120559%09red/oas:101113884%09red/oas:101115719%09red/oas:100192431%09red/oas:101120724%09red/oas:101112331%09red/oas:101110103%09red/oas:101102670%09red/oas:101119848%09red/oas:101113656%09red/oas:101106727%09red
Gastric acid secretion	KEGG PATHWAY	oas04971	13	72	0.38239	0.966702	ENSOARG00000009371|ENSOARG00000016562|ENSOARG00000012954|ENSOARG00000006495|ENSOARG00000019909|ENSOARG00000009536|ENSOARG00000000431|ENSOARG00000020492|ENSOARG00000008337|ENSOARG00000006476|ENSOARG00000009573|ENSOARG00000010640|ENSOARG00000020213	http://www.genome.jp/kegg-bin/show_pathway?oas04971/oas:101106864%09red/oas:101113341%09red/oas:101107568%09red/oas:443094%09red/oas:101116338%09red/oas:443381%09red/oas:101105735%09red/oas:443006%09red/oas:443384%09red/oas:101113317%09red/oas:101115640%09red/oas:101108884%09red/oas:101113767%09red
Oocyte meiosis	KEGG PATHWAY	oas04114	20	115	0.392545	0.966702	ENSOARG00000003718|ENSOARG00000004487|ENSOARG00000013623|ENSOARG00000011318|ENSOARG00000018369|ENSOARG00000003635|ENSOARG00000014525|ENSOARG00000018724|ENSOARG00000014305|ENSOARG00000017343|ENSOARG00000004384|ENSOARG00000019909|ENSOARG00000006476|ENSOARG00000000431|ENSOARG00000004775|ENSOARG00000004318|ENSOARG00000008337|ENSOARG00000019910|ENSOARG00000013865|ENSOARG00000010640	http://www.genome.jp/kegg-bin/show_pathway?oas04114/oas:101110165%09red/oas:443009%09red/oas:101105735%09red/oas:101123008%09red/oas:443042%09red/oas:101117404%09red/oas:101119966%09red/oas:101110746%09red/oas:101106584%09red/oas:101119264%09red/oas:443094%09red/oas:101107136%09red/oas:101116338%09red/oas:100216432%09red/oas:101113317%09red/oas:100216431%09red/oas:101122602%09red/oas:101108884%09…
Pathways in cancer	KEGG PATHWAY	oas05200	56	336	0.39397	0.966702	ENSOARG00000017357|ENSOARG00000010117|ENSOARG00000016866|ENSOARG00000019079|ENSOARG00000005315|ENSOARG00000010782|ENSOARG00000001078|ENSOARG00000012734|ENSOARG00000003271|ENSOARG00000016922|ENSOARG00000020951|ENSOARG00000020870|ENSOARG00000016607|ENSOARG00000008548|ENSOARG00000019070|ENSOARG00000020853|ENSOARG00000003903|ENSOARG00000000327|ENSOARG00000006115|ENSOARG00000019180|ENSOARG00000014866|…	http://www.genome.jp/kegg-bin/show_pathway?oas05200/oas:101121415%09red/oas:101121455%09red/oas:101115719%09red/oas:101115380%09red/oas:100294600%09red/oas:100144756%09red/oas:101113716%09red/oas:100307049%09red/oas:101109745%09red/oas:101119486%09red/oas:101117599%09red/oas:101101932%09red/oas:101106012%09red/oas:101119848%09red/oas:100144426%09red/oas:101123008%09red/oas:443042%09red/oas:443031…
Nicotinate and nicotinamide metabolism	KEGG PATHWAY	oas00760	5	25	0.395317	0.966702	ENSOARG00000014188|ENSOARG00000014082|ENSOARG00000016805|ENSOARG00000002033|ENSOARG00000000968	http://www.genome.jp/kegg-bin/show_pathway?oas00760/oas:101123048%09red/oas:101119593%09red/oas:101121440%09red/oas:101122795%09red/oas:101104592%09red
Amphetamine addiction	KEGG PATHWAY	oas05031	12	67	0.399942	0.966702	ENSOARG00000010699|ENSOARG00000000927|ENSOARG00000018847|ENSOARG00000016562|ENSOARG00000004826|ENSOARG00000011318|ENSOARG00000006476|ENSOARG00000013623|ENSOARG00000008337|ENSOARG00000019910|ENSOARG00000014391|ENSOARG00000010640	http://www.genome.jp/kegg-bin/show_pathway?oas05031/oas:101106765%09red/oas:443118%09red/oas:443094%09red/oas:101102956%09red/oas:101121491%09red/oas:101110746%09red/oas:101116338%09red/oas:101108884%09red/oas:101119264%09red/oas:101115640%09red/oas:101113631%09red/oas:101122602%09red
Retinol metabolism	KEGG PATHWAY	oas00830	11	61	0.400494	0.966702	ENSOARG00000013497|ENSOARG00000009541|ENSOARG00000005450|ENSOARG00000007274|ENSOARG00000019217|ENSOARG00000021172|ENSOARG00000011582|ENSOARG00000001328|ENSOARG00000002151|ENSOARG00000011244|ENSOARG00000000083	http://www.genome.jp/kegg-bin/show_pathway?oas00830/oas:101113213%09red/oas:101110922%09red/oas:101115199%09red/oas:100534644%09red/oas:101107486%09red/oas:101121796%09red/oas:101104703%09red/oas:101119136%09red/oas:101120535%09red/oas:101115127%09red/oas:101112223%09red
Inositol phosphate metabolism	KEGG PATHWAY	oas00562	11	61	0.400494	0.966702	ENSOARG00000000940|ENSOARG00000014146|ENSOARG00000004372|ENSOARG00000004577|ENSOARG00000006044|ENSOARG00000009840|ENSOARG00000001841|ENSOARG00000014769|ENSOARG00000015243|ENSOARG00000009536|ENSOARG00000004050	http://www.genome.jp/kegg-bin/show_pathway?oas00562/oas:101120849%09red/oas:101106864%09red/oas:101103999%09red/oas:101119794%09red/oas:101109546%09red/oas:101119351%09red/oas:101106176%09red/oas:101114899%09red/oas:101119125%09red/oas:101115530%09red/oas:101121707%09red
Starch and sucrose metabolism	KEGG PATHWAY	oas00500	9	49	0.400962	0.966702	ENSOARG00000015987|ENSOARG00000009541|ENSOARG00000014188|ENSOARG00000014082|ENSOARG00000019217|ENSOARG00000012463|ENSOARG00000003252|ENSOARG00000005491|ENSOARG00000000442	http://www.genome.jp/kegg-bin/show_pathway?oas00500/oas:100036759%09red/oas:101119209%09red/oas:101122795%09red/oas:100534644%09red/oas:101123048%09red/oas:101102774%09red/oas:101119136%09red/oas:101117412%09red/oas:101108772%09red
PI3K-Akt signaling pathway	KEGG PATHWAY	oas04151	59	356	0.405425	0.966702	ENSOARG00000017845|ENSOARG00000008080|ENSOARG00000010741|ENSOARG00000010117|ENSOARG00000016866|ENSOARG00000012463|ENSOARG00000010782|ENSOARG00000004487|ENSOARG00000008526|ENSOARG00000020950|ENSOARG00000003293|ENSOARG00000005870|ENSOARG00000006115|ENSOARG00000019070|ENSOARG00000020853|ENSOARG00000000498|ENSOARG00000020629|ENSOARG00000014959|ENSOARG00000014710|ENSOARG00000019180|ENSOARG00000008416|…	http://www.genome.jp/kegg-bin/show_pathway?oas04151/oas:101104166%09red/oas:101121455%09red/oas:100144756%09red/oas:101113716%09red/oas:443431%09red/oas:101105757%09red/oas:443009%09red/oas:101109832%09red/oas:101106012%09red/oas:101109399%09red/oas:101119848%09red/oas:443118%09red/oas:101105303%09red/oas:100101231%09red/oas:101104572%09red/oas:100820740%09red/oas:101113846%09red/oas:101115719%09…
Signaling pathways regulating pluripotency of stem cells	KEGG PATHWAY	oas04550	24	141	0.412578	0.966702	ENSOARG00000010117|ENSOARG00000007318|ENSOARG00000010782|ENSOARG00000001408|ENSOARG00000012734|ENSOARG00000021069|ENSOARG00000000646|ENSOARG00000005870|ENSOARG00000017161|ENSOARG00000002885|ENSOARG00000019835|ENSOARG00000019962|ENSOARG00000015400|ENSOARG00000014690|ENSOARG00000007507|ENSOARG00000001511|ENSOARG00000003718|ENSOARG00000002107|ENSOARG00000010809|ENSOARG00000004499|ENSOARG00000004175|…	http://www.genome.jp/kegg-bin/show_pathway?oas04550/oas:100415775%09red/oas:443454%09red/oas:101121415%09red/oas:101121455%09red/oas:100294600%09red/oas:101109745%09red/oas:101113174%09red/oas:101117599%09red/oas:101101932%09red/oas:443156%09red/oas:101123008%09red/oas:101112041%09red/oas:101106364%09red/oas:101119298%09red/oas:101105084%09red/oas:100294659%09red/oas:443502%09red/oas:100169938%09…
Phosphatidylinositol signaling system	KEGG PATHWAY	oas04070	14	80	0.414703	0.966702	ENSOARG00000014146|ENSOARG00000004050|ENSOARG00000004372|ENSOARG00000004577|ENSOARG00000006044|ENSOARG00000009840|ENSOARG00000001841|ENSOARG00000005870|ENSOARG00000014769|ENSOARG00000015243|ENSOARG00000019909|ENSOARG00000009536|ENSOARG00000016282|ENSOARG00000010640	http://www.genome.jp/kegg-bin/show_pathway?oas04070/oas:101120849%09red/oas:101113317%09red/oas:101106864%09red/oas:101103999%09red/oas:101121455%09red/oas:101119794%09red/oas:101116338%09red/oas:101109546%09red/oas:101119351%09red/oas:101106172%09red/oas:101114899%09red/oas:101119125%09red/oas:101115530%09red/oas:101121707%09red
Mineral absorption	KEGG PATHWAY	oas04978	9	50	0.421605	0.966702	ENSOARG00000002042|ENSOARG00000009371|ENSOARG00000020984|ENSOARG00000014339|ENSOARG00000005331|ENSOARG00000016910|ENSOARG00000019535|ENSOARG00000006495|ENSOARG00000020213	http://www.genome.jp/kegg-bin/show_pathway?oas04978/oas:443381%09red/oas:101107568%09red/oas:100037693%09red/oas:100137068%09red/oas:443355%09red/oas:443384%09red/oas:443365%09red/oas:101106919%09red/oas:101113655%09red
Circadian rhythm	KEGG PATHWAY	oas04710	6	32	0.424159	0.966702	ENSOARG00000004505|ENSOARG00000018847|ENSOARG00000003635|ENSOARG00000018724|ENSOARG00000016829|ENSOARG00000007851	http://www.genome.jp/kegg-bin/show_pathway?oas04710/oas:443118%09red/oas:101106584%09red/oas:100127210%09red/oas:101107136%09red/oas:100171396%09red/oas:101104483%09red
GnRH signaling pathway	KEGG PATHWAY	oas04912	15	87	0.428921	0.966702	ENSOARG00000003718|ENSOARG00000016562|ENSOARG00000017521|ENSOARG00000006701|ENSOARG00000010782|ENSOARG00000020474|ENSOARG00000019909|ENSOARG00000006476|ENSOARG00000000431|ENSOARG00000009699|ENSOARG00000008337|ENSOARG00000009536|ENSOARG00000019414|ENSOARG00000010640|ENSOARG00000016128	http://www.genome.jp/kegg-bin/show_pathway?oas04912/oas:101105735%09red/oas:101123008%09red/oas:101110687%09red/oas:101109858%09red/oas:101106906%09red/oas:443094%09red/oas:443116%09red/oas:101116338%09red/oas:101118185%09red/oas:101106864%09red/oas:101113846%09red/oas:101113317%09red/oas:101115640%09red/oas:101108884%09red/oas:101116150%09red
Prostate cancer	KEGG PATHWAY	oas05215	15	87	0.428921	0.966702	ENSOARG00000003718|ENSOARG00000003903|ENSOARG00000014146|ENSOARG00000018847|ENSOARG00000002885|ENSOARG00000007502|ENSOARG00000014525|ENSOARG00000005870|ENSOARG00000010782|ENSOARG00000016366|ENSOARG00000003293|ENSOARG00000019835|ENSOARG00000008548|ENSOARG00000019070|ENSOARG00000020853	http://www.genome.jp/kegg-bin/show_pathway?oas05215/oas:443118%09red/oas:101123008%09red/oas:101117526%09red/oas:443042%09red/oas:101121455%09red/oas:101111703%09red/oas:100294600%09red/oas:100127219%09red/oas:101117784%09red/oas:100127209%09red/oas:101113846%09red/oas:101119351%09red/oas:780520%09red/oas:101106012%09red/oas:100169938%09red
Glycolysis / Gluconeogenesis	KEGG PATHWAY	oas00010	11	63	0.437498	0.966702	ENSOARG00000015987|ENSOARG00000009602|ENSOARG00000001793|ENSOARG00000003252|ENSOARG00000008668|ENSOARG00000004143|ENSOARG00000002151|ENSOARG00000011864|ENSOARG00000007894|ENSOARG00000005491|ENSOARG00000005238	http://www.genome.jp/kegg-bin/show_pathway?oas00010/oas:443089%09red/oas:443164%09red/oas:101113460%09red/oas:101119209%09red/oas:100036759%09red/oas:443085%09red/oas:101121637%09red/oas:101109164%09red/oas:443005%09red/oas:101117412%09red/oas:101112223%09red
Inflammatory mediator regulation of TRP channels	KEGG PATHWAY	oas04750	17	100	0.439671	0.966702	ENSOARG00000013497|ENSOARG00000000431|ENSOARG00000016562|ENSOARG00000005450|ENSOARG00000018049|ENSOARG00000011318|ENSOARG00000005870|ENSOARG00000020474|ENSOARG00000005124|ENSOARG00000009536|ENSOARG00000017383|ENSOARG00000008337|ENSOARG00000006476|ENSOARG00000016897|ENSOARG00000019909|ENSOARG00000010640|ENSOARG00000020866	http://www.genome.jp/kegg-bin/show_pathway?oas04750/oas:101105735%09red/oas:101115717%09red/oas:101117259%09red/oas:101120562%09red/oas:101108550%09red/oas:101108884%09red/oas:101121455%09red/oas:443539%09red/oas:443094%09red/oas:101107486%09red/oas:101116338%09red/oas:101106864%09red/oas:101113317%09red/oas:101119264%09red/oas:101115640%09red/oas:101120535%09red/oas:101116150%09red
Glutamatergic synapse	KEGG PATHWAY	oas04724	19	113	0.448952	0.966702	ENSOARG00000018857|ENSOARG00000003718|ENSOARG00000004244|ENSOARG00000013623|ENSOARG00000019041|ENSOARG00000016562|ENSOARG00000001850|ENSOARG00000006476|ENSOARG00000000505|ENSOARG00000006701|ENSOARG00000020474|ENSOARG00000019909|ENSOARG00000009536|ENSOARG00000000431|ENSOARG00000000953|ENSOARG00000019910|ENSOARG00000004610|ENSOARG00000020950|ENSOARG00000010284	http://www.genome.jp/kegg-bin/show_pathway?oas04724/oas:443292%09red/oas:101104166%09red/oas:101106864%09red/oas:101123008%09red/oas:101110687%09red/oas:443094%09red/oas:101117805%09red/oas:101110746%09red/oas:101117366%09red/oas:101105735%09red/oas:101120920%09red/oas:101115640%09red/oas:101113317%09red/oas:443247%09red/oas:101106267%09red/oas:101116182%09red/oas:101121091%09red/oas:101116150%09…
RNA degradation	KEGG PATHWAY	oas03018	13	76	0.449987	0.966702	ENSOARG00000020060|ENSOARG00000011298|ENSOARG00000014904|ENSOARG00000011455|ENSOARG00000016039|ENSOARG00000012553|ENSOARG00000005238|ENSOARG00000017771|ENSOARG00000017158|ENSOARG00000007764|ENSOARG00000009501|ENSOARG00000004272|ENSOARG00000006343	http://www.genome.jp/kegg-bin/show_pathway?oas03018/oas:101106461%09red/oas:101122807%09red/oas:101115066%09red/oas:101118742%09red/oas:101103649%09red/oas:101120279%09red/oas:101103918%09red/oas:101111369%09red/oas:101106821%09red/oas:101110507%09red/oas:101109091%09red/oas:101119835%09red/oas:101109164%09red
PPAR signaling pathway	KEGG PATHWAY	oas03320	12	70	0.452886	0.966702	ENSOARG00000020374|ENSOARG00000020509|ENSOARG00000016505|ENSOARG00000014674|ENSOARG00000017050|ENSOARG00000001957|ENSOARG00000019949|ENSOARG00000017954|ENSOARG00000008540|ENSOARG00000006346|ENSOARG00000005315|ENSOARG00000021012	http://www.genome.jp/kegg-bin/show_pathway?oas03320/oas:101111781%09red/oas:101118626%09red/oas:101104743%09red/oas:101117918%09red/oas:101120728%09red/oas:443193%09red/oas:443185%09red/oas:443434%09red/oas:101108615%09red/oas:101110508%09red/oas:101120355%09red/oas:101111848%09red
Phenylalanine metabolism	KEGG PATHWAY	oas00360	4	21	0.455134	0.966702	ENSOARG00000001717|ENSOARG00000003890|ENSOARG00000011446|ENSOARG00000014391	http://www.genome.jp/kegg-bin/show_pathway?oas00360/oas:101106765%09red/oas:101108949%09red/oas:443093%09red/oas:101104679%09red
Ubiquinone and other terpenoid-quinone biosynthesis	KEGG PATHWAY	oas00130	2	9	0.45783	0.966702	ENSOARG00000020518|ENSOARG00000003890	http://www.genome.jp/kegg-bin/show_pathway?oas00130/oas:101104679%09red/oas:443129%09red
Sulfur relay system	KEGG PATHWAY	oas04122	2	9	0.45783	0.966702	ENSOARG00000000480|ENSOARG00000013112	http://www.genome.jp/kegg-bin/show_pathway?oas04122/oas:101106721%09red/oas:101106960%09red
NF-kappa B signaling pathway	KEGG PATHWAY	oas04064	15	89	0.460265	0.966702	ENSOARG00000016490|ENSOARG00000016603|ENSOARG00000008369|ENSOARG00000001620|ENSOARG00000005613|ENSOARG00000007011|ENSOARG00000007502|ENSOARG00000012564|ENSOARG00000019079|ENSOARG00000001078|ENSOARG00000018224|ENSOARG00000007814|ENSOARG00000008473|ENSOARG00000001544|ENSOARG00000020866	http://www.genome.jp/kegg-bin/show_pathway?oas04064/oas:101105725%09red/oas:101105303%09red/oas:101122943%09red/oas:101121000%09red/oas:443539%09red/oas:100302501%09red/oas:101107132%09red/oas:101120322%09red/oas:101122077%09red/oas:101110186%09red/oas:101119184%09red/oas:443232%09red/oas:780520%09red/oas:101105235%09red/oas:101122873%09red
Systemic lupus erythematosus	KEGG PATHWAY	oas05322	24	145	0.46166	0.966702	ENSOARG00000016490|ENSOARG00000001958|ENSOARG00000002722|ENSOARG00000010070|ENSOARG00000004515|ENSOARG00000004688|ENSOARG00000004679|ENSOARG00000007458|ENSOARG00000002181|ENSOARG00000014677|ENSOARG00000008001|ENSOARG00000015660|ENSOARG00000020667|ENSOARG00000007906|ENSOARG00000016257|ENSOARG00000009128|ENSOARG00000002985|ENSOARG00000004658|ENSOARG00000017859|ENSOARG00000015707|ENSOARG00000001720|…	http://www.genome.jp/kegg-bin/show_pathway?oas05322/oas:101107688%09red/oas:101108962%09red/oas:101109746%09red/oas:101123419%09red/oas:101112891%09red/oas:100192431%09red/oas:100192433%09red/oas:101102126%09red/oas:100135447%09red/oas:101120322%09red/oas:101120148%09red/oas:101121298%09red/oas:100144749%09red/oas:443232%09red/oas:101108131%09red/oas:101114758%09red/oas:101109492%09red/oas:101119…
NOD-like receptor signaling pathway	KEGG PATHWAY	oas04621	9	52	0.462723	0.966702	ENSOARG00000003718|ENSOARG00000003903|ENSOARG00000007502|ENSOARG00000019079|ENSOARG00000016603|ENSOARG00000018224|ENSOARG00000016366|ENSOARG00000016922|ENSOARG00000020866	http://www.genome.jp/kegg-bin/show_pathway?oas04621/oas:101107132%09red/oas:101123008%09red/oas:101122943%09red/oas:443539%09red/oas:101107334%09red/oas:100127209%09red/oas:101111703%09red/oas:101119184%09red/oas:780520%09red
Viral carcinogenesis	KEGG PATHWAY	oas05203	36	220	0.464352	0.966702	ENSOARG00000010117|ENSOARG00000001078|ENSOARG00000000927|ENSOARG00000016922|ENSOARG00000020951|ENSOARG00000009094|ENSOARG00000020853|ENSOARG00000001457|ENSOARG00000009357|ENSOARG00000018847|ENSOARG00000009042|ENSOARG00000004489|ENSOARG00000005870|ENSOARG00000007472|ENSOARG00000018318|ENSOARG00000005496|ENSOARG00000005384|ENSOARG00000002433|ENSOARG00000005469|ENSOARG00000005613|ENSOARG00000007502|…	http://www.genome.jp/kegg-bin/show_pathway?oas05203/oas:101121455%09red/oas:100216432%09red/oas:101104719%09red/oas:101117677%09red/oas:101122630%09red/oas:101113174%09red/oas:100144756%09red/oas:101104866%09red/oas:443118%09red/oas:101123349%09red/oas:101123008%09red/oas:101106122%09red/oas:101119966%09red/oas:101113631%09red/oas:101118600%09red/oas:100127219%09red/oas:100171394%09red/oas:101105…
Tyrosine metabolism	KEGG PATHWAY	oas00350	6	34	0.47532	0.966702	ENSOARG00000003890|ENSOARG00000003888|ENSOARG00000001717|ENSOARG00000002151|ENSOARG00000013796|ENSOARG00000014391	http://www.genome.jp/kegg-bin/show_pathway?oas00350/oas:101106765%09red/oas:780502%09red/oas:101104679%09red/oas:443093%09red/oas:100034666%09red/oas:101112223%09red
Peroxisome	KEGG PATHWAY	oas04146	14	84	0.479629	0.966702	ENSOARG00000020374|ENSOARG00000003238|ENSOARG00000006799|ENSOARG00000005848|ENSOARG00000009659|ENSOARG00000017954|ENSOARG00000008540|ENSOARG00000018980|ENSOARG00000001541|ENSOARG00000017266|ENSOARG00000018309|ENSOARG00000001290|ENSOARG00000008822|ENSOARG00000017634	http://www.genome.jp/kegg-bin/show_pathway?oas04146/oas:101111781%09red/oas:101118110%09red/oas:101118626%09red/oas:101118659%09red/oas:100147783%09red/oas:101115474%09red/oas:101105648%09red/oas:101120728%09red/oas:101112922%09red/oas:101114102%09red/oas:101118094%09red/oas:443257%09red/oas:101106654%09red/oas:101111422%09red
Serotonergic synapse	KEGG PATHWAY	oas04726	18	109	0.480022	0.966702	ENSOARG00000010699|ENSOARG00000013497|ENSOARG00000016562|ENSOARG00000001850|ENSOARG00000000518|ENSOARG00000006476|ENSOARG00000000505|ENSOARG00000020474|ENSOARG00000007472|ENSOARG00000009536|ENSOARG00000017383|ENSOARG00000012127|ENSOARG00000005450|ENSOARG00000020950|ENSOARG00000015056|ENSOARG00000019909|ENSOARG00000014391|ENSOARG00000003718	http://www.genome.jp/kegg-bin/show_pathway?oas04726/oas:101106765%09red/oas:101104166%09red/oas:101106864%09red/oas:101123008%09red/oas:101108550%09red/oas:101121491%09red/oas:443031%09red/oas:443094%09red/oas:101107486%09red/oas:101123026%09red/oas:101111593%09red/oas:101120920%09red/oas:101113317%09red/oas:101117482%09red/oas:101106267%09red/oas:101115640%09red/oas:101120535%09red/oas:101116150…
HIF-1 signaling pathway	KEGG PATHWAY	oas04066	18	109	0.480022	0.966702	ENSOARG00000003718|ENSOARG00000001070|ENSOARG00000005886|ENSOARG00000000285|ENSOARG00000005870|ENSOARG00000003252|ENSOARG00000010782|ENSOARG00000005238|ENSOARG00000003271|ENSOARG00000007894|ENSOARG00000008337|ENSOARG00000001958|ENSOARG00000013168|ENSOARG00000018898|ENSOARG00000005491|ENSOARG00000001511|ENSOARG00000020870|ENSOARG00000020853	http://www.genome.jp/kegg-bin/show_pathway?oas04066/oas:100036759%09red/oas:101114163%09red/oas:101116538%09red/oas:101119209%09red/oas:101121455%09red/oas:101113846%09red/oas:101123008%09red/oas:100294659%09red/oas:443431%09red/oas:100127219%09red/oas:101122484%09red/oas:443005%09red/oas:100034667%09red/oas:101107460%09red/oas:443396%09red/oas:443285%09red/oas:101108884%09red/oas:101109164%09red
Propanoate metabolism	KEGG PATHWAY	oas00640	5	28	0.480614	0.966702	ENSOARG00000000940|ENSOARG00000018593|ENSOARG00000009602|ENSOARG00000004442|ENSOARG00000010433	http://www.genome.jp/kegg-bin/show_pathway?oas00640/oas:443089%09red/oas:100192316%09red/oas:101117623%09red/oas:101112991%09red/oas:101106176%09red
Glutathione metabolism	KEGG PATHWAY	oas00480	9	53	0.483093	0.966702	ENSOARG00000007446|ENSOARG00000007070|ENSOARG00000019319|ENSOARG00000013541|ENSOARG00000015333|ENSOARG00000003421|ENSOARG00000015083|ENSOARG00000018980|ENSOARG00000010451	http://www.genome.jp/kegg-bin/show_pathway?oas00480/oas:101116273%09red/oas:101114416%09red/oas:100037663%09red/oas:101120750%09red/oas:101111664%09red/oas:101114822%09red/oas:443257%09red/oas:101118093%09red/oas:101107232%09red
TGF-beta signaling pathway	KEGG PATHWAY	oas04350	13	78	0.483631	0.966702	ENSOARG00000003718|ENSOARG00000013865|ENSOARG00000021069|ENSOARG00000001958|ENSOARG00000020580|ENSOARG00000014690|ENSOARG00000018724|ENSOARG00000007318|ENSOARG00000001408|ENSOARG00000010293|ENSOARG00000003437|ENSOARG00000017161|ENSOARG00000005053	http://www.genome.jp/kegg-bin/show_pathway?oas04350/oas:443156%09red/oas:100415775%09red/oas:443454%09red/oas:101123008%09red/oas:101114400%09red/oas:101106584%09red/oas:443502%09red/oas:101105084%09red/oas:443009%09red/oas:101116988%09red/oas:443396%09red/oas:101115522%09red/oas:443243%09red
Sphingolipid metabolism	KEGG PATHWAY	oas00600	8	47	0.488159	0.966702	ENSOARG00000006270|ENSOARG00000015855|ENSOARG00000015477|ENSOARG00000007826|ENSOARG00000010864|ENSOARG00000003587|ENSOARG00000008704|ENSOARG00000002593	http://www.genome.jp/kegg-bin/show_pathway?oas00600/oas:100192315%09red/oas:101117904%09red/oas:101115373%09red/oas:101112930%09red/oas:101102559%09red/oas:101119868%09red/oas:101110257%09red/oas:101102020%09red
Drug metabolism - cytochrome P450	KEGG PATHWAY	oas00982	10	60	0.497662	0.966702	ENSOARG00000007446|ENSOARG00000009541|ENSOARG00000000042|ENSOARG00000019217|ENSOARG00000019319|ENSOARG00000013541|ENSOARG00000012259|ENSOARG00000015083|ENSOARG00000002151|ENSOARG00000012370	http://www.genome.jp/kegg-bin/show_pathway?oas00982/oas:101116273%09red/oas:101104165%09red/oas:100037663%09red/oas:101107232%09red/oas:100534644%09red/oas:101111664%09red/oas:100568285%09red/oas:101119136%09red/oas:101104591%09red/oas:101112223%09red
Calcium signaling pathway	KEGG PATHWAY	oas04020	30	186	0.501548	0.966702	ENSOARG00000016490|ENSOARG00000002132|ENSOARG00000009536|ENSOARG00000019070|ENSOARG00000000716|ENSOARG00000014639|ENSOARG00000016562|ENSOARG00000016118|ENSOARG00000002178|ENSOARG00000000505|ENSOARG00000017383|ENSOARG00000012127|ENSOARG00000000158|ENSOARG00000008337|ENSOARG00000019910|ENSOARG00000016884|ENSOARG00000010640|ENSOARG00000009699|ENSOARG00000016937|ENSOARG00000006476|ENSOARG00000008758|…	http://www.genome.jp/kegg-bin/show_pathway?oas04020/oas:101106702%09red/oas:101106079%09red/oas:101116750%09red/oas:101108884%09red/oas:101105757%09red/oas:101113317%09red/oas:101106012%09red/oas:443139%09red/oas:100169940%09red/oas:101110746%09red/oas:101123026%09red/oas:101104306%09red/oas:101105211%09red/oas:101120322%09red/oas:101108550%09red/oas:101104013%09red/oas:101111766%09red/oas:101116…
Rap1 signaling pathway	KEGG PATHWAY	oas04015	34	212	0.510135	0.966702	ENSOARG00000016490|ENSOARG00000011836|ENSOARG00000010668|ENSOARG00000016866|ENSOARG00000010782|ENSOARG00000016418|ENSOARG00000009536|ENSOARG00000003293|ENSOARG00000019070|ENSOARG00000017737|ENSOARG00000016562|ENSOARG00000017559|ENSOARG00000005870|ENSOARG00000008370|ENSOARG00000018761|ENSOARG00000002931|ENSOARG00000021001|ENSOARG00000010640|ENSOARG00000017850|ENSOARG00000006610|ENSOARG00000002885|…	http://www.genome.jp/kegg-bin/show_pathway?oas04015/oas:101118390%09red/oas:101121455%09red/oas:101115719%09red/oas:101115380%09red/oas:100294600%09red/oas:101104023%09red/oas:443431%09red/oas:101105757%09red/oas:101106012%09red/oas:101118910%09red/oas:101105735%09red/oas:101123008%09red/oas:101113846%09red/oas:101118864%09red/oas:101102808%09red/oas:101117784%09red/oas:101123259%09red/oas:101120…
Long-term potentiation	KEGG PATHWAY	oas04720	11	67	0.510682	0.966702	ENSOARG00000003718|ENSOARG00000011318|ENSOARG00000009536|ENSOARG00000010782|ENSOARG00000019909|ENSOARG00000006476|ENSOARG00000004384|ENSOARG00000013623|ENSOARG00000008337|ENSOARG00000019910|ENSOARG00000010640	http://www.genome.jp/kegg-bin/show_pathway?oas04720/oas:101110746%09red/oas:101123008%09red/oas:101113846%09red/oas:443094%09red/oas:101116338%09red/oas:101106864%09red/oas:101113317%09red/oas:101119264%09red/oas:101108884%09red/oas:101110124%09red/oas:101122602%09red
Ribosome biogenesis in eukaryotes	KEGG PATHWAY	oas03008	13	80	0.516864	0.966702	ENSOARG00000018138|ENSOARG00000003457|ENSOARG00000007144|ENSOARG00000015129|ENSOARG00000013474|ENSOARG00000001787|ENSOARG00000012764|ENSOARG00000012525|ENSOARG00000002209|ENSOARG00000002470|ENSOARG00000018783|ENSOARG00000015989|ENSOARG00000006343	http://www.genome.jp/kegg-bin/show_pathway?oas03008/oas:101120809%09red/oas:101119586%09red/oas:101106598%09red/oas:101115827%09red/oas:101120992%09red/oas:101110004%09red/oas:101122957%09red/oas:101123536%09red/oas:101106821%09red/oas:101111281%09red/oas:101117967%09red/oas:101110509%09red/oas:101109398%09red
mRNA surveillance pathway	KEGG PATHWAY	oas03015	16	99	0.517258	0.966702	ENSOARG00000020060|ENSOARG00000013865|ENSOARG00000016500|ENSOARG00000015073|ENSOARG00000011318|ENSOARG00000002209|ENSOARG00000018460|ENSOARG00000011233|ENSOARG00000005778|ENSOARG00000001787|ENSOARG00000002195|ENSOARG00000008616|ENSOARG00000007088|ENSOARG00000010856|ENSOARG00000004423|ENSOARG00000015076	http://www.genome.jp/kegg-bin/show_pathway?oas03015/oas:101105644%09red/oas:101119240%09red/oas:101110469%09red/oas:101118742%09red/oas:101120992%09red/oas:101104392%09red/oas:101123536%09red/oas:101102770%09red/oas:101103566%09red/oas:443009%09red/oas:101116553%09red/oas:101119264%09red/oas:101101925%09red/oas:101110724%09red/oas:101117944%09red/oas:101104206%09red
Adipocytokine signaling pathway	KEGG PATHWAY	oas04920	12	74	0.522472	0.966702	ENSOARG00000004505|ENSOARG00000020509|ENSOARG00000016505|ENSOARG00000020374|ENSOARG00000007502|ENSOARG00000019949|ENSOARG00000001078|ENSOARG00000017954|ENSOARG00000009565|ENSOARG00000006346|ENSOARG00000001511|ENSOARG00000007851	http://www.genome.jp/kegg-bin/show_pathway?oas04920/oas:101111781%09red/oas:101114308%09red/oas:101111848%09red/oas:100294659%09red/oas:101120728%09red/oas:443193%09red/oas:101104483%09red/oas:443434%09red/oas:100127210%09red/oas:780520%09red/oas:101110508%09red/oas:101105235%09red
Taste transduction	KEGG PATHWAY	oas04742	6	36	0.52507	0.966702	ENSOARG00000000518|ENSOARG00000001850|ENSOARG00000016562|ENSOARG00000000505|ENSOARG00000006476|ENSOARG00000000431	http://www.genome.jp/kegg-bin/show_pathway?oas04742/oas:101104166%09red/oas:101105735%09red/oas:443094%09red/oas:101123026%09red/oas:101120920%09red/oas:101115640%09red
Bladder cancer	KEGG PATHWAY	oas05219	6	36	0.52507	0.966702	ENSOARG00000003718|ENSOARG00000005315|ENSOARG00000010782|ENSOARG00000005320|ENSOARG00000016367|ENSOARG00000008548	http://www.genome.jp/kegg-bin/show_pathway?oas05219/oas:101123008%09red/oas:101120355%09red/oas:100302080%09red/oas:101117526%09red/oas:101113846%09red/oas:100144756%09red
Ras signaling pathway	KEGG PATHWAY	oas04014	37	233	0.530503	0.966702	ENSOARG00000016490|ENSOARG00000011836|ENSOARG00000001850|ENSOARG00000016866|ENSOARG00000010782|ENSOARG00000020950|ENSOARG00000003293|ENSOARG00000020044|ENSOARG00000019070|ENSOARG00000009461|ENSOARG00000001457|ENSOARG00000017559|ENSOARG00000005870|ENSOARG00000020474|ENSOARG00000018761|ENSOARG00000021001|ENSOARG00000010640|ENSOARG00000013102|ENSOARG00000020358|ENSOARG00000015722|ENSOARG00000014671|…	http://www.genome.jp/kegg-bin/show_pathway?oas04014/oas:101104166%09red/oas:101117432%09red/oas:101110687%09red/oas:101121455%09red/oas:101115744%09red/oas:101104023%09red/oas:443431%09red/oas:101114308%09red/oas:443026%09red/oas:101106012%09red/oas:101114986%09red/oas:101123008%09red/oas:101113846%09red/oas:101118864%09red/oas:101118600%09red/oas:101117784%09red/oas:101106916%09red/oas:101107420…
Selenocompound metabolism	KEGG PATHWAY	oas00450	3	17	0.530573	0.966702	ENSOARG00000009155|ENSOARG00000006477|ENSOARG00000005898	http://www.genome.jp/kegg-bin/show_pathway?oas00450/oas:101121335%09red/oas:101107459%09red/oas:101117485%09red
Pentose phosphate pathway	KEGG PATHWAY	oas00030	5	30	0.535137	0.966702	ENSOARG00000011864|ENSOARG00000019149|ENSOARG00000008668|ENSOARG00000005493|ENSOARG00000004143	http://www.genome.jp/kegg-bin/show_pathway?oas00030/oas:101123013%09red/oas:101109516%09red/oas:443164%09red/oas:443085%09red/oas:101113460%09red
Metabolism of xenobiotics by cytochrome P450	KEGG PATHWAY	oas00980	10	62	0.535348	0.966702	ENSOARG00000009541|ENSOARG00000000042|ENSOARG00000019217|ENSOARG00000019319|ENSOARG00000013541|ENSOARG00000007446|ENSOARG00000013020|ENSOARG00000015083|ENSOARG00000002151|ENSOARG00000009992	http://www.genome.jp/kegg-bin/show_pathway?oas00980/oas:101116273%09red/oas:100037663%09red/oas:101107232%09red/oas:100534644%09red/oas:101111664%09red/oas:100568285%09red/oas:101109421%09red/oas:101119136%09red/oas:443409%09red/oas:101112223%09red
Vascular smooth muscle contraction	KEGG PATHWAY	oas04270	20	126	0.539824	0.966702	ENSOARG00000003718|ENSOARG00000009461|ENSOARG00000009488|ENSOARG00000010782|ENSOARG00000000994|ENSOARG00000004437|ENSOARG00000016562|ENSOARG00000006476|ENSOARG00000011318|ENSOARG00000020474|ENSOARG00000019909|ENSOARG00000009536|ENSOARG00000017361|ENSOARG00000011762|ENSOARG00000009752|ENSOARG00000007819|ENSOARG00000000631|ENSOARG00000010640|ENSOARG00000010763|ENSOARG00000000431	http://www.genome.jp/kegg-bin/show_pathway?oas04270/oas:101110209%09red/oas:101105735%09red/oas:101106864%09red/oas:101123008%09red/oas:101117190%09red/oas:100169940%09red/oas:101113846%09red/oas:101112950%09red/oas:443094%09red/oas:101120062%09red/oas:101116338%09red/oas:101111070%09red/oas:101113317%09red/oas:101121342%09red/oas:101106916%09red/oas:101107420%09red/oas:101119264%09red/oas:101115…
Ovarian steroidogenesis	KEGG PATHWAY	oas04913	9	56	0.542879	0.966702	ENSOARG00000000880|ENSOARG00000016562|ENSOARG00000009277|ENSOARG00000011087|ENSOARG00000020474|ENSOARG00000006476|ENSOARG00000000431|ENSOARG00000000285|ENSOARG00000001269	http://www.genome.jp/kegg-bin/show_pathway?oas04913/oas:443122%09red/oas:101106865%09red/oas:101105735%09red/oas:443094%09red/oas:443431%09red/oas:101105226%09red/oas:101109111%09red/oas:101115640%09red/oas:101116150%09red
MicroRNAs in cancer	KEGG PATHWAY	oas05206	29	184	0.5485	0.966702	ENSOARG00000004826|ENSOARG00000014048|ENSOARG00000010782|ENSOARG00000006509|ENSOARG00000015495|ENSOARG00000008548|ENSOARG00000002064|ENSOARG00000019070|ENSOARG00000020853|ENSOARG00000015355|ENSOARG00000011340|ENSOARG00000018210|ENSOARG00000018809|ENSOARG00000007472|ENSOARG00000008473|ENSOARG00000001592|ENSOARG00000015465|ENSOARG00000015748|ENSOARG00000013286|ENSOARG00000013971|ENSOARG00000001511|…	http://www.genome.jp/kegg-bin/show_pathway?oas05206/oas:100217407%09red/oas:101102956%09red/oas:101115380%09red/oas:101116410%09red/oas:443367%09red/oas:101106012%09red/oas:101106875%09red/oas:101113884%09red/oas:100820740%09red/oas:101113846%09red/oas:101113253%09red/oas:100302501%09red/oas:100127219%09red/oas:101117526%09red/oas:554329%09red/oas:101119351%09red/oas:101123349%09red/oas:101112682…
Prolactin signaling pathway	KEGG PATHWAY	oas04917	13	82	0.549477	0.966702	ENSOARG00000003718|ENSOARG00000015987|ENSOARG00000008080|ENSOARG00000010741|ENSOARG00000013903|ENSOARG00000008416|ENSOARG00000005870|ENSOARG00000010782|ENSOARG00000018645|ENSOARG00000008865|ENSOARG00000019835|ENSOARG00000001511|ENSOARG00000000880	http://www.genome.jp/kegg-bin/show_pathway?oas04917/oas:101123008%09red/oas:101121455%09red/oas:101113846%09red/oas:101119768%09red/oas:443319%09red/oas:100294659%09red/oas:100307049%09red/oas:101104338%09red/oas:101105226%09red/oas:100913151%09red/oas:101109399%09red/oas:101117412%09red/oas:100169938%09red
Synthesis and degradation of ketone bodies	KEGG PATHWAY	oas00072	2	11	0.549749	0.966702	ENSOARG00000008923|ENSOARG00000020383	http://www.genome.jp/kegg-bin/show_pathway?oas00072/oas:101102177%09red/oas:101104112%09red
Axon guidance	KEGG PATHWAY	oas04360	20	127	0.552848	0.966702	ENSOARG00000003718|ENSOARG00000019098|ENSOARG00000019806|ENSOARG00000015957|ENSOARG00000020358|ENSOARG00000009784|ENSOARG00000003647|ENSOARG00000009770|ENSOARG00000008024|ENSOARG00000018761|ENSOARG00000017361|ENSOARG00000013623|ENSOARG00000019910|ENSOARG00000004319|ENSOARG00000016894|ENSOARG00000006838|ENSOARG00000019835|ENSOARG00000020270|ENSOARG00000006427|ENSOARG00000003342	http://www.genome.jp/kegg-bin/show_pathway?oas04360/oas:101115792%09red/oas:101123008%09red/oas:101117190%09red/oas:101119554%09red/oas:101122740%09red/oas:101116473%09red/oas:101110746%09red/oas:101122177%09red/oas:101118388%09red/oas:101114604%09red/oas:101119375%09red/oas:101118852%09red/oas:101105624%09red/oas:101123517%09red/oas:101117607%09red/oas:101108984%09red/oas:101122602%09red/oas:101…
RIG-I-like receptor signaling pathway	KEGG PATHWAY	oas04622	12	76	0.556283	0.966702	ENSOARG00000016922|ENSOARG00000016432|ENSOARG00000001544|ENSOARG00000002433|ENSOARG00000011199|ENSOARG00000007011|ENSOARG00000007502|ENSOARG00000018383|ENSOARG00000019079|ENSOARG00000001078|ENSOARG00000016909|ENSOARG00000014591	http://www.genome.jp/kegg-bin/show_pathway?oas04622/oas:101107132%09red/oas:101121528%09red/oas:101110186%09red/oas:101103677%09red/oas:101103049%09red/oas:101107334%09red/oas:101104719%09red/oas:100913169%09red/oas:101107357%09red/oas:101122873%09red/oas:780520%09red/oas:101105235%09red
MAPK signaling pathway	KEGG PATHWAY	oas04010	40	255	0.55837	0.966702	ENSOARG00000019079|ENSOARG00000016866|ENSOARG00000013671|ENSOARG00000004384|ENSOARG00000010782|ENSOARG00000001078|ENSOARG00000016128|ENSOARG00000004437|ENSOARG00000004182|ENSOARG00000011342|ENSOARG00000013190|ENSOARG00000000337|ENSOARG00000014671|ENSOARG00000014639|ENSOARG00000017559|ENSOARG00000016603|ENSOARG00000014866|ENSOARG00000000505|ENSOARG00000020044|ENSOARG00000020474|ENSOARG00000007472|…	http://www.genome.jp/kegg-bin/show_pathway?oas04010/oas:101109858%09red/oas:101117432%09red/oas:101120573%09red/oas:443539%09red/oas:101115380%09red/oas:101115744%09red/oas:101104023%09red/oas:101109789%09red/oas:101106012%09red/oas:100144426%09red/oas:101123008%09red/oas:101122943%09red/oas:101106025%09red/oas:101114987%09red/oas:101110746%09red/oas:101123026%09red/oas:101108418%09red/oas:101123…
Estrogen signaling pathway	KEGG PATHWAY	oas04915	16	102	0.561131	0.966702	ENSOARG00000003718|ENSOARG00000005855|ENSOARG00000003903|ENSOARG00000000927|ENSOARG00000016562|ENSOARG00000018847|ENSOARG00000005870|ENSOARG00000010782|ENSOARG00000019909|ENSOARG00000009536|ENSOARG00000000431|ENSOARG00000017521|ENSOARG00000006476|ENSOARG00000000142|ENSOARG00000010640|ENSOARG00000016366	http://www.genome.jp/kegg-bin/show_pathway?oas04915/oas:443118%09red/oas:101106864%09red/oas:101112844%09red/oas:101121455%09red/oas:101111703%09red/oas:443094%09red/oas:101116338%09red/oas:101118185%09red/oas:101105735%09red/oas:100127209%09red/oas:101113846%09red/oas:101113317%09red/oas:101123008%09red/oas:101115640%09red/oas:101114987%09red/oas:101113631%09red
Thyroid cancer	KEGG PATHWAY	oas05216	5	31	0.561395	0.966702	ENSOARG00000003718|ENSOARG00000010782|ENSOARG00000002885|ENSOARG00000020812|ENSOARG00000004227	http://www.genome.jp/kegg-bin/show_pathway?oas05216/oas:101120801%09red/oas:101123008%09red/oas:100294600%09red/oas:101113846%09red/oas:101105489%09red
Mucin type O-Glycan biosynthesis	KEGG PATHWAY	oas00512	5	31	0.561395	0.966702	ENSOARG00000011558|ENSOARG00000015402|ENSOARG00000008011|ENSOARG00000009335|ENSOARG00000005371	http://www.genome.jp/kegg-bin/show_pathway?oas00512/oas:101113735%09red/oas:101117195%09red/oas:101111708%09red/oas:101122606%09red/oas:101115605%09red
Nitrogen metabolism	KEGG PATHWAY	oas00910	3	18	0.565038	0.966702	ENSOARG00000013283|ENSOARG00000012954|ENSOARG00000017880	http://www.genome.jp/kegg-bin/show_pathway?oas00910/oas:101109718%09red/oas:101113601%09red/oas:101113341%09red
Primary bile acid biosynthesis	KEGG PATHWAY	oas00120	3	18	0.565038	0.966702	ENSOARG00000006799|ENSOARG00000010045|ENSOARG00000017011	http://www.genome.jp/kegg-bin/show_pathway?oas00120/oas:101103641%09red/oas:101115474%09red/oas:101119648%09red
Wnt signaling pathway	KEGG PATHWAY	oas04310	22	141	0.567973	0.966702	ENSOARG00000013619|ENSOARG00000012734|ENSOARG00000020875|ENSOARG00000021117|ENSOARG00000018724|ENSOARG00000009866|ENSOARG00000020719|ENSOARG00000008337|ENSOARG00000019910|ENSOARG00000002885|ENSOARG00000019835|ENSOARG00000005440|ENSOARG00000015400|ENSOARG00000008847|ENSOARG00000006476|ENSOARG00000003342|ENSOARG00000013623|ENSOARG00000010809|ENSOARG00000003635|ENSOARG00000004175|ENSOARG00000009536|…	http://www.genome.jp/kegg-bin/show_pathway?oas04310/oas:101112971%09red/oas:101121415%09red/oas:100294600%09red/oas:101123636%09red/oas:101108884%09red/oas:101109745%09red/oas:101117599%09red/oas:101101932%09red/oas:101110746%09red/oas:101102530%09red/oas:100169938%09red/oas:101106584%09red/oas:101111508%09red/oas:101116876%09red/oas:101107136%09red/oas:101117607%09red/oas:101120241%09red/oas:101…
Fat digestion and absorption	KEGG PATHWAY	oas04975	8	51	0.571761	0.966702	ENSOARG00000009461|ENSOARG00000009488|ENSOARG00000001623|ENSOARG00000000994|ENSOARG00000007826|ENSOARG00000017067|ENSOARG00000001717|ENSOARG00000015168	http://www.genome.jp/kegg-bin/show_pathway?oas04975/oas:101122246%09red/oas:101103860%09red/oas:443093%09red/oas:101120062%09red/oas:101102020%09red/oas:101120816%09red/oas:101106916%09red/oas:101107420%09red
Protein export	KEGG PATHWAY	oas03060	4	25	0.576858	0.966702	ENSOARG00000005237|ENSOARG00000007160|ENSOARG00000004329|ENSOARG00000010911	http://www.genome.jp/kegg-bin/show_pathway?oas03060/oas:101109358%09red/oas:101114060%09red/oas:101118904%09red/oas:101118280%09red
Dorso-ventral axis formation	KEGG PATHWAY	oas04320	4	25	0.576858	0.966702	ENSOARG00000003718|ENSOARG00000014532|ENSOARG00000003172|ENSOARG00000013102	http://www.genome.jp/kegg-bin/show_pathway?oas04320/oas:443026%09red/oas:101123008%09red/oas:101114986%09red/oas:101113126%09red
Endocytosis	KEGG PATHWAY	oas04144	35	226	0.585888	0.966702	ENSOARG00000017194|ENSOARG00000012636|ENSOARG00000004002|ENSOARG00000002529|ENSOARG00000019079|ENSOARG00000000630|ENSOARG00000019070|ENSOARG00000014106|ENSOARG00000005855|ENSOARG00000009357|ENSOARG00000019041|ENSOARG00000005950|ENSOARG00000011645|ENSOARG00000020100|ENSOARG00000011342|ENSOARG00000001185|ENSOARG00000002088|ENSOARG00000005053|ENSOARG00000020099|ENSOARG00000015722|ENSOARG00000004509|…	http://www.genome.jp/kegg-bin/show_pathway?oas04144/oas:100145880%09red/oas:101117262%09red/oas:101109678%09red/oas:101110972%09red/oas:101110462%09red/oas:101102247%09red/oas:101105757%09red/oas:101106012%09red/oas:101104866%09red/oas:101102615%09red/oas:101114400%09red/oas:101114987%09red/oas:101110687%09red/oas:101123146%09red/oas:101113964%09red/oas:101108418%09red/oas:100171394%09red/oas:101…
Regulation of autophagy	KEGG PATHWAY	oas04140	5	32	0.586882	0.966702	ENSOARG00000011199|ENSOARG00000016432|ENSOARG00000018450|ENSOARG00000001958|ENSOARG00000007851	http://www.genome.jp/kegg-bin/show_pathway?oas04140/oas:100127210%09red/oas:443396%09red/oas:100913169%09red/oas:101107357%09red/oas:101113390%09red
Long-term depression	KEGG PATHWAY	oas04730	9	59	0.599832	0.966702	ENSOARG00000003718|ENSOARG00000013865|ENSOARG00000016562|ENSOARG00000000505|ENSOARG00000010782|ENSOARG00000020474|ENSOARG00000019909|ENSOARG00000009536|ENSOARG00000004437	http://www.genome.jp/kegg-bin/show_pathway?oas04730/oas:101106864%09red/oas:101123008%09red/oas:101113846%09red/oas:101111070%09red/oas:101120920%09red/oas:101113317%09red/oas:443009%09red/oas:101115640%09red/oas:101116150%09red
Thyroid hormone signaling pathway	KEGG PATHWAY	oas04919	18	118	0.603415	0.966702	ENSOARG00000003718|ENSOARG00000009371|ENSOARG00000002885|ENSOARG00000013903|ENSOARG00000005789|ENSOARG00000009839|ENSOARG00000016607|ENSOARG00000010782|ENSOARG00000015228|ENSOARG00000009536|ENSOARG00000009818|ENSOARG00000020951|ENSOARG00000006476|ENSOARG00000020213|ENSOARG00000005870|ENSOARG00000017283|ENSOARG00000006495|ENSOARG00000019835	http://www.genome.jp/kegg-bin/show_pathway?oas04919/oas:100820749%09red/oas:101106864%09red/oas:101123008%09red/oas:443143%09red/oas:101121455%09red/oas:101107568%09red/oas:443094%09red/oas:100294600%09red/oas:100820752%09red/oas:101119237%09red/oas:100307049%09red/oas:443381%09red/oas:101108604%09red/oas:443384%09red/oas:101111097%09red/oas:101115088%09red/oas:101113846%09red/oas:100169938%09red
Citrate cycle (TCA cycle)	KEGG PATHWAY	oas00020	5	33	0.611537	0.966702	ENSOARG00000011278|ENSOARG00000006504|ENSOARG00000018980|ENSOARG00000010433|ENSOARG00000000587	http://www.genome.jp/kegg-bin/show_pathway?oas00020/oas:101110910%09red/oas:443257%09red/oas:101108729%09red/oas:101117623%09red/oas:101120868%09red
FoxO signaling pathway	KEGG PATHWAY	oas04068	20	132	0.615954	0.966702	ENSOARG00000003718|ENSOARG00000016432|ENSOARG00000014146|ENSOARG00000005469|ENSOARG00000017649|ENSOARG00000004505|ENSOARG00000014710|ENSOARG00000004826|ENSOARG00000013381|ENSOARG00000013671|ENSOARG00000010782|ENSOARG00000005870|ENSOARG00000017343|ENSOARG00000021023|ENSOARG00000000285|ENSOARG00000010741|ENSOARG00000004730|ENSOARG00000001511|ENSOARG00000007851|ENSOARG00000020853	http://www.genome.jp/kegg-bin/show_pathway?oas04068/oas:101110594%09red/oas:101110437%09red/oas:100127210%09red/oas:101102473%09red/oas:101123008%09red/oas:101102956%09red/oas:101120573%09red/oas:101121455%09red/oas:101113846%09red/oas:100037687%09red/oas:100913151%09red/oas:443431%09red/oas:100294659%09red/oas:101107709%09red/oas:100127219%09red/oas:101104483%09red/oas:101107357%09red/oas:101119…
Morphine addiction	KEGG PATHWAY	oas05032	14	93	0.618645	0.966702	ENSOARG00000019041|ENSOARG00000016562|ENSOARG00000001850|ENSOARG00000000518|ENSOARG00000017134|ENSOARG00000000505|ENSOARG00000006476|ENSOARG00000000431|ENSOARG00000020950|ENSOARG00000009302|ENSOARG00000017610|ENSOARG00000017022|ENSOARG00000011342|ENSOARG00000002088	http://www.genome.jp/kegg-bin/show_pathway?oas05032/oas:101104110%09red/oas:101104166%09red/oas:101105735%09red/oas:101115159%09red/oas:443094%09red/oas:101117366%09red/oas:101120417%09red/oas:101123026%09red/oas:101108418%09red/oas:101107151%09red/oas:101120920%09red/oas:101107286%09red/oas:101115640%09red/oas:101106267%09red
Valine, leucine and isoleucine degradation	KEGG PATHWAY	oas00280	7	47	0.624216	0.966702	ENSOARG00000004442|ENSOARG00000008923|ENSOARG00000007832|ENSOARG00000000940|ENSOARG00000005258|ENSOARG00000004046|ENSOARG00000018593	http://www.genome.jp/kegg-bin/show_pathway?oas00280/oas:100192316%09red/oas:101111925%09red/oas:101112991%09red/oas:101116765%09red/oas:101109520%09red/oas:101106176%09red/oas:101102177%09red
Fc gamma R-mediated phagocytosis	KEGG PATHWAY	oas04666	13	87	0.627121	0.966702	ENSOARG00000003718|ENSOARG00000000995|ENSOARG00000003028|ENSOARG00000004577|ENSOARG00000007826|ENSOARG00000006701|ENSOARG00000005870|ENSOARG00000020667|ENSOARG00000009784|ENSOARG00000007814|ENSOARG00000012278|ENSOARG00000006838|ENSOARG00000003416	http://www.genome.jp/kegg-bin/show_pathway?oas04666/oas:101105303%09red/oas:101104011%09red/oas:101110687%09red/oas:101121455%09red/oas:101115380%09red/oas:101118388%09red/oas:101102020%09red/oas:100192431%09red/oas:101107336%09red/oas:101106932%09red/oas:101123008%09red/oas:101114815%09red/oas:101121707%09red
Non-small cell lung cancer	KEGG PATHWAY	oas05223	8	54	0.630132	0.966702	ENSOARG00000003718|ENSOARG00000010741|ENSOARG00000005870|ENSOARG00000010782|ENSOARG00000005320|ENSOARG00000016367|ENSOARG00000008548|ENSOARG00000004730	http://www.genome.jp/kegg-bin/show_pathway?oas05223/oas:101110437%09red/oas:101123008%09red/oas:101121455%09red/oas:101113846%09red/oas:100302080%09red/oas:100913151%09red/oas:101117526%09red/oas:100144756%09red
Hippo signaling pathway	KEGG PATHWAY	oas04390	23	153	0.632849	0.966702	ENSOARG00000011975|ENSOARG00000000363|ENSOARG00000010325|ENSOARG00000016829|ENSOARG00000012734|ENSOARG00000004487|ENSOARG00000013966|ENSOARG00000013865|ENSOARG00000021069|ENSOARG00000011318|ENSOARG00000017161|ENSOARG00000004175|ENSOARG00000019835|ENSOARG00000015400|ENSOARG00000002885|ENSOARG00000010797|ENSOARG00000014690|ENSOARG00000010809|ENSOARG00000003635|ENSOARG00000006660|ENSOARG00000016367|…	http://www.genome.jp/kegg-bin/show_pathway?oas04390/oas:443454%09red/oas:101121415%09red/oas:101112975%09red/oas:100294600%09red/oas:101109745%09red/oas:101119264%09red/oas:101117599%09red/oas:443009%09red/oas:101101932%09red/oas:101120978%09red/oas:101103646%09red/oas:101123123%09red/oas:101120426%09red/oas:101120930%09red/oas:100171396%09red/oas:100913160%09red/oas:100302080%09red/oas:443502%09…
Glycerophospholipid metabolism	KEGG PATHWAY	oas00564	15	101	0.638615	0.966702	ENSOARG00000009461|ENSOARG00000014868|ENSOARG00000003238|ENSOARG00000000994|ENSOARG00000018091|ENSOARG00000003375|ENSOARG00000007826|ENSOARG00000011368|ENSOARG00000009488|ENSOARG00000017957|ENSOARG00000020474|ENSOARG00000014973|ENSOARG00000016282|ENSOARG00000006701|ENSOARG00000010081	http://www.genome.jp/kegg-bin/show_pathway?oas00564/oas:101111422%09red/oas:101104692%09red/oas:101118294%09red/oas:101119894%09red/oas:101113448%09red/oas:101120062%09red/oas:101102020%09red/oas:101106172%09red/oas:101115816%09red/oas:101106916%09red/oas:101110687%09red/oas:101107420%09red/oas:101123258%09red/oas:101118717%09red/oas:101116150%09red
Aminoacyl-tRNA biosynthesis	KEGG PATHWAY	oas00970	7	48	0.644057	0.966702	ENSOARG00000018718|ENSOARG00000020381|ENSOARG00000013003|ENSOARG00000018565|ENSOARG00000006477|ENSOARG00000006928|ENSOARG00000005286	http://www.genome.jp/kegg-bin/show_pathway?oas00970/oas:101118293%09red/oas:101110551%09red/oas:101121599%09red/oas:101120705%09red/oas:101114460%09red/oas:101121335%09red/oas:101112906%09red
Butanoate metabolism	KEGG PATHWAY	oas00650	4	28	0.657137	0.966702	ENSOARG00000008923|ENSOARG00000020383|ENSOARG00000006546|ENSOARG00000018593	http://www.genome.jp/kegg-bin/show_pathway?oas00650/oas:101102177%09red/oas:100192316%09red/oas:101107828%09red/oas:101104112%09red
African trypanosomiasis	KEGG PATHWAY	oas05143	5	35	0.658167	0.966702	ENSOARG00000014866|ENSOARG00000009536|ENSOARG00000013488|ENSOARG00000001958|ENSOARG00000020866	http://www.genome.jp/kegg-bin/show_pathway?oas05143/oas:443539%09red/oas:100144426%09red/oas:101106864%09red/oas:101119557%09red/oas:443396%09red
Cocaine addiction	KEGG PATHWAY	oas05030	7	49	0.663272	0.966702	ENSOARG00000010699|ENSOARG00000017850|ENSOARG00000000927|ENSOARG00000018847|ENSOARG00000016562|ENSOARG00000006476|ENSOARG00000014391	http://www.genome.jp/kegg-bin/show_pathway?oas05030/oas:101113525%09red/oas:443118%09red/oas:101106765%09red/oas:101121491%09red/oas:443094%09red/oas:101115640%09red/oas:101113631%09red
Ether lipid metabolism	KEGG PATHWAY	oas00565	7	49	0.663272	0.966702	ENSOARG00000009461|ENSOARG00000009488|ENSOARG00000000994|ENSOARG00000018091|ENSOARG00000007826|ENSOARG00000006701|ENSOARG00000020474	http://www.genome.jp/kegg-bin/show_pathway?oas00565/oas:101110687%09red/oas:101120062%09red/oas:101102020%09red/oas:101115816%09red/oas:101106916%09red/oas:101107420%09red/oas:101116150%09red
Folate biosynthesis	KEGG PATHWAY	oas00790	2	14	0.665891	0.966702	ENSOARG00000000480|ENSOARG00000014803	http://www.genome.jp/kegg-bin/show_pathway?oas00790/oas:101121421%09red/oas:101106721%09red
Basal cell carcinoma	KEGG PATHWAY	oas05217	8	56	0.666494	0.966702	ENSOARG00000021069|ENSOARG00000010809|ENSOARG00000002885|ENSOARG00000015400|ENSOARG00000004175|ENSOARG00000012734|ENSOARG00000019835|ENSOARG00000002808	http://www.genome.jp/kegg-bin/show_pathway?oas05217/oas:101121415%09red/oas:100294600%09red/oas:443502%09red/oas:101109745%09red/oas:101117599%09red/oas:101101932%09red/oas:101102299%09red/oas:100169938%09red
Glioma	KEGG PATHWAY	oas05214	9	63	0.669908	0.966702	ENSOARG00000003718|ENSOARG00000014146|ENSOARG00000005870|ENSOARG00000010782|ENSOARG00000005320|ENSOARG00000010640|ENSOARG00000008337|ENSOARG00000008548|ENSOARG00000019070	http://www.genome.jp/kegg-bin/show_pathway?oas05214/oas:101123008%09red/oas:101121455%09red/oas:101113846%09red/oas:101116338%09red/oas:101108884%09red/oas:101117526%09red/oas:101119351%09red/oas:100144756%09red/oas:101106012%09red
Arrhythmogenic right ventricular cardiomyopathy (ARVC)	KEGG PATHWAY	oas05412	10	70	0.67342	0.966702	ENSOARG00000020629|ENSOARG00000017474|ENSOARG00000002885|ENSOARG00000018447|ENSOARG00000000498|ENSOARG00000016607|ENSOARG00000008370|ENSOARG00000006907|ENSOARG00000001187|ENSOARG00000008212	http://www.genome.jp/kegg-bin/show_pathway?oas05412/oas:101119848%09red/oas:100170321%09red/oas:443143%09red/oas:101115719%09red/oas:101113852%09red/oas:100294600%09red/oas:101117377%09red/oas:101119486%09red/oas:101109832%09red/oas:101113656%09red
Hypertrophic cardiomyopathy (HCM)	KEGG PATHWAY	oas05410	11	77	0.676974	0.966702	ENSOARG00000004505|ENSOARG00000020629|ENSOARG00000018447|ENSOARG00000000498|ENSOARG00000016607|ENSOARG00000013090|ENSOARG00000008370|ENSOARG00000001187|ENSOARG00000008212|ENSOARG00000006996|ENSOARG00000007851	http://www.genome.jp/kegg-bin/show_pathway?oas05410/oas:101119848%09red/oas:443143%09red/oas:101113852%09red/oas:101115719%09red/oas:101117377%09red/oas:100127210%09red/oas:101104483%09red/oas:101115408%09red/oas:554335%09red/oas:101109832%09red/oas:101113656%09red
DNA replication	KEGG PATHWAY	oas03030	5	36	0.680077	0.966702	ENSOARG00000006991|ENSOARG00000014045|ENSOARG00000008701|ENSOARG00000011737|ENSOARG00000010697	http://www.genome.jp/kegg-bin/show_pathway?oas03030/oas:101116097%09red/oas:101108399%09red/oas:101110382%09red/oas:101107399%09red/oas:101105832%09red
Base excision repair	KEGG PATHWAY	oas03410	5	36	0.680077	0.966702	ENSOARG00000019777|ENSOARG00000006615|ENSOARG00000014699|ENSOARG00000010687|ENSOARG00000014415	http://www.genome.jp/kegg-bin/show_pathway?oas03410/oas:101120377%09red/oas:101119734%09red/oas:101118027%09red/oas:101115070%09red/oas:101102431%09red
Pentose and glucuronate interconversions	KEGG PATHWAY	oas00040	4	29	0.681485	0.966702	ENSOARG00000001793|ENSOARG00000019217|ENSOARG00000009541|ENSOARG00000019149	http://www.genome.jp/kegg-bin/show_pathway?oas00040/oas:101123013%09red/oas:101119136%09red/oas:101121637%09red/oas:100534644%09red
Phototransduction	KEGG PATHWAY	oas04744	4	29	0.681485	0.966702	ENSOARG00000001850|ENSOARG00000017233|ENSOARG00000011342|ENSOARG00000010640	http://www.genome.jp/kegg-bin/show_pathway?oas04744/oas:101115534%09red/oas:101104166%09red/oas:101108418%09red/oas:101116338%09red
Dopaminergic synapse	KEGG PATHWAY	oas04728	19	131	0.682064	0.966702	ENSOARG00000010699|ENSOARG00000018847|ENSOARG00000017850|ENSOARG00000000927|ENSOARG00000016562|ENSOARG00000001850|ENSOARG00000000518|ENSOARG00000006476|ENSOARG00000000505|ENSOARG00000011318|ENSOARG00000019909|ENSOARG00000009536|ENSOARG00000013623|ENSOARG00000008337|ENSOARG00000020950|ENSOARG00000013865|ENSOARG00000014391|ENSOARG00000010640|ENSOARG00000019835	http://www.genome.jp/kegg-bin/show_pathway?oas04728/oas:101113525%09red/oas:101104166%09red/oas:101106864%09red/oas:101122602%09red/oas:101106765%09red/oas:101121491%09red/oas:443094%09red/oas:443118%09red/oas:101116338%09red/oas:101123026%09red/oas:101108884%09red/oas:101120920%09red/oas:443009%09red/oas:101113317%09red/oas:101119264%09red/oas:101106267%09red/oas:101115640%09red/oas:101113631%09…
Glycosaminoglycan degradation	KEGG PATHWAY	oas00531	3	22	0.686309	0.966702	ENSOARG00000004593|ENSOARG00000015477|ENSOARG00000001347	http://www.genome.jp/kegg-bin/show_pathway?oas00531/oas:101111906%09red/oas:101112930%09red/oas:101102143%09red
Alzheimer's disease	KEGG PATHWAY	oas05010	28	192	0.695506	0.966702	ENSOARG00000017357|ENSOARG00000013465|ENSOARG00000009536|ENSOARG00000007239|ENSOARG00000016922|ENSOARG00000014760|ENSOARG00000015056|ENSOARG00000007894|ENSOARG00000014866|ENSOARG00000002132|ENSOARG00000007472|ENSOARG00000019910|ENSOARG00000010640|ENSOARG00000019835|ENSOARG00000010418|ENSOARG00000011397|ENSOARG00000009782|ENSOARG00000013623|ENSOARG00000008827|ENSOARG00000010129|ENSOARG00000020866|…	http://www.genome.jp/kegg-bin/show_pathway?oas05010/oas:101120457%09red/oas:101111593%09red/oas:443539%09red/oas:101104108%09red/oas:100217408%09red/oas:101106318%09red/oas:443005%09red/oas:101113317%09red/oas:101108729%09red/oas:101111413%09red/oas:100144426%09red/oas:101123008%09red/oas:101102027%09red/oas:101110746%09red/oas:443130%09red/oas:100462693%09red/oas:101116733%09red/oas:100169938%09…
Glycosphingolipid biosynthesis - globo series	KEGG PATHWAY	oas00603	2	15	0.698819	0.966702	ENSOARG00000004593|ENSOARG00000005371	http://www.genome.jp/kegg-bin/show_pathway?oas00603/oas:101111906%09red/oas:101122606%09red
Glycosaminoglycan biosynthesis - keratan sulfate	KEGG PATHWAY	oas00533	2	15	0.698819	0.966702	ENSOARG00000005371|ENSOARG00000000685	http://www.genome.jp/kegg-bin/show_pathway?oas00533/oas:101122606%09red/oas:101114825%09red
Basal transcription factors	KEGG PATHWAY	oas03022	6	44	0.699713	0.966702	ENSOARG00000021094|ENSOARG00000005719|ENSOARG00000017126|ENSOARG00000009857|ENSOARG00000019038|ENSOARG00000005496	http://www.genome.jp/kegg-bin/show_pathway?oas03022/oas:101102102%09red/oas:101123273%09red/oas:101113500%09red/oas:101119934%09red/oas:101116341%09red/oas:101118051%09red
Fanconi anemia pathway	KEGG PATHWAY	oas03460	7	51	0.699742	0.966702	ENSOARG00000016110|ENSOARG00000009822|ENSOARG00000018545|ENSOARG00000013369|ENSOARG00000012875|ENSOARG00000016438|ENSOARG00000017218	http://www.genome.jp/kegg-bin/show_pathway?oas03460/oas:101107879%09red/oas:101104415%09red/oas:101105207%09red/oas:101105811%09red/oas:101111068%09red/oas:101107310%09red/oas:101110067%09red
Amyotrophic lateral sclerosis (ALS)	KEGG PATHWAY	oas05014	8	58	0.700618	0.966702	ENSOARG00000018857|ENSOARG00000000337|ENSOARG00000017357|ENSOARG00000015722|ENSOARG00000007472|ENSOARG00000013623|ENSOARG00000017445|ENSOARG00000019910	http://www.genome.jp/kegg-bin/show_pathway?oas05014/oas:101103784%09red/oas:101110746%09red/oas:101109592%09red/oas:101121018%09red/oas:100302084%09red/oas:443247%09red/oas:443031%09red/oas:101122602%09red
Porphyrin and chlorophyll metabolism	KEGG PATHWAY	oas00860	5	37	0.701024	0.966702	ENSOARG00000004970|ENSOARG00000016920|ENSOARG00000019217|ENSOARG00000009541|ENSOARG00000005331	http://www.genome.jp/kegg-bin/show_pathway?oas00860/oas:101118353%09red/oas:101119136%09red/oas:101113655%09red/oas:101121993%09red/oas:100534644%09red
Cell cycle	KEGG PATHWAY	oas04110	19	134	0.715229	0.966702	ENSOARG00000004487|ENSOARG00000007151|ENSOARG00000012992|ENSOARG00000005719|ENSOARG00000006991|ENSOARG00000013671|ENSOARG00000002461|ENSOARG00000018724|ENSOARG00000014305|ENSOARG00000017343|ENSOARG00000005320|ENSOARG00000001946|ENSOARG00000004775|ENSOARG00000020951|ENSOARG00000004318|ENSOARG00000020853|ENSOARG00000008548|ENSOARG00000021023|ENSOARG00000019835	http://www.genome.jp/kegg-bin/show_pathway?oas04110/oas:101110165%09red/oas:101112489%09red/oas:101102473%09red/oas:101117526%09red/oas:101120573%09red/oas:101119934%09red/oas:101119966%09red/oas:101105532%09red/oas:101117404%09red/oas:101106584%09red/oas:100820752%09red/oas:101116097%09red/oas:100127219%09red/oas:101121088%09red/oas:100216432%09red/oas:101105713%09red/oas:101113682%09red/oas:100…
Glycerolipid metabolism	KEGG PATHWAY	oas00561	8	59	0.716808	0.966702	ENSOARG00000005578|ENSOARG00000001793|ENSOARG00000007826|ENSOARG00000004007|ENSOARG00000017067|ENSOARG00000016282|ENSOARG00000015168|ENSOARG00000010081	http://www.genome.jp/kegg-bin/show_pathway?oas00561/oas:101111679%09red/oas:101103860%09red/oas:101122246%09red/oas:101102020%09red/oas:101106172%09red/oas:101114312%09red/oas:101123258%09red/oas:101121637%09red
Endometrial cancer	KEGG PATHWAY	oas05213	7	52	0.71697	0.966702	ENSOARG00000003718|ENSOARG00000014146|ENSOARG00000010741|ENSOARG00000002885|ENSOARG00000005870|ENSOARG00000010782|ENSOARG00000019835	http://www.genome.jp/kegg-bin/show_pathway?oas05213/oas:101123008%09red/oas:101121455%09red/oas:101113846%09red/oas:100294600%09red/oas:100913151%09red/oas:101119351%09red/oas:100169938%09red
mTOR signaling pathway	KEGG PATHWAY	oas04150	9	66	0.717353	0.966702	ENSOARG00000003718|ENSOARG00000014146|ENSOARG00000017845|ENSOARG00000004384|ENSOARG00000005870|ENSOARG00000013434|ENSOARG00000017283|ENSOARG00000008448|ENSOARG00000007851	http://www.genome.jp/kegg-bin/show_pathway?oas04150/oas:101123008%09red/oas:101121455%09red/oas:100302087%09red/oas:100127210%09red/oas:101115803%09red/oas:101114666%09red/oas:101119351%09red/oas:101115088%09red/oas:101110124%09red
Adherens junction	KEGG PATHWAY	oas04520	10	73	0.718392	0.966702	ENSOARG00000003718|ENSOARG00000009370|ENSOARG00000000995|ENSOARG00000020158|ENSOARG00000002885|ENSOARG00000000549|ENSOARG00000017737|ENSOARG00000000285|ENSOARG00000003416|ENSOARG00000013977	http://www.genome.jp/kegg-bin/show_pathway?oas04520/oas:101102951%09red/oas:101121760%09red/oas:101123008%09red/oas:101110888%09red/oas:100294600%09red/oas:443431%09red/oas:101107336%09red/oas:101111996%09red/oas:101106932%09red/oas:101123259%09red
Bacterial invasion of epithelial cells	KEGG PATHWAY	oas05100	11	80	0.719783	0.966702	ENSOARG00000000995|ENSOARG00000011675|ENSOARG00000002885|ENSOARG00000013249|ENSOARG00000005870|ENSOARG00000017810|ENSOARG00000006610|ENSOARG00000017493|ENSOARG00000000456|ENSOARG00000012278|ENSOARG00000003416	http://www.genome.jp/kegg-bin/show_pathway?oas05100/oas:101117542%09red/oas:101121455%09red/oas:100294600%09red/oas:101115380%09red/oas:101107114%09red/oas:101123521%09red/oas:101117549%09red/oas:101107336%09red/oas:101106932%09red/oas:101117693%09red/oas:101106774%09red
Drug metabolism - other enzymes	KEGG PATHWAY	oas00983	5	38	0.720998	0.966702	ENSOARG00000009541|ENSOARG00000009543|ENSOARG00000017549|ENSOARG00000010837|ENSOARG00000019217	http://www.genome.jp/kegg-bin/show_pathway?oas00983/oas:101116335%09red/oas:100534644%09red/oas:101119136%09red/oas:101109311%09red/oas:101123418%09red
Chemokine signaling pathway	KEGG PATHWAY	oas04062	26	182	0.725698	0.966702	ENSOARG00000010741|ENSOARG00000001850|ENSOARG00000009536|ENSOARG00000020950|ENSOARG00000011342|ENSOARG00000002088|ENSOARG00000019041|ENSOARG00000005870|ENSOARG00000006610|ENSOARG00000019835|ENSOARG00000003028|ENSOARG00000007683|ENSOARG00000007502|ENSOARG00000006476|ENSOARG00000000431|ENSOARG00000001511|ENSOARG00000003718|ENSOARG00000008645|ENSOARG00000009179|ENSOARG00000000995|ENSOARG00000009154|…	http://www.genome.jp/kegg-bin/show_pathway?oas04062/oas:101104166%09red/oas:101121455%09red/oas:101115380%09red/oas:101117366%09red/oas:101104023%09red/oas:100307049%09red/oas:101108211%09red/oas:101105735%09red/oas:101123008%09red/oas:101108418%09red/oas:101106932%09red/oas:101111722%09red/oas:101104011%09red/oas:443448%09red/oas:100294659%09red/oas:101107151%09red/oas:101106267%09red/oas:780520…
Other types of O-glycan biosynthesis	KEGG PATHWAY	oas00514	4	31	0.726457	0.966702	ENSOARG00000019234|ENSOARG00000019820|ENSOARG00000000685|ENSOARG00000009490	http://www.genome.jp/kegg-bin/show_pathway?oas00514/oas:101103554%09red/oas:101104350%09red/oas:101110670%09red/oas:101114825%09red
T cell receptor signaling pathway	KEGG PATHWAY	oas04660	15	108	0.727308	0.966702	ENSOARG00000003718|ENSOARG00000016490|ENSOARG00000001958|ENSOARG00000020358|ENSOARG00000006301|ENSOARG00000007502|ENSOARG00000018321|ENSOARG00000005870|ENSOARG00000010782|ENSOARG00000005320|ENSOARG00000003342|ENSOARG00000013623|ENSOARG00000019910|ENSOARG00000020044|ENSOARG00000019835	http://www.genome.jp/kegg-bin/show_pathway?oas04660/oas:443509%09red/oas:101122602%09red/oas:101121455%09red/oas:101113846%09red/oas:101110746%09red/oas:100169938%09red/oas:101123517%09red/oas:101117607%09red/oas:443040%09red/oas:101123008%09red/oas:443396%09red/oas:780520%09red/oas:100144756%09red/oas:101120322%09red/oas:101105504%09red
Chagas disease (American trypanosomiasis)	KEGG PATHWAY	oas05142	16	115	0.729453	0.966702	ENSOARG00000003718|ENSOARG00000016490|ENSOARG00000013865|ENSOARG00000001958|ENSOARG00000016562|ENSOARG00000019079|ENSOARG00000008001|ENSOARG00000007502|ENSOARG00000014866|ENSOARG00000005870|ENSOARG00000013090|ENSOARG00000009536|ENSOARG00000005384|ENSOARG00000016922|ENSOARG00000013168|ENSOARG00000020866	http://www.genome.jp/kegg-bin/show_pathway?oas05142/oas:101107132%09red/oas:100144426%09red/oas:101106864%09red/oas:101123008%09red/oas:101121455%09red/oas:443539%09red/oas:101107334%09red/oas:101122484%09red/oas:101102126%09red/oas:101115640%09red/oas:554335%09red/oas:443009%09red/oas:443396%09red/oas:780520%09red/oas:101108131%09red/oas:101120322%09red
Focal adhesion	KEGG PATHWAY	oas04510	30	210	0.736762	0.968036	ENSOARG00000010388|ENSOARG00000003293|ENSOARG00000016607|ENSOARG00000006115|ENSOARG00000019070|ENSOARG00000020629|ENSOARG00000011318|ENSOARG00000019180|ENSOARG00000005870|ENSOARG00000008370|ENSOARG00000007474|ENSOARG00000006610|ENSOARG00000001187|ENSOARG00000008212|ENSOARG00000019835|ENSOARG00000014039|ENSOARG00000020358|ENSOARG00000002885|ENSOARG00000007505|ENSOARG00000000498|ENSOARG00000010829|…	http://www.genome.jp/kegg-bin/show_pathway?oas04510/oas:101121455%09red/oas:101115380%09red/oas:100294600%09red/oas:101119264%09red/oas:101109832%09red/oas:101106012%09red/oas:101116866%09red/oas:101119848%09red/oas:101123008%09red/oas:100820740%09red/oas:101115719%09red/oas:101115552%09red/oas:101105123%09red/oas:101114569%09red/oas:101123517%09red/oas:101119351%09red/oas:101117784%09red/oas:101…
Oxytocin signaling pathway	KEGG PATHWAY	oas04921	22	157	0.742975	0.968036	ENSOARG00000010782|ENSOARG00000011109|ENSOARG00000009536|ENSOARG00000009653|ENSOARG00000016562|ENSOARG00000005870|ENSOARG00000020474|ENSOARG00000011762|ENSOARG00000008337|ENSOARG00000019910|ENSOARG00000016099|ENSOARG00000010640|ENSOARG00000004505|ENSOARG00000006476|ENSOARG00000003342|ENSOARG00000013623|ENSOARG00000003718|ENSOARG00000011318|ENSOARG00000019909|ENSOARG00000013305|ENSOARG00000007851|…	http://www.genome.jp/kegg-bin/show_pathway?oas04921/oas:101121455%09red/oas:101112950%09red/oas:101108884%09red/oas:101113317%09red/oas:101119264%09red/oas:101105735%09red/oas:101123008%09red/oas:101113846%09red/oas:101110746%09red/oas:101104483%09red/oas:100127210%09red/oas:100286738%09red/oas:101116338%09red/oas:101117607%09red/oas:443163%09red/oas:101116150%09red/oas:101122602%09red/oas:101106…
Chronic myeloid leukemia	KEGG PATHWAY	oas05220	10	75	0.746038	0.968036	ENSOARG00000003718|ENSOARG00000010782|ENSOARG00000007502|ENSOARG00000005870|ENSOARG00000020951|ENSOARG00000005320|ENSOARG00000009565|ENSOARG00000012278|ENSOARG00000008548|ENSOARG00000020853	http://www.genome.jp/kegg-bin/show_pathway?oas05220/oas:101123008%09red/oas:101114308%09red/oas:101121455%09red/oas:101113846%09red/oas:101115380%09red/oas:100820752%09red/oas:100127219%09red/oas:101117526%09red/oas:780520%09red/oas:100144756%09red
Circadian entrainment	KEGG PATHWAY	oas04713	13	96	0.747603	0.968036	ENSOARG00000003718|ENSOARG00000014639|ENSOARG00000016562|ENSOARG00000001850|ENSOARG00000018847|ENSOARG00000006476|ENSOARG00000007533|ENSOARG00000009536|ENSOARG00000000431|ENSOARG00000008337|ENSOARG00000020950|ENSOARG00000016884|ENSOARG00000010640	http://www.genome.jp/kegg-bin/show_pathway?oas04713/oas:101104166%09red/oas:101106864%09red/oas:101123008%09red/oas:443094%09red/oas:443118%09red/oas:101116338%09red/oas:101105735%09red/oas:101106646%09red/oas:101106267%09red/oas:101115640%09red/oas:101108884%09red/oas:443231%09red/oas:101123461%09red
Insulin signaling pathway	KEGG PATHWAY	oas04910	20	144	0.748217	0.968036	ENSOARG00000003718|ENSOARG00000015024|ENSOARG00000000285|ENSOARG00000015987|ENSOARG00000017283|ENSOARG00000004577|ENSOARG00000011318|ENSOARG00000012463|ENSOARG00000007851|ENSOARG00000010782|ENSOARG00000006476|ENSOARG00000008668|ENSOARG00000003252|ENSOARG00000012278|ENSOARG00000004505|ENSOARG00000005870|ENSOARG00000005491|ENSOARG00000011485|ENSOARG00000010640|ENSOARG00000019835	http://www.genome.jp/kegg-bin/show_pathway?oas04910/oas:100036759%09red/oas:101123008%09red/oas:101113460%09red/oas:101119209%09red/oas:101105287%09red/oas:101121455%09red/oas:100216463%09red/oas:101115380%09red/oas:443094%09red/oas:101116338%09red/oas:443431%09red/oas:101104483%09red/oas:101121707%09red/oas:101119264%09red/oas:100127210%09red/oas:101115088%09red/oas:100169938%09red/oas:101113846…
Sulfur metabolism	KEGG PATHWAY	oas00920	2	17	0.756578	0.968036	ENSOARG00000015243|ENSOARG00000017357	http://www.genome.jp/kegg-bin/show_pathway?oas00920/oas:101103784%09red/oas:101109546%09red
Dilated cardiomyopathy	KEGG PATHWAY	oas05414	11	83	0.758768	0.968036	ENSOARG00000020629|ENSOARG00000016562|ENSOARG00000018447|ENSOARG00000000498|ENSOARG00000016607|ENSOARG00000008370|ENSOARG00000006476|ENSOARG00000000431|ENSOARG00000001187|ENSOARG00000008212|ENSOARG00000006996	http://www.genome.jp/kegg-bin/show_pathway?oas05414/oas:101119848%09red/oas:101115640%09red/oas:443143%09red/oas:101113852%09red/oas:443094%09red/oas:101115719%09red/oas:101117377%09red/oas:101105735%09red/oas:101115408%09red/oas:101109832%09red/oas:101113656%09red
Salmonella infection	KEGG PATHWAY	oas05132	12	90	0.758826	0.968036	ENSOARG00000003718|ENSOARG00000001958|ENSOARG00000000995|ENSOARG00000014959|ENSOARG00000004002|ENSOARG00000005558|ENSOARG00000005475|ENSOARG00000004963|ENSOARG00000013168|ENSOARG00000003416|ENSOARG00000001880|ENSOARG00000020866	http://www.genome.jp/kegg-bin/show_pathway?oas05132/oas:100145880%09red/oas:101113441%09red/oas:101123008%09red/oas:101118744%09red/oas:443539%09red/oas:101118101%09red/oas:101103959%09red/oas:101107336%09red/oas:101122484%09red/oas:101115978%09red/oas:101106932%09red/oas:443396%09red
Taurine and hypotaurine metabolism	KEGG PATHWAY	oas00430	1	9	0.771493	0.975416	ENSOARG00000016415	http://www.genome.jp/kegg-bin/show_pathway?oas00430/oas:101102489%09red
RNA transport	KEGG PATHWAY	oas03013	23	167	0.771758	0.975416	ENSOARG00000009171|ENSOARG00000014786|ENSOARG00000011233|ENSOARG00000003504|ENSOARG00000003457|ENSOARG00000020060|ENSOARG00000014613|ENSOARG00000001787|ENSOARG00000010856|ENSOARG00000003060|ENSOARG00000013128|ENSOARG00000012764|ENSOARG00000007056|ENSOARG00000008616|ENSOARG00000008631|ENSOARG00000004423|ENSOARG00000018783|ENSOARG00000019323|ENSOARG00000000774|ENSOARG00000009152|ENSOARG00000020674|…	http://www.genome.jp/kegg-bin/show_pathway?oas03013/oas:101111733%09red/oas:101106598%09red/oas:101104392%09red/oas:101119586%09red/oas:101115131%09red/oas:101109398%09red/oas:101108101%09red/oas:101118939%09red/oas:101118881%09red/oas:101114502%09red/oas:101123536%09red/oas:101103566%09red/oas:101111086%09red/oas:101115885%09red/oas:101104206%09red/oas:101111583%09red/oas:101118742%09red/oas:101…
Glycosphingolipid biosynthesis - lacto and neolacto series	KEGG PATHWAY	oas00601	3	26	0.780347	0.976591	ENSOARG00000015019|ENSOARG00000017765|ENSOARG00000000685	http://www.genome.jp/kegg-bin/show_pathway?oas00601/oas:101106812%09red/oas:101114825%09red/oas:101113066%09red
Homologous recombination	KEGG PATHWAY	oas03440	3	26	0.780347	0.976591	ENSOARG00000012465|ENSOARG00000012875|ENSOARG00000004307	http://www.genome.jp/kegg-bin/show_pathway?oas03440/oas:101119038%09red/oas:101107310%09red/oas:101120739%09red
cAMP signaling pathway	KEGG PATHWAY	oas04024	30	216	0.783419	0.976591	ENSOARG00000001232|ENSOARG00000000935|ENSOARG00000000812|ENSOARG00000007533|ENSOARG00000010782|ENSOARG00000002250|ENSOARG00000008540|ENSOARG00000001404|ENSOARG00000003740|ENSOARG00000009371|ENSOARG00000018847|ENSOARG00000016118|ENSOARG00000002178|ENSOARG00000005870|ENSOARG00000011318|ENSOARG00000008337|ENSOARG00000006495|ENSOARG00000010640|ENSOARG00000015299|ENSOARG00000017850|ENSOARG00000020213|…	http://www.genome.jp/kegg-bin/show_pathway?oas04024/oas:101106702%09red/oas:101110687%09red/oas:101121455%09red/oas:101116750%09red/oas:101108884%09red/oas:101105757%09red/oas:101119264%09red/oas:443118%09red/oas:101105735%09red/oas:101123008%09red/oas:101113846%09red/oas:443381%09red/oas:101104306%09red/oas:443384%09red/oas:101113826%09red/oas:101104054%09red/oas:101107772%09red/oas:101107030%09…
Pancreatic cancer	KEGG PATHWAY	oas05212	8	64	0.788825	0.977412	ENSOARG00000003718|ENSOARG00000010117|ENSOARG00000013903|ENSOARG00000005870|ENSOARG00000005320|ENSOARG00000008548|ENSOARG00000014985|ENSOARG00000001511	http://www.genome.jp/kegg-bin/show_pathway?oas05212/oas:101123008%09red/oas:101121455%09red/oas:101118864%09red/oas:100294659%09red/oas:100307049%09red/oas:101117526%09red/oas:101110716%09red/oas:100144756%09red
Glycine, serine and threonine metabolism	KEGG PATHWAY	oas00260	5	42	0.791238	0.977412	ENSOARG00000015190|ENSOARG00000007382|ENSOARG00000011128|ENSOARG00000007179|ENSOARG00000011482	http://www.genome.jp/kegg-bin/show_pathway?oas00260/oas:101101880%09red/oas:101118164%09red/oas:101112348%09red/oas:101108191%09red/oas:101106301%09red
Glyoxylate and dicarboxylate metabolism	KEGG PATHWAY	oas00630	3	27	0.799853	0.983603	ENSOARG00000004442|ENSOARG00000007179|ENSOARG00000011482	http://www.genome.jp/kegg-bin/show_pathway?oas00630/oas:101101880%09red/oas:101108191%09red/oas:101112991%09red
Neurotrophin signaling pathway	KEGG PATHWAY	oas04722	16	123	0.809746	0.987316	ENSOARG00000000337|ENSOARG00000003718|ENSOARG00000018064|ENSOARG00000010741|ENSOARG00000002799|ENSOARG00000010782|ENSOARG00000007502|ENSOARG00000004384|ENSOARG00000005870|ENSOARG00000008337|ENSOARG00000020698|ENSOARG00000019079|ENSOARG00000009565|ENSOARG00000012278|ENSOARG00000010640|ENSOARG00000019835	http://www.genome.jp/kegg-bin/show_pathway?oas04722/oas:101115273%09red/oas:101123008%09red/oas:101105283%09red/oas:101106069%09red/oas:101121455%09red/oas:101113846%09red/oas:101115380%09red/oas:101121018%09red/oas:101116338%09red/oas:101107132%09red/oas:101114308%09red/oas:101108884%09red/oas:100913151%09red/oas:780520%09red/oas:101110124%09red/oas:100169938%09red
Adrenergic signaling in cardiomyocytes	KEGG PATHWAY	oas04261	20	151	0.810106	0.987316	ENSOARG00000003718|ENSOARG00000018847|ENSOARG00000013865|ENSOARG00000001774|ENSOARG00000009371|ENSOARG00000016562|ENSOARG00000016118|ENSOARG00000002178|ENSOARG00000006476|ENSOARG00000005870|ENSOARG00000011318|ENSOARG00000009536|ENSOARG00000000431|ENSOARG00000000927|ENSOARG00000008337|ENSOARG00000009752|ENSOARG00000006996|ENSOARG00000006495|ENSOARG00000010640|ENSOARG00000020213	http://www.genome.jp/kegg-bin/show_pathway?oas04261/oas:101106702%09red/oas:443118%09red/oas:101106864%09red/oas:101123008%09red/oas:100169940%09red/oas:101121455%09red/oas:101107568%09red/oas:443094%09red/oas:101116750%09red/oas:101116338%09red/oas:101113631%09red/oas:443381%09red/oas:101105735%09red/oas:101115408%09red/oas:101104306%09red/oas:443009%09red/oas:101119264%09red/oas:101115640%09red…
Alanine, aspartate and glutamate metabolism	KEGG PATHWAY	oas00250	4	36	0.817781	0.989798	ENSOARG00000006546|ENSOARG00000019823|ENSOARG00000015775|ENSOARG00000001717	http://www.genome.jp/kegg-bin/show_pathway?oas00250/oas:101109822%09red/oas:101116643%09red/oas:443093%09red/oas:101107828%09red
Tryptophan metabolism	KEGG PATHWAY	oas00380	5	44	0.820771	0.989798	ENSOARG00000010163|ENSOARG00000018593|ENSOARG00000015452|ENSOARG00000014391|ENSOARG00000009155	http://www.genome.jp/kegg-bin/show_pathway?oas00380/oas:101106765%09red/oas:100192316%09red/oas:101122190%09red/oas:101117485%09red/oas:101121661%09red
Notch signaling pathway	KEGG PATHWAY	oas04330	6	52	0.825233	0.989798	ENSOARG00000000462|ENSOARG00000019234|ENSOARG00000005952|ENSOARG00000020951|ENSOARG00000008827|ENSOARG00000010809	http://www.genome.jp/kegg-bin/show_pathway?oas04330/oas:101120457%09red/oas:101103554%09red/oas:101118862%09red/oas:100820752%09red/oas:101102733%09red/oas:101117599%09red
Renal cell carcinoma	KEGG PATHWAY	oas05211	8	68	0.835904	0.989798	ENSOARG00000003718|ENSOARG00000020358|ENSOARG00000005870|ENSOARG00000010782|ENSOARG00000003271|ENSOARG00000009565|ENSOARG00000012278|ENSOARG00000020870	http://www.genome.jp/kegg-bin/show_pathway?oas05211/oas:101114163%09red/oas:101123008%09red/oas:101121455%09red/oas:101113846%09red/oas:101115380%09red/oas:101114308%09red/oas:101123517%09red/oas:443285%09red
Maturity onset diabetes of the young	KEGG PATHWAY	oas04950	2	21	0.843826	0.989798	ENSOARG00000015987|ENSOARG00000015980	http://www.genome.jp/kegg-bin/show_pathway?oas04950/oas:100653388%09red/oas:101117412%09red
Ubiquitin mediated proteolysis	KEGG PATHWAY	oas04120	19	149	0.847638	0.989798	ENSOARG00000010174|ENSOARG00000016335|ENSOARG00000013443|ENSOARG00000009345|ENSOARG00000020419|ENSOARG00000013921|ENSOARG00000003635|ENSOARG00000004571|ENSOARG00000012766|ENSOARG00000018724|ENSOARG00000001877|ENSOARG00000011716|ENSOARG00000019079|ENSOARG00000009094|ENSOARG00000013586|ENSOARG00000005399|ENSOARG00000006622|ENSOARG00000009505|ENSOARG00000015596	http://www.genome.jp/kegg-bin/show_pathway?oas04120/oas:101103864%09red/oas:101122748%09red/oas:100381250%09red/oas:101121381%09red/oas:101122669%09red/oas:101123528%09red/oas:101119836%09red/oas:101106584%09red/oas:101112931%09red/oas:101117052%09red/oas:101107132%09red/oas:101103036%09red/oas:101114391%09red/oas:101107136%09red/oas:101110601%09red/oas:101123231%09red/oas:101106122%09red/oas:101…
Lysine degradation	KEGG PATHWAY	oas00310	6	54	0.849041	0.989798	ENSOARG00000010163|ENSOARG00000004987|ENSOARG00000015452|ENSOARG00000002293|ENSOARG00000005054|ENSOARG00000018593	http://www.genome.jp/kegg-bin/show_pathway?oas00310/oas:100192316%09red/oas:101101916%09red/oas:101121766%09red/oas:101121661%09red/oas:101122190%09red/oas:101123331%09red
Proteoglycans in cancer	KEGG PATHWAY	oas05205	28	214	0.858826	0.989798	ENSOARG00000010782|ENSOARG00000012525|ENSOARG00000009565|ENSOARG00000012734|ENSOARG00000016607|ENSOARG00000019909|ENSOARG00000011318|ENSOARG00000003707|ENSOARG00000014866|ENSOARG00000018210|ENSOARG00000005870|ENSOARG00000007472|ENSOARG00000008337|ENSOARG00000008212|ENSOARG00000008473|ENSOARG00000002885|ENSOARG00000015400|ENSOARG00000006476|ENSOARG00000013286|ENSOARG00000017361|ENSOARG00000000456|…	http://www.genome.jp/kegg-bin/show_pathway?oas05205/oas:101121415%09red/oas:101117190%09red/oas:101121455%09red/oas:100294600%09red/oas:101114308%09red/oas:101108884%09red/oas:101109745%09red/oas:101119264%09red/oas:101113317%09red/oas:100217407%09red/oas:101101932%09red/oas:101119848%09red/oas:100144426%09red/oas:101123008%09red/oas:101106875%09red/oas:101113884%09red/oas:101113846%09red/oas:100…
Mismatch repair	KEGG PATHWAY	oas03430	2	22	0.860668	0.989798	ENSOARG00000011737|ENSOARG00000010697	http://www.genome.jp/kegg-bin/show_pathway?oas03430/oas:101108399%09red/oas:101110382%09red
Progesterone-mediated oocyte maturation	KEGG PATHWAY	oas04914	11	93	0.860957	0.989798	ENSOARG00000003718|ENSOARG00000003903|ENSOARG00000004384|ENSOARG00000014305|ENSOARG00000005870|ENSOARG00000017343|ENSOARG00000006476|ENSOARG00000021023|ENSOARG00000004775|ENSOARG00000004318|ENSOARG00000000431	http://www.genome.jp/kegg-bin/show_pathway?oas04914/oas:101102473%09red/oas:101123008%09red/oas:101117404%09red/oas:101121455%09red/oas:443094%09red/oas:101119966%09red/oas:101105735%09red/oas:100127209%09red/oas:100216432%09red/oas:101110124%09red/oas:101105713%09red
Metabolic pathways	KEGG PATHWAY	oas01100	184	1256	0.866451	0.989798	ENSOARG00000015987|ENSOARG00000015775|ENSOARG00000005450|ENSOARG00000014045|ENSOARG00000015477|ENSOARG00000006259|ENSOARG00000011397|ENSOARG00000001856|ENSOARG00000014769|ENSOARG00000016805|ENSOARG00000011128|ENSOARG00000017549|ENSOARG00000007274|ENSOARG00000013988|ENSOARG00000014760|ENSOARG00000006504|ENSOARG00000016415|ENSOARG00000000442|ENSOARG00000006270|ENSOARG00000009543|ENSOARG00000002033|…	http://www.genome.jp/kegg-bin/show_pathway?oas01100/oas:101111906%09red/oas:101107459%09red/oas:101121761%09red/oas:101116643%09red/oas:101117677%09red/oas:101115816%09red/oas:101122598%09red/oas:101114221%09red/oas:101118093%09red/oas:101110067%09red/oas:443089%09red/oas:443164%09red/oas:101102659%09red/oas:101122190%09red/oas:443085%09red/oas:101102559%09red/oas:101102020%09red/oas:101102380%09…
Non-homologous end-joining	KEGG PATHWAY	oas03450	1	13	0.873412	0.989798	ENSOARG00000015614	http://www.genome.jp/kegg-bin/show_pathway?oas03450/oas:101102481%09red
Ascorbate and aldarate metabolism	KEGG PATHWAY	oas00053	2	23	0.87583	0.989798	ENSOARG00000019217|ENSOARG00000009541	http://www.genome.jp/kegg-bin/show_pathway?oas00053/oas:101119136%09red/oas:100534644%09red
beta-Alanine metabolism	KEGG PATHWAY	oas00410	3	32	0.876753	0.989798	ENSOARG00000000940|ENSOARG00000018593|ENSOARG00000017549	http://www.genome.jp/kegg-bin/show_pathway?oas00410/oas:100192316%09red/oas:101109311%09red/oas:101106176%09red
Hepatitis C	KEGG PATHWAY	oas05160	16	132	0.87771	0.989798	ENSOARG00000003718|ENSOARG00000013865|ENSOARG00000007502|ENSOARG00000009154|ENSOARG00000010117|ENSOARG00000013903|ENSOARG00000002881|ENSOARG00000005870|ENSOARG00000013188|ENSOARG00000014786|ENSOARG00000001078|ENSOARG00000019079|ENSOARG00000020101|ENSOARG00000001544|ENSOARG00000001511|ENSOARG00000019835	http://www.genome.jp/kegg-bin/show_pathway?oas05160/oas:101107132%09red/oas:101110716%09red/oas:443126%09red/oas:101118881%09red/oas:101121455%09red/oas:101110186%09red/oas:100294659%09red/oas:100307049%09red/oas:443009%09red/oas:101110181%09red/oas:101108211%09red/oas:101123008%09red/oas:101107358%09red/oas:780520%09red/oas:101105235%09red/oas:100169938%09red
GABAergic synapse	KEGG PATHWAY	oas04727	10	88	0.880458	0.989798	ENSOARG00000000518|ENSOARG00000001850|ENSOARG00000000505|ENSOARG00000009302|ENSOARG00000012518|ENSOARG00000006476|ENSOARG00000000431|ENSOARG00000020950|ENSOARG00000010284|ENSOARG00000017610	http://www.genome.jp/kegg-bin/show_pathway?oas04727/oas:101113465%09red/oas:101104110%09red/oas:101104166%09red/oas:101105735%09red/oas:101115159%09red/oas:443094%09red/oas:101123026%09red/oas:101120920%09red/oas:101106267%09red/oas:101116182%09red
Pyruvate metabolism	KEGG PATHWAY	oas00620	4	41	0.882394	0.989798	ENSOARG00000013741|ENSOARG00000009602|ENSOARG00000016597|ENSOARG00000011482	http://www.genome.jp/kegg-bin/show_pathway?oas00620/oas:443089%09red/oas:101108191%09red/oas:101111416%09red/oas:101113118%09red
Toll-like receptor signaling pathway	KEGG PATHWAY	oas04620	12	104	0.887286	0.989798	ENSOARG00000003718|ENSOARG00000007502|ENSOARG00000008369|ENSOARG00000019079|ENSOARG00000013903|ENSOARG00000005870|ENSOARG00000013188|ENSOARG00000010782|ENSOARG00000016922|ENSOARG00000016603|ENSOARG00000001544|ENSOARG00000020866	http://www.genome.jp/kegg-bin/show_pathway?oas04620/oas:101107334%09red/oas:101123008%09red/oas:443126%09red/oas:101121455%09red/oas:443539%09red/oas:100307049%09red/oas:101107132%09red/oas:101110186%09red/oas:443232%09red/oas:780520%09red/oas:101113846%09red/oas:101122943%09red
Retrograde endocannabinoid signaling	KEGG PATHWAY	oas04723	12	104	0.887286	0.989798	ENSOARG00000003718|ENSOARG00000005578|ENSOARG00000000518|ENSOARG00000001850|ENSOARG00000006476|ENSOARG00000000505|ENSOARG00000009302|ENSOARG00000019909|ENSOARG00000009536|ENSOARG00000000431|ENSOARG00000020950|ENSOARG00000017610	http://www.genome.jp/kegg-bin/show_pathway?oas04723/oas:101104110%09red/oas:101104166%09red/oas:101106864%09red/oas:101123008%09red/oas:101115159%09red/oas:443094%09red/oas:101123026%09red/oas:101113317%09red/oas:101105735%09red/oas:101120920%09red/oas:101114312%09red/oas:101106267%09red
Acute myeloid leukemia	KEGG PATHWAY	oas05221	6	58	0.888702	0.989798	ENSOARG00000003718|ENSOARG00000017474|ENSOARG00000012379|ENSOARG00000005870|ENSOARG00000010782|ENSOARG00000001511	http://www.genome.jp/kegg-bin/show_pathway?oas05221/oas:101123008%09red/oas:101121455%09red/oas:101113846%09red/oas:100294659%09red/oas:101112331%09red/oas:101119486%09red
Glycosaminoglycan biosynthesis - heparan sulfate / heparin	KEGG PATHWAY	oas00534	2	24	0.889455	0.989798	ENSOARG00000007393|ENSOARG00000009854	http://www.genome.jp/kegg-bin/show_pathway?oas00534/oas:101102810%09red/oas:101114877%09red
Nicotine addiction	KEGG PATHWAY	oas05033	4	42	0.892612	0.989798	ENSOARG00000009302|ENSOARG00000017610|ENSOARG00000000505|ENSOARG00000000518	http://www.genome.jp/kegg-bin/show_pathway?oas05033/oas:101123026%09red/oas:101104110%09red/oas:101115159%09red/oas:101120920%09red
Tight junction	KEGG PATHWAY	oas04530	16	135	0.895532	0.989798	ENSOARG00000013865|ENSOARG00000014146|ENSOARG00000010733|ENSOARG00000001617|ENSOARG00000002885|ENSOARG00000002545|ENSOARG00000014703|ENSOARG00000010388|ENSOARG00000010325|ENSOARG00000013044|ENSOARG00000005320|ENSOARG00000019818|ENSOARG00000011486|ENSOARG00000000456|ENSOARG00000013611|ENSOARG00000000363	http://www.genome.jp/kegg-bin/show_pathway?oas04530/oas:101118910%09red/oas:442994%09red/oas:101118390%09red/oas:101120426%09red/oas:100294600%09red/oas:443506%09red/oas:101117375%09red/oas:101117549%09red/oas:101105123%09red/oas:101122082%09red/oas:101118074%09red/oas:101120930%09red/oas:101119351%09red/oas:443009%09red/oas:100144756%09red/oas:101108844%09red
Cholinergic synapse	KEGG PATHWAY	oas04725	13	114	0.902766	0.993771	ENSOARG00000003718|ENSOARG00000000518|ENSOARG00000001850|ENSOARG00000018847|ENSOARG00000006476|ENSOARG00000000505|ENSOARG00000005870|ENSOARG00000019909|ENSOARG00000009536|ENSOARG00000000431|ENSOARG00000008337|ENSOARG00000020950|ENSOARG00000001130	http://www.genome.jp/kegg-bin/show_pathway?oas04725/oas:101104166%09red/oas:101106864%09red/oas:101123008%09red/oas:101121455%09red/oas:443094%09red/oas:443118%09red/oas:101123026%09red/oas:101123239%09red/oas:101105735%09red/oas:101120920%09red/oas:101113317%09red/oas:101106267%09red/oas:101108884%09red
Leukocyte transendothelial migration	KEGG PATHWAY	oas04670	14	123	0.910867	0.994501	ENSOARG00000010388|ENSOARG00000019050|ENSOARG00000010829|ENSOARG00000009699|ENSOARG00000002885|ENSOARG00000014703|ENSOARG00000005870|ENSOARG00000001695|ENSOARG00000001849|ENSOARG00000006610|ENSOARG00000006439|ENSOARG00000009565|ENSOARG00000013611|ENSOARG00000001070	http://www.genome.jp/kegg-bin/show_pathway?oas04670/oas:101116866%09red/oas:101106094%09red/oas:101117354%09red/oas:101107462%09red/oas:101121455%09red/oas:100294600%09red/oas:101106906%09red/oas:101117375%09red/oas:101105123%09red/oas:101114308%09red/oas:101118074%09red/oas:100034667%09red/oas:101117693%09red/oas:101122939%09red
VEGF signaling pathway	KEGG PATHWAY	oas04370	6	61	0.912299	0.994501	ENSOARG00000003718|ENSOARG00000005870|ENSOARG00000010782|ENSOARG00000020474|ENSOARG00000013623|ENSOARG00000019910	http://www.genome.jp/kegg-bin/show_pathway?oas04370/oas:101123008%09red/oas:101121455%09red/oas:101113846%09red/oas:101110746%09red/oas:101116150%09red/oas:101122602%09red
Malaria	KEGG PATHWAY	oas05144	5	53	0.914483	0.994501	ENSOARG00000016490|ENSOARG00000020866|ENSOARG00000001958|ENSOARG00000008369|ENSOARG00000007687	http://www.genome.jp/kegg-bin/show_pathway?oas05144/oas:443232%09red/oas:443396%09red/oas:443539%09red/oas:101120322%09red/oas:101113185%09red
Colorectal cancer	KEGG PATHWAY	oas05210	7	70	0.918001	0.994501	ENSOARG00000003718|ENSOARG00000002885|ENSOARG00000005870|ENSOARG00000007472|ENSOARG00000017357|ENSOARG00000014985|ENSOARG00000019835	http://www.genome.jp/kegg-bin/show_pathway?oas05210/oas:101123008%09red/oas:101121455%09red/oas:101118864%09red/oas:100294600%09red/oas:101103784%09red/oas:443031%09red/oas:100169938%09red
Spliceosome	KEGG PATHWAY	oas03040	17	151	0.934685	1	ENSOARG00000005855|ENSOARG00000020124|ENSOARG00000002384|ENSOARG00000020718|ENSOARG00000015748|ENSOARG00000002015|ENSOARG00000005871|ENSOARG00000012553|ENSOARG00000013312|ENSOARG00000004816|ENSOARG00000011233|ENSOARG00000002150|ENSOARG00000000142|ENSOARG00000015596|ENSOARG00000012223|ENSOARG00000017944|ENSOARG00000014348	http://www.genome.jp/kegg-bin/show_pathway?oas03040/oas:101122353%09red/oas:101112844%09red/oas:101113518%09red/oas:101110044%09red/oas:101103809%09red/oas:101116489%09red/oas:101101849%09red/oas:101104449%09red/oas:101110507%09red/oas:100302350%09red/oas:101112242%09red/oas:101121381%09red/oas:101102164%09red/oas:101104206%09red/oas:101114987%09red/oas:101123349%09red/oas:101116481%09red
Jak-STAT signaling pathway	KEGG PATHWAY	oas04630	19	167	0.938182	1	ENSOARG00000002107|ENSOARG00000012768|ENSOARG00000001958|ENSOARG00000008080|ENSOARG00000011645|ENSOARG00000009154|ENSOARG00000010117|ENSOARG00000013903|ENSOARG00000008416|ENSOARG00000007507|ENSOARG00000005870|ENSOARG00000013188|ENSOARG00000016109|ENSOARG00000008865|ENSOARG00000009565|ENSOARG00000013168|ENSOARG00000001511|ENSOARG00000006445|ENSOARG00000009133	http://www.genome.jp/kegg-bin/show_pathway?oas04630/oas:101103538%09red/oas:101110716%09red/oas:443126%09red/oas:101112663%09red/oas:101121455%09red/oas:101108211%09red/oas:101119768%09red/oas:443319%09red/oas:100294659%09red/oas:101107377%09red/oas:100307049%09red/oas:101114308%09red/oas:101122484%09red/oas:101111214%09red/oas:101113174%09red/oas:101106364%09red/oas:443396%09red/oas:101120724%09…
Fc epsilon RI signaling pathway	KEGG PATHWAY	oas04664	6	66	0.942027	1	ENSOARG00000003718|ENSOARG00000001620|ENSOARG00000005870|ENSOARG00000010782|ENSOARG00000020474|ENSOARG00000007814	http://www.genome.jp/kegg-bin/show_pathway?oas04664/oas:101105725%09red/oas:101123008%09red/oas:101121455%09red/oas:101113846%09red/oas:101105303%09red/oas:101116150%09red
Pyrimidine metabolism	KEGG PATHWAY	oas00240	10	99	0.942713	1	ENSOARG00000014045|ENSOARG00000009543|ENSOARG00000003026|ENSOARG00000014636|ENSOARG00000007503|ENSOARG00000010252|ENSOARG00000010103|ENSOARG00000015333|ENSOARG00000016805|ENSOARG00000017549	http://www.genome.jp/kegg-bin/show_pathway?oas00240/oas:101116335%09red/oas:101120555%09red/oas:101119593%09red/oas:101107399%09red/oas:101114821%09red/oas:101123366%09red/oas:101102072%09red/oas:101107607%09red/oas:101109311%09red/oas:101118093%09red
Cytosolic DNA-sensing pathway	KEGG PATHWAY	oas04623	5	58	0.945129	1	ENSOARG00000007503|ENSOARG00000007502|ENSOARG00000001544|ENSOARG00000013628|ENSOARG00000020866	http://www.genome.jp/kegg-bin/show_pathway?oas04623/oas:101110186%09red/oas:443539%09red/oas:101116705%09red/oas:780520%09red/oas:101114821%09red
ErbB signaling pathway	KEGG PATHWAY	oas04012	8	87	0.958632	1	ENSOARG00000003718|ENSOARG00000020358|ENSOARG00000017521|ENSOARG00000005870|ENSOARG00000010782|ENSOARG00000008337|ENSOARG00000012278|ENSOARG00000019835	http://www.genome.jp/kegg-bin/show_pathway?oas04012/oas:101123008%09red/oas:101121455%09red/oas:101113846%09red/oas:101115380%09red/oas:101118185%09red/oas:101108884%09red/oas:101123517%09red/oas:100169938%09red
Purine metabolism	KEGG PATHWAY	oas00230	19	175	0.96054	1	ENSOARG00000014045|ENSOARG00000005769|ENSOARG00000020688|ENSOARG00000013449|ENSOARG00000014188|ENSOARG00000014082|ENSOARG00000010252|ENSOARG00000017134|ENSOARG00000010103|ENSOARG00000017022|ENSOARG00000003026|ENSOARG00000015333|ENSOARG00000016805|ENSOARG00000011762|ENSOARG00000000431|ENSOARG00000006259|ENSOARG00000016325|ENSOARG00000007503|ENSOARG00000012935	http://www.genome.jp/kegg-bin/show_pathway?oas00230/oas:101113201%09red/oas:101113475%09red/oas:101120555%09red/oas:101122795%09red/oas:101123048%09red/oas:101112950%09red/oas:101119593%09red/oas:101107399%09red/oas:101114821%09red/oas:101105735%09red/oas:101122598%09red/oas:101102072%09red/oas:101107607%09red/oas:101105813%09red/oas:101121552%09red/oas:101107286%09red/oas:101121984%09red/oas:101…
Non-alcoholic fatty liver disease (NAFLD)	KEGG PATHWAY	oas04932	19	177	0.96488	1	ENSOARG00000000337|ENSOARG00000004505|ENSOARG00000020509|ENSOARG00000007472|ENSOARG00000012852|ENSOARG00000011278|ENSOARG00000000042|ENSOARG00000014866|ENSOARG00000009782|ENSOARG00000005870|ENSOARG00000019835|ENSOARG00000001078|ENSOARG00000017357|ENSOARG00000016922|ENSOARG00000014760|ENSOARG00000000285|ENSOARG00000020866|ENSOARG00000007851|ENSOARG00000011589	http://www.genome.jp/kegg-bin/show_pathway?oas04932/oas:443431%09red/oas:100144426%09red/oas:101111848%09red/oas:101121455%09red/oas:443539%09red/oas:101104108%09red/oas:100568285%09red/oas:101121018%09red/oas:100169938%09red/oas:100462693%09red/oas:101107334%09red/oas:101103784%09red/oas:101104483%09red/oas:101122741%09red/oas:100127210%09red/oas:101108729%09red/oas:443031%09red/oas:101105235%09…
Vitamin digestion and absorption	KEGG PATHWAY	oas04977	1	22	0.966495	1	ENSOARG00000008392	http://www.genome.jp/kegg-bin/show_pathway?oas04977/oas:101112851%09red
Histidine metabolism	KEGG PATHWAY	oas00340	1	24	0.975066	1	ENSOARG00000014391	http://www.genome.jp/kegg-bin/show_pathway?oas00340/oas:101106765%09red
Huntington's disease	KEGG PATHWAY	oas05016	22	208	0.977854	1	ENSOARG00000007239|ENSOARG00000009536|ENSOARG00000017357|ENSOARG00000016922|ENSOARG00000020951|ENSOARG00000014760|ENSOARG00000018847|ENSOARG00000006304|ENSOARG00000020100|ENSOARG00000007472|ENSOARG00000009251|ENSOARG00000011589|ENSOARG00000020099|ENSOARG00000013249|ENSOARG00000011397|ENSOARG00000004714|ENSOARG00000009782|ENSOARG00000008758|ENSOARG00000021094|ENSOARG00000011278|ENSOARG00000008306|…	http://www.genome.jp/kegg-bin/show_pathway?oas05016/oas:101111413%09red/oas:443118%09red/oas:101106864%09red/oas:100217408%09red/oas:101122250%09red/oas:101103533%09red/oas:101104108%09red/oas:100820752%09red/oas:101107114%09red/oas:101106318%09red/oas:101113500%09red/oas:100462693%09red/oas:101107334%09red/oas:101117042%09red/oas:101119807%09red/oas:443490%09red/oas:101108595%09red/oas:101103784…
Parkinson's disease	KEGG PATHWAY	oas05012	16	166	0.984228	1	ENSOARG00000010699|ENSOARG00000011397|ENSOARG00000017850|ENSOARG00000017357|ENSOARG00000011278|ENSOARG00000012766|ENSOARG00000019970|ENSOARG00000008306|ENSOARG00000007472|ENSOARG00000009782|ENSOARG00000006476|ENSOARG00000008758|ENSOARG00000007239|ENSOARG00000014760|ENSOARG00000013586|ENSOARG00000011589	http://www.genome.jp/kegg-bin/show_pathway?oas05012/oas:101113525%09red/oas:443094%09red/oas:101111413%09red/oas:101121491%09red/oas:101103533%09red/oas:101104108%09red/oas:100217408%09red/oas:101106318%09red/oas:101117052%09red/oas:100462693%09red/oas:101103784%09red/oas:101110601%09red/oas:101108729%09red/oas:443031%09red/oas:101111447%09red/oas:101114702%09red
Neuroactive ligand-receptor interaction	KEGG PATHWAY	oas04080	31	286	0.986622	1	ENSOARG00000004244|ENSOARG00000001994|ENSOARG00000008080|ENSOARG00000009676|ENSOARG00000004688|ENSOARG00000008749|ENSOARG00000001130|ENSOARG00000007549|ENSOARG00000008416|ENSOARG00000017383|ENSOARG00000012127|ENSOARG00000000158|ENSOARG00000017850|ENSOARG00000004679|ENSOARG00000008865|ENSOARG00000016937|ENSOARG00000016555|ENSOARG00000006474|ENSOARG00000000253|ENSOARG00000012824|ENSOARG00000015214|…	http://www.genome.jp/kegg-bin/show_pathway?oas04080/oas:443412%09red/oas:101118153%09red/oas:101110120%09red/oas:101102965%09red/oas:101105757%09red/oas:443023%09red/oas:101109484%09red/oas:443139%09red/oas:100169940%09red/oas:101115159%09red/oas:101109399%09red/oas:101123239%09red/oas:101104110%09red/oas:101121298%09red/oas:101108550%09red/oas:101104013%09red/oas:101116407%09red/oas:101119768%09…
Arginine and proline metabolism	KEGG PATHWAY	oas00330	4	64	0.988206	1	ENSOARG00000021170|ENSOARG00000005080|ENSOARG00000003421|ENSOARG00000001717	http://www.genome.jp/kegg-bin/show_pathway?oas00330/oas:101105181%09red/oas:780468%09red/oas:443093%09red/oas:101120750%09red
Cytokine-cytokine receptor interaction	KEGG PATHWAY	oas04060	24	235	0.988767	1	ENSOARG00000001958|ENSOARG00000008080|ENSOARG00000008416|ENSOARG00000001408|ENSOARG00000017371|ENSOARG00000019070|ENSOARG00000013930|ENSOARG00000014866|ENSOARG00000013096|ENSOARG00000017161|ENSOARG00000012768|ENSOARG00000007683|ENSOARG00000007507|ENSOARG00000013188|ENSOARG00000012379|ENSOARG00000008865|ENSOARG00000020866|ENSOARG00000002107|ENSOARG00000008645|ENSOARG00000008369|ENSOARG00000016109|…	http://www.genome.jp/kegg-bin/show_pathway?oas04060/oas:443454%09red/oas:443539%09red/oas:101103931%09red/oas:101113174%09red/oas:101106012%09red/oas:101109399%09red/oas:443156%09red/oas:100144426%09red/oas:101102552%09red/oas:101117284%09red/oas:101122484%09red/oas:101106364%09red/oas:101111722%09red/oas:101119768%09red/oas:101107377%09red/oas:101111039%09red/oas:443232%09red/oas:780500%09red/oa…
RNA polymerase	KEGG PATHWAY	oas03020	1	30	0.989725	1	ENSOARG00000007503	http://www.genome.jp/kegg-bin/show_pathway?oas03020/oas:101114821%09red
Oxidative phosphorylation	KEGG PATHWAY	oas00190	14	159	0.992032	1	ENSOARG00000000665|ENSOARG00000002788|ENSOARG00000011319|ENSOARG00000012834|ENSOARG00000011278|ENSOARG00000004743|ENSOARG00000011397|ENSOARG00000013489|ENSOARG00000008306|ENSOARG00000009782|ENSOARG00000007239|ENSOARG00000015583|ENSOARG00000014760|ENSOARG00000011589	http://www.genome.jp/kegg-bin/show_pathway?oas00190/oas:101111413%09red/oas:101119886%09red/oas:101108729%09red/oas:100217408%09red/oas:101102659%09red/oas:494438%09red/oas:101104108%09red/oas:101107683%09red/oas:101106318%09red/oas:100462693%09red/oas:101117677%09red/oas:101121550%09red/oas:101114221%09red/oas:101114702%09red
Alcoholism	KEGG PATHWAY	oas05034	14	181	0.998605	1	ENSOARG00000010699|ENSOARG00000003718|ENSOARG00000017850|ENSOARG00000017859|ENSOARG00000014677|ENSOARG00000000927|ENSOARG00000016562|ENSOARG00000001850|ENSOARG00000018847|ENSOARG00000011318|ENSOARG00000020951|ENSOARG00000020950|ENSOARG00000014391|ENSOARG00000010640	http://www.genome.jp/kegg-bin/show_pathway?oas05034/oas:101113525%09red/oas:101104166%09red/oas:101123008%09red/oas:101106765%09red/oas:101121491%09red/oas:443118%09red/oas:100820752%09red/oas:101116338%09red/oas:101104574%09red/oas:100135447%09red/oas:101119264%09red/oas:101106267%09red/oas:101115640%09red/oas:101113631%09red
Cardiac muscle contraction	KEGG PATHWAY	oas04260	4	84	0.99875	1	ENSOARG00000020213|ENSOARG00000009371|ENSOARG00000006495|ENSOARG00000006996	http://www.genome.jp/kegg-bin/show_pathway?oas04260/oas:101107568%09red/oas:443381%09red/oas:101115408%09red/oas:443384%09red
Ribosome	KEGG PATHWAY	oas03010	11	240	1	1	ENSOARG00000020066|ENSOARG00000019193|ENSOARG00000011291|ENSOARG00000019092|ENSOARG00000017330|ENSOARG00000010899|ENSOARG00000017405|ENSOARG00000009925|ENSOARG00000009288|ENSOARG00000013169|ENSOARG00000000374	http://www.genome.jp/kegg-bin/show_pathway?oas03010/oas:101108014%09red/oas:101123279%09red/oas:100305129%09red/oas:101121019%09red/oas:101118727%09red/oas:101122631%09red/oas:101109545%09red/oas:101102690%09red/oas:780463%09red/oas:101117481%09red/oas:100135440%09red
Olfactory transduction	KEGG PATHWAY	oas04740	10	832	1	1	ENSOARG00000015389|ENSOARG00000019789|ENSOARG00000019236|ENSOARG00000007697|ENSOARG00000006476|ENSOARG00000019856|ENSOARG00000008337|ENSOARG00000010992|ENSOARG00000010640|ENSOARG00000019796	http://www.genome.jp/kegg-bin/show_pathway?oas04740/oas:101122268%09red/oas:101121860%09red/oas:443094%09red/oas:101103853%09red/oas:101116732%09red/oas:101108884%09red/oas:101116338%09red/oas:101121822%09red/oas:101109974%09red/oas:101108776%09red
--------------------
#Term	Database	ID	Input number	Background number	P-Value	Corrected P-Value	Input	Hyperlink
--------------------
#Term	Database	ID	Input number	Background number	P-Value	Corrected P-Value	Input	Hyperlink
--------------------
